# Supplementary material for: Innovative mouse models for the tumor suppressor activity of Protocadherin-10 isoforms
Source: BMC Cancer. 2022 Apr 25;22:451. doi: 10.1186/s12885-022-09381-y (PMC9040349; doi:10.1186/s12885-022-09381-y)
Supplement: Supplementary file 9 — Additional file 9: Table S8. Differentially expressed (DE) genes in the PTD7 cell family, comprising: sheet PTD7_RSvsPTD7 (Comparison of genes, differentially expressed by PTD7_RS versus PTD7), sheet. PTD7_RLvsPTD7 (Comparison of genes, differentially expressed by PTD7_RL versus PTD7), sheet. Shared_PTD7_RS_AND_PTD7_RL_alph (Comparison of genes, differentially expressed by either PTD7_RS versus PTD7, or PTD7_RL versus PTD7; sorted alphabetically [ID]), sheet Shared_PTD7_RS(sortDE)_RL (Comparison of genes, differentially expressed by both PTD7_RS versus PTD7, and PTD7_RL versus PTD7; sorted according to value of log2FoldChange in PTD7_RS vs PTD7); sheet Shared_PTD7_RS_RL(sortDE) (Comparison of genes, differentially expressed by both PTD7_RS versus PTD7, and PTD7_RL versus PTD7; sorted according to value of log2FoldChange in PTD7_RL vs PTD7); sheet Unique_PTD7_RS_NOT_RL vs PTD7 (Genes, differentially expressed by PTD7_RS versus PTD7, and not shared by genes differentially expressed by PTD7_RL versus PTD7), and sheet Unique_PTD7_RL_NOT_RS vs PTD7 (Genes, differentially expressed by PTD7_RL versus PTD7, and not shared by genes differentially expressed by PTD7_RS versus PTD7). [file 12885_2022_9381_MOESM9_ESM.xlsx]

## Sheet: PTD7_RSvsPTD7
Kleinberger, Sanders, Staes et al. (2022) - Additional file 9: Table S8. Differentially expressed (DE) genes in the PTD7 cell family
Comparison of genes, differentially expressed by PTD7_RS versus PTD7
	BaseMeans	log2FoldChange	lfcSE	stat	pvalue	padj	MGI Gene/Marker ID	Input	Name
Identification	Mean of normalized counts of data compared	Condition PTD7_RS vs PTD7	Standard error	Wald statistics	Wald test p-value	Benjamini-Hochberg adjusted p-value
Pcdh10	308.323	5.73312	0.268818	21.3271	6.36342e-101	1.57166e-97	MGI:1338042	Pcdh10	protocadherin 10
Ces1g	249.164	4.06225	0.179059	22.6866	6.07509e-114	2.25067e-110	MGI:88378	Ces1g	carboxylesterase 1G
Edn1	65.8642	3.34319	0.242068	13.811	2.18882e-43	4.91457e-41	MGI:95283	Edn1	endothelin 1
Cbr2	94.6843	2.37766	0.209431	11.353	7.16797e-30	6.76575e-28	MGI:107200	Cbr2	carbonyl reductase 2
Ctsw	42.2341	2.31565	0.245698	9.42475	4.31115e-21	1.95972e-19	MGI:1338045	Ctsw	cathepsin W
Dynap	73.0676	2.13233	0.219066	9.73373	2.16495e-22	1.10249e-20	MGI:1922827	Dynap	dynactin associated protein
Klhl30	107.409	2.01275	0.166522	12.087	1.23696e-33	1.58022e-31	MGI:1918038	Klhl30	kelch-like 30
Tnnt2	30.8552	1.96644	0.238431	8.2474	1.61872e-16	4.47351e-15	MGI:104597	Tnnt2	troponin T2, cardiac
Il33	133.181	1.93904	0.204888	9.4639	2.96671e-21	1.37387e-19	MGI:1924375	Il33	interleukin 33
Il7	99.2698	1.91466	0.186276	10.2786	8.79776e-25	5.69319e-23	MGI:96561	Il7	interleukin 7
Nupr1	1048.68	1.89781	0.135061	14.0516	7.53261e-45	1.82993e-42	MGI:1891834	Nupr1	nuclear protein transcription regulator 1
Pkp1	44.9736	1.89557	0.234025	8.09984	5.50315e-16	1.42822e-14	MGI:1328359	Pkp1	plakophilin 1
Anxa8	75.4459	1.88601	0.198048	9.523	1.68257e-21	8.01735e-20	MGI:1201374	Anxa8	annexin A8
2200002D01Rik	43.8757	1.87788	0.22366	8.39614	4.61415e-17	1.34601e-15	MGI:1919525	2200002D01Rik	RIKEN cDNA 2200002D01 gene
Serpinb8	42.7283	1.87161	0.243624	7.68238	1.56163e-14	3.36363e-13	MGI:894657	Serpinb8	serine (or cysteine) peptidase inhibitor, clade B, member 8
Prss23	197.088	1.86613	0.165234	11.2939	1.40712e-29	1.28717e-27	MGI:1923703	Prss23	protease, serine 23
Ifitm1	66.3563	1.85022	0.194932	9.49158	2.27558e-21	1.06378e-19	MGI:1915963	Ifitm1	interferon induced transmembrane protein 1
Aspa	607.512	1.78396	0.188853	9.44628	3.51074e-21	1.62074e-19	MGI:87914	Aspa	aspartoacylase
Npr3	52.391	1.76406	0.210397	8.38445	5.09647e-17	1.47797e-15	MGI:97373	Npr3	natriuretic peptide receptor 3
Tmem171	99.0967	1.75028	0.169717	10.3129	6.16129e-25	4.07608e-23	MGI:2685751	Tmem171	transmembrane protein 171
Tsc22d3	446.243	1.73994	0.112145	15.515	2.74572e-54	9.6878e-52	MGI:1196284	Tsc22d3	TSC22 domain family, member 3
Chac1	1076.44	1.73303	0.125976	13.7568	4.63456e-43	1.02507e-40	MGI:1916315	Chac1	ChaC, cation transport regulator 1
Ifitm6	36.4694	1.65667	0.239689	6.91173	4.78771e-12	7.35116e-11	MGI:2686976	Ifitm6	interferon induced transmembrane protein 6
Arntl2	146.973	1.62926	0.143116	11.3842	5.01189e-30	4.79169e-28	MGI:2684845	Arntl2	aryl hydrocarbon receptor nuclear translocator-like 2
Mid2	157.083	1.61353	0.14438	11.1756	5.3716e-29	4.76657e-27	MGI:1344333	Mid2	midline 2
Cxadr	254.152	1.60035	0.121214	13.2026	8.47268e-40	1.56946e-37	MGI:1201679	Cxadr	coxsackie virus and adenovirus receptor
Ifi203	86.4007	1.58192	0.194563	8.13062	4.27099e-16	1.13834e-14	MGI:96428	Ifi203	interferon activated gene 203
Apobec1	189.144	1.55159	0.128462	12.0782	1.37699e-33	1.71476e-31	MGI:103298	Apobec1	apolipoprotein B mRNA editing enzyme, catalytic polypeptide 1
Ifi204	280.647	1.54727	0.155025	9.98076	1.85045e-23	1.02704e-21	MGI:96429	Ifi204	interferon activated gene 204
Ankrd37	158.346	1.50503	0.165275	9.10623	8.52914e-20	3.40683e-18	MGI:3603344	Ankrd37	ankyrin repeat domain 37
Rasip1	52.3026	1.49899	0.215633	6.95158	3.61214e-12	5.65241e-11	MGI:1917153	Rasip1	Ras interacting protein 1
Ifi207	37.7173	1.45492	0.220076	6.61101	3.81711e-11	5.13767e-10	MGI:2138302	AI607873	expressed sequence AI607873
Neat1	1888.01	1.44914	0.130681	11.0892	1.41566e-28	1.21264e-26	MGI:1914211	Neat1	nuclear paraspeckle assembly transcript 1 (non-protein coding)
Ccl9	128.069	1.44643	0.150842	9.58905	8.88995e-22	4.31935e-20	MGI:104533	Ccl9	chemokine (C-C motif) ligand 9
Styk1	70.0135	1.41929	0.202351	7.01402	2.31568e-12	3.7463e-11	MGI:2141396	Styk1	serine/threonine/tyrosine kinase 1
Vamp4	306.428	1.40483	0.141387	9.93604	2.90125e-23	1.58065e-21	MGI:1858730	Vamp4	vesicle-associated membrane protein 4
Mfap3l	241.927	1.39626	0.137501	10.1546	3.16212e-24	1.92837e-22	MGI:1918556	Mfap3l	microfibrillar-associated protein 3-like
Tspan17	302.987	1.34289	0.104101	12.8998	4.51182e-38	7.18932e-36	MGI:1921507	Tspan17	tetraspanin 17
Gm527	44.5697	1.34265	0.229572	5.8485	4.96018e-09	4.77926e-08	MGI:2685373	Gm527	predicted gene 527
Tent5a	54.5086	1.34154	0.219663	6.10726	1.01358e-09	1.09068e-08	MGI:2670964	Fam46a	family with sequence similarity 46, member A
Bc1	65.0123	1.34003	0.269027	4.98103	6.32476e-07	4.15005e-06	MGI:104905	Bc1	brain cytoplasmic RNA 1
Cd53	44.3722	1.33338	0.223098	5.97666	2.2776e-09	2.32771e-08	MGI:88341	Cd53	CD53 antigen
Echdc3	201.628	1.33032	0.120583	11.0324	2.66559e-28	2.23171e-26	MGI:1915106	Echdc3	enoyl Coenzyme A hydratase domain containing 3
A330074K22Rik	40.8865	1.32766	0.207749	6.39069	1.6514e-10	2.01085e-09	MGI:3045392	A330074K22Rik	RIKEN cDNA A330074K22 gene
Cryab	281.44	1.32637	0.141068	9.40234	5.33624e-21	2.38186e-19	MGI:88516	Cryab	crystallin, alpha B
Cetn4	147.438	1.31243	0.143876	9.12201	7.37458e-20	2.99408e-18	MGI:2677454	Cetn4	centrin 4
Rpl37rt	61.1748	1.30832	0.265218	4.93299	8.09809e-07	5.17935e-06	MGI:3651519	Rpl37rt	ribosomal protein L37, retrotransposed
Cacnb3	1170.64	1.28894	0.107648	11.9736	4.88327e-33	5.78921e-31	MGI:103307	Cacnb3	calcium channel, voltage-dependent, beta 3 subunit
Trpc1	45.3866	1.28359	0.196826	6.52143	6.9638e-11	8.99708e-10	MGI:109528	Trpc1	transient receptor potential cation channel, subfamily C, member 1
Hoxd9	122.973	1.2596	0.139944	9.00076	2.24153e-19	8.56113e-18	MGI:96210	Hoxd9	homeobox D9
Asgr1	41.7264	1.25474	0.229083	5.47721	4.32083e-08	3.57712e-07	MGI:88081	Asgr1	asialoglycoprotein receptor 1
Ank2	111.011	1.25438	0.151826	8.26196	1.43299e-16	3.97667e-15	MGI:88025	Ank2	ankyrin 2, brain
Ypel1	67.7789	1.23976	0.16587	7.47431	7.76083e-14	1.50141e-12	MGI:1913303	Ypel1	yippee-like 1 (Drosophila)
Gamt	258.07	1.23288	0.126803	9.72285	2.4095e-22	1.22282e-20	MGI:1098221	Gamt	guanidinoacetate methyltransferase
Pdgfb	51.6124	1.22794	0.195732	6.27357	3.52864e-10	4.11415e-09	MGI:97528	Pdgfb	platelet derived growth factor, B polypeptide
S100a3	157.63	1.22584	0.12824	9.5589	1.19013e-21	5.6892e-20	MGI:1338849	S100a3	S100 calcium binding protein A3
Dynlt1b	32.0634	1.22246	0.267338	4.5727	4.8149e-06	2.63876e-05	MGI:98643	Dynlt1b	dynein light chain Tctex-type 1B
Ntn4	42.1905	1.20987	0.206035	5.87214	4.30204e-09	4.20805e-08	MGI:1888978	Ntn4	netrin 4
Lpar6	255.501	1.20585	0.121165	9.95214	2.4682e-23	1.35468e-21	MGI:1914418	Lpar6	lysophosphatidic acid receptor 6
Serpinb9b	134.051	1.19912	0.13763	8.71267	2.96809e-18	9.95117e-17	MGI:894668	Serpinb9b	serine (or cysteine) peptidase inhibitor, clade B, member 9b
Fetub	134.632	1.19483	0.153315	7.79333	6.52682e-15	1.46992e-13	MGI:1890221	Fetub	fetuin beta
Klra18	50.1919	1.18024	0.233015	5.06507	4.0825e-07	2.77389e-06	MGI:2136935	Klra18	killer cell lectin-like receptor, subfamily A, member 18
Chst1	29.8058	1.17441	0.23489	4.99982	5.73849e-07	3.79976e-06	MGI:1924219	Chst1	carbohydrate (keratan sulfate Gal-6) sulfotransferase 1
Sars	15096.2	1.17287	0.0708685	16.5499	1.60375e-61	8.19518e-59	MGI:102809	Sars	seryl-aminoacyl-tRNA synthetase
Eno1	2628.17	1.16935	0.148716	7.86295	3.75191e-15	8.70102e-14	MGI:95393	Eno1	enolase 1, alpha non-neuron
Prkg2	272.185	1.16742	0.188506	6.19301	5.90267e-10	6.63166e-09	MGI:108173	Prkg2	protein kinase, cGMP-dependent, type II
Krtcap2	1945.68	1.16504	0.102721	11.3418	8.14824e-30	7.64233e-28	MGI:1913309	Krtcap2	keratinocyte associated protein 2
Pir	565.979	1.1598	0.104604	11.0875	1.4434e-28	1.22929e-26	MGI:1916906	Pir	pirin
Apool	208.297	1.15341	0.156114	7.38824	1.48785e-13	2.78741e-12	MGI:1915367	Apool	apolipoprotein O-like
Naxe	2050.2	1.14901	0.0976227	11.7699	5.57829e-32	6.12331e-30	MGI:2180167	Apoa1bp	apolipoprotein A-I binding protein
Ifi211	39.7752	1.14543	0.226293	5.06169	4.15554e-07	2.81835e-06	MGI:3780953	Mndal	myeloid nuclear differentiation antigen like
Xpnpep2	114.165	1.14329	0.178299	6.41224	1.43399e-10	1.77234e-09	MGI:2180001	Xpnpep2	X-prolyl aminopeptidase (aminopeptidase P) 2, membrane-bound
Gm15867	133.494	1.14268	0.140607	8.12681	4.40736e-16	1.1663e-14	MGI:3801862	Gm15867	predicted gene 15867
Ccdc9b	458.723	1.14193	0.0990683	11.5267	9.68076e-31	9.62813e-29	MGI:2685199	A430105I19Rik	RIKEN cDNA A430105I19 gene
Pim1	281.008	1.13823	0.113664	10.014	1.32278e-23	7.48178e-22	MGI:97584	Pim1	proviral integration site 1
Tmsb4x	13416.8	1.13589	0.144119	7.8816	3.23207e-15	7.59051e-14	MGI:99510	Tmsb4x	thymosin, beta 4, X chromosome
Smim19	209.965	1.13319	0.108761	10.4191	2.02792e-25	1.38487e-23	MGI:2142501	Smim19	small integral membrane protein 19
Adam12	315.616	1.1282	0.140328	8.03977	9.00066e-16	2.27225e-14	MGI:105378	Adam12	a disintegrin and metallopeptidase domain 12 (meltrin alpha)
1110046J04Rik	117.244	1.12776	0.169176	6.66616	2.62577e-11	3.59956e-10	MGI:1916058	1110046J04Rik	RIKEN cDNA 1110046J04 gene
Tmem53	131.82	1.12363	0.147614	7.61195	2.69995e-14	5.62736e-13	MGI:1916027	Tmem53	transmembrane protein 53
Lenep	30.1084	1.12099	0.256703	4.36689	1.26028e-05	6.28255e-05	MGI:1930020	Lenep	lens epithelial protein
E130311K13Rik	50.9554	1.11417	0.190374	5.85253	4.84147e-09	4.6862e-08	MGI:3607716	E130311K13Rik	RIKEN cDNA E130311K13 gene
Hax1	3403.74	1.10911	0.0677867	16.3617	3.58986e-60	1.71607e-57	MGI:1346319	Hax1	HCLS1 associated X-1
Pqlc3	228.863	1.09985	0.116057	9.47683	2.62131e-21	1.22155e-19	MGI:2444067	Pqlc3	PQ loop repeat containing
Rab27b	192.415	1.09634	0.159463	6.87516	6.19196e-12	9.34406e-11	MGI:1931295	Rab27b	RAB27B, member RAS oncogene family
Tbce	334.118	1.09121	0.136349	8.0031	1.21325e-15	3.02171e-14	MGI:1917680	Tbce	tubulin-specific chaperone E
Fuz	95.6347	1.08737	0.156783	6.93552	4.04741e-12	6.2739e-11	MGI:1917550	Fuz	fuzzy planar cell polarity protein
Ddit3	858.136	1.08404	0.0934227	11.6036	3.95233e-31	4.06734e-29	MGI:109247	Ddit3	DNA-damage inducible transcript 3
Akap6	68.4291	1.08238	0.171017	6.32905	2.46676e-10	2.93849e-09	MGI:3050566	Akap6	A kinase (PRKA) anchor protein 6
Serpinb6a	4796.89	1.08154	0.0717877	15.0658	2.71941e-51	8.39563e-49	MGI:103123	Serpinb6a	serine (or cysteine) peptidase inhibitor, clade B, member 6a
Plscr2	84.6325	1.07957	0.181156	5.95936	2.5323e-09	2.56853e-08	MGI:1270860	Plscr2	phospholipid scramblase 2
Slc24a3	29.8529	1.07902	0.234518	4.601	4.20472e-06	2.33021e-05	MGI:2137513	Slc24a3	solute carrier family 24 (sodium/potassium/calcium exchanger), member 3
Fbxo6	834.822	1.07019	0.081121	13.1925	9.68892e-40	1.77259e-37	MGI:1354743	Fbxo6	F-box protein 6
Ctxn1	438.381	1.06889	0.0925779	11.5459	7.74507e-31	7.80777e-29	MGI:88566	Ctxn1	cortexin 1
Tm7sf2	203.571	1.06837	0.12534	8.52378	1.54431e-17	4.75781e-16	MGI:1920416	Tm7sf2	transmembrane 7 superfamily member 2
Psph	1824.94	1.06566	0.0842967	12.6418	1.24136e-36	1.85816e-34	MGI:97788	Psph	phosphoserine phosphatase
Fdps	13103.4	1.05961	0.092318	11.4779	1.70424e-30	1.66152e-28	MGI:104888	Fdps	farnesyl diphosphate synthetase
Phgdh	13269.4	1.05933	0.0876242	12.0894	1.20103e-33	1.54765e-31	MGI:1355330	Phgdh	3-phosphoglycerate dehydrogenase
Copg2	1102.24	1.05817	0.0909025	11.6408	2.55707e-31	2.68747e-29	MGI:1858683	Copg2	coatomer protein complex, subunit gamma 2
Prex2	218.126	1.05698	0.12283	8.60523	7.61621e-18	2.4272e-16	MGI:1923385	Prex2	phosphatidylinositol-3,4,5-trisphosphate-dependent Rac exchange factor 2
Lgals3	14910.4	1.05647	0.0906601	11.6531	2.21326e-31	2.34274e-29	MGI:96778	Lgals3	lectin, galactose binding, soluble 3
Slc22a4	224.599	1.05392	0.121529	8.67216	4.23996e-18	1.39627e-16	MGI:1353479	Slc22a4	solute carrier family 22 (organic cation transporter), member 4
Pgk1	50152.3	1.05286	0.0742008	14.1893	1.06767e-45	2.68167e-43	MGI:97555	Pgk1	phosphoglycerate kinase 1
Primpol	115.867	1.05189	0.144748	7.26705	3.67425e-13	6.45892e-12	MGI:3603756	Primpol	primase and polymerase (DNA-directed)
Use1	938.911	1.03549	0.118745	8.72029	2.77501e-18	9.34609e-17	MGI:1914273	Use1	unconventional SNARE in the ER 1 homolog (S. cerevisiae)
Efcab11	64.0758	1.03424	0.186562	5.54367	2.96198e-08	2.51395e-07	MGI:1926017	Efcab11	EF-hand calcium binding domain 11
Mettl27	273.87	1.03004	0.119998	8.58381	9.17811e-18	2.89384e-16	MGI:1933146	Wbscr27	Williams Beuren syndrome chromosome region 27 (human)
Bnip3	1922.87	1.02699	0.132743	7.73674	1.01997e-14	2.24591e-13	MGI:109326	Bnip3	BCL2/adenovirus E1B interacting protein 3
Phex	49.5375	1.02168	0.211276	4.83575	1.32646e-06	8.13609e-06	MGI:107489	Phex	phosphate regulating endopeptidase homolog, X-linked
Gstp1	1516.98	1.01962	0.0930421	10.9587	6.03514e-28	4.9686e-26	MGI:95865	Gstp1	glutathione S-transferase, pi 1
C1rl	26.0484	1.01598	0.245919	4.13139	3.60582e-05	0.000161776	MGI:2660692	C1rl	complement component 1, r subcomponent-like
Ifitm3	7815.09	1.01347	0.083905	12.0788	1.36775e-33	1.71476e-31	MGI:1913391	Ifitm3	interferon induced transmembrane protein 3
Mdfic	475.497	1.00887	0.0822365	12.2679	1.34696e-34	1.8146e-32	MGI:104611	Mdfic	MyoD family inhibitor domain containing
Hook2	170.991	1.00842	0.1273	7.92165	2.34372e-15	5.60187e-14	MGI:2181664	Hook2	hook microtubule tethering protein 2
Grb14	510.149	1.00435	0.0974869	10.3024	6.87254e-25	4.52641e-23	MGI:1355324	Grb14	growth factor receptor bound protein 14
C330018D20Rik	50.8246	1.00109	0.210547	4.75472	1.98718e-06	1.17369e-05	MGI:1924672	C330018D20Rik	RIKEN cDNA C330018D20 gene
Hspg2	2304.19	-1.00091	0.15165	-6.60009	4.10906e-11	5.49073e-10	MGI:96257	Hspg2	perlecan (heparan sulfate proteoglycan 2)
Prr5	66.4047	-1.00158	0.169222	-5.91872	3.24461e-09	3.22264e-08	MGI:1924714	Prr5	proline rich 5 (renal)
Egr3	529.996	-1.00346	0.155418	-6.45653	1.07129e-10	1.34084e-09	MGI:1306780	Egr3	early growth response 3
Bok	394.485	-1.00637	0.12091	-8.32327	8.5569e-17	2.43085e-15	MGI:1858494	Bok	BCL2-related ovarian killer
Msx2	35.4197	-1.00662	0.214373	-4.69564	2.6577e-06	1.52653e-05	MGI:97169	Msx2	msh homeobox 2
Atp2a2	3676.85	-1.00877	0.120206	-8.39195	4.78143e-17	1.38933e-15	MGI:88110	Atp2a2	ATPase, Ca++ transporting, cardiac muscle, slow twitch 2
Popdc3	40.2955	-1.00977	0.211906	-4.76518	1.88681e-06	1.12201e-05	MGI:1930153	Popdc3	popeye domain containing 3
Lamb2	1054.83	-1.01346	0.132501	-7.64874	2.02962e-14	4.30901e-13	MGI:99916	Lamb2	laminin, beta 2
Glis1	34.1376	-1.01376	0.236267	-4.29073	1.7809e-05	8.56202e-05	MGI:2386723	Glis1	GLIS family zinc finger 1
Sox21	42.8116	-1.0153	0.215236	-4.71716	2.39156e-06	1.38711e-05	MGI:2654070	Sox21	SRY (sex determining region Y)-box 21
Tgfbr2	2510.74	-1.02087	0.0970944	-10.5142	7.42889e-26	5.24232e-24	MGI:98729	Tgfbr2	transforming growth factor, beta receptor II
Nes	2096.43	-1.02716	0.104604	-9.81955	9.27595e-23	4.9093e-21	MGI:101784	Nes	nestin
Bace1	496.6	-1.02794	0.115596	-8.89257	5.97115e-19	2.19569e-17	MGI:1346542	Bace1	beta-site APP cleaving enzyme 1
Plcd1	176.945	-1.0284	0.11752	-8.75082	2.11813e-18	7.28272e-17	MGI:97614	Plcd1	phospholipase C, delta 1
Arxes2	35.0195	-1.03823	0.231129	-4.49199	7.05618e-06	3.73716e-05	MGI:1924226	Arxes2	adipocyte-related X-chromosome expressed sequence 2
Npr2	97.8216	-1.04056	0.17322	-6.00717	1.88784e-09	1.95409e-08	MGI:97372	Npr2	natriuretic peptide receptor 2
Fam167a	36.0423	-1.04114	0.203371	-5.11942	3.0648e-07	2.13209e-06	MGI:3606565	Fam167a	family with sequence similarity 167, member A
Dcn	303.655	-1.04378	0.120677	-8.64936	5.17878e-18	1.69041e-16	MGI:94872	Dcn	decorin
Pik3r3	226.572	-1.04757	0.113227	-9.25201	2.20305e-20	9.35442e-19	MGI:109277	Pik3r3	phosphatidylinositol 3 kinase, regulatory subunit, polypeptide 3 (p55)
Cdc25a	543.811	-1.04952	0.0835647	-12.5594	3.52846e-36	5.1263e-34	MGI:103198	Cdc25a	cell division cycle 25A
Exog	286.394	-1.05072	0.0991898	-10.593	3.21082e-26	2.3439e-24	MGI:2143333	Exog	endo/exonuclease (5'-3'), endonuclease G-like
Dlk1	1255.57	-1.05372	0.115914	-9.09051	9.85752e-20	3.91631e-18	MGI:94900	Dlk1	delta-like 1 homolog (Drosophila)
Fzd1	822.829	-1.05534	0.14741	-7.15927	8.11097e-13	1.38157e-11	MGI:1196625	Fzd1	frizzled class receptor 1
Cxxc5	155.341	-1.05564	0.129027	-8.18153	2.80256e-16	7.57867e-15	MGI:1914643	Cxxc5	CXXC finger 5
Serp2	74.6845	-1.05913	0.168602	-6.28184	3.34599e-10	3.9228e-09	MGI:1919911	Serp2	stress-associated endoplasmic reticulum protein family member 2
Ptprv	35.8423	-1.05929	0.214362	-4.9416	7.74827e-07	4.97494e-06	MGI:108027	Ptprv	protein tyrosine phosphatase, receptor type, V
Cxcl16	142.933	-1.06134	0.132659	-8.00053	1.23887e-15	3.07519e-14	MGI:1932682	Cxcl16	chemokine (C-X-C motif) ligand 16
Tnfrsf21	62.3441	-1.06318	0.203943	-5.21313	1.85686e-07	1.34952e-06	MGI:2151075	Tnfrsf21	tumor necrosis factor receptor superfamily, member 21
Stxbp2	79.5763	-1.06363	0.17665	-6.02111	1.73226e-09	1.80777e-08	MGI:107370	Stxbp2	syntaxin binding protein 2
Map3k12	172.907	-1.06912	0.129324	-8.26698	1.3739e-16	3.81987e-15	MGI:1346881	Map3k12	mitogen-activated protein kinase kinase kinase 12
Pfkfb4	129.12	-1.07079	0.159555	-6.71111	1.93155e-11	2.71057e-10	MGI:2687284	Pfkfb4	6-phosphofructo-2-kinase/fructose-2,6-biphosphatase 4
Bcar3	114.178	-1.08408	0.145316	-7.46013	8.64375e-14	1.65493e-12	MGI:1352501	Bcar3	breast cancer anti-estrogen resistance 3
Dlg5	1166.65	-1.08458	0.119034	-9.11149	8.12615e-20	3.28124e-18	MGI:1918478	Dlg5	discs, large homolog 5 (Drosophila)
Fam117a	180.464	-1.08638	0.122731	-8.8517	8.61994e-19	3.1232e-17	MGI:2144564	Fam117a	family with sequence similarity 117, member A
Igfbp7	419.542	-1.0875	0.109652	-9.91782	3.48287e-23	1.87682e-21	MGI:1352480	Igfbp7	insulin-like growth factor binding protein 7
Dsp	221.099	-1.09156	0.138406	-7.88668	3.10334e-15	7.32299e-14	MGI:109611	Dsp	desmoplakin
Lmbr1	35.7018	-1.09583	0.227977	-4.80674	1.53411e-06	9.24145e-06	MGI:1861746	Lmbr1	limb region 1
Cerk	173.754	-1.10464	0.145735	-7.57975	3.46223e-14	7.1062e-13	MGI:2386052	Cerk	ceramide kinase
Itm2a	362.547	-1.10865	0.100094	-11.0761	1.6379e-28	1.38698e-26	MGI:107706	Itm2a	integral membrane protein 2A
Tbc1d2b	967.18	-1.11403	0.109884	-10.1382	3.73941e-24	2.26181e-22	MGI:1914266	Tbc1d2b	TBC1 domain family, member 2B
Peli2	61.8881	-1.11438	0.182113	-6.11917	9.40638e-10	1.01598e-08	MGI:1891445	Peli2	pellino 2
Tmem119	206.997	-1.11486	0.14065	-7.92652	2.25366e-15	5.41281e-14	MGI:2385228	Tmem119	transmembrane protein 119
Daglb	211.829	-1.11618	0.146456	-7.62126	2.51214e-14	5.25069e-13	MGI:2442032	Daglb	diacylglycerol lipase, beta
Foxf1	136.748	-1.1171	0.126605	-8.82353	1.10906e-18	3.95077e-17	MGI:1347470	Foxf1	forkhead box F1
Zfp37	30.7845	-1.12445	0.25376	-4.43114	9.37361e-06	4.82318e-05	MGI:99181	Zfp37	zinc finger protein 37
Rrad	177.762	-1.12509	0.124864	-9.01052	2.05083e-19	7.91439e-18	MGI:1930943	Rrad	Ras-related associated with diabetes
Elovl4	190.54	-1.12567	0.118339	-9.51224	1.86596e-21	8.80625e-20	MGI:1933331	Elovl4	elongation of very long chain fatty acids (FEN1/Elo2, SUR4/Elo3, yeast)-like 4
Slc41a2	147.252	-1.12729	0.145364	-7.75497	8.83618e-15	1.96317e-13	MGI:2442940	Slc41a2	solute carrier family 41, member 2
Tut4	119.673	-1.13059	0.150336	-7.52039	5.46124e-14	1.08195e-12	MGI:2445126	Zcchc11	zinc finger, CCHC domain containing 11
Afap1	435.038	-1.13109	0.113927	-9.92823	3.13786e-23	1.7033e-21	MGI:1917542	Afap1	actin filament associated protein 1
Ogdhl	503.49	-1.13417	0.118349	-9.58323	9.40578e-22	4.5402e-20	MGI:3616088	Ogdhl	oxoglutarate dehydrogenase-like
Aoc2	39.0883	-1.13821	0.21367	-5.32696	9.98723e-08	7.70436e-07	MGI:2668431	Aoc2	amine oxidase, copper containing 2 (retina-specific)
Atoh8	54.394	-1.13838	0.210924	-5.39709	6.77292e-08	5.37877e-07	MGI:1918343	Atoh8	atonal bHLH transcription factor 8
Kif26b	169.808	-1.13962	0.147783	-7.71141	1.2443e-14	2.71967e-13	MGI:2447076	Kif26b	kinesin family member 26B
Bean1	36.3607	-1.15006	0.235809	-4.87709	1.07664e-06	6.74903e-06	MGI:1929597	Bean1	brain expressed, associated with Nedd4, 1
Adcy3	313.578	-1.15482	0.150111	-7.6931	1.43616e-14	3.1024e-13	MGI:99675	Adcy3	adenylate cyclase 3
Npl	47.5414	-1.15524	0.21609	-5.34609	8.98721e-08	7.00218e-07	MGI:1921341	Npl	N-acetylneuraminate pyruvate lyase
Col6a2	857.751	-1.15652	0.14008	-8.25614	1.50459e-16	4.16759e-15	MGI:88460	Col6a2	collagen, type VI, alpha 2
2700081O15Rik	142	-1.15664	0.14129	-8.18626	2.6946e-16	7.31341e-15	MGI:1919667	2700081O15Rik	RIKEN cDNA 2700081O15 gene
Tie1	42.1959	-1.15843	0.235593	-4.91709	8.78392e-07	5.57707e-06	MGI:99906	Tie1	tyrosine kinase with immunoglobulin-like and EGF-like domains 1
Ccnd2	848.483	-1.16664	0.0686115	-17.0035	7.73768e-65	4.58659e-62	MGI:88314	Ccnd2	cyclin D2
Fuca2	257.956	-1.17525	0.108719	-10.8099	3.08877e-27	2.46089e-25	MGI:1914098	Fuca2	fucosidase, alpha-L- 2, plasma
Stat5a	82.6357	-1.1765	0.166556	-7.06368	1.62151e-12	2.67584e-11	MGI:103036	Stat5a	signal transducer and activator of transcription 5A
Cxcl1	32.3327	-1.17952	0.230257	-5.12265	3.01277e-07	2.10199e-06	MGI:108068	Cxcl1	chemokine (C-X-C motif) ligand 1
Asrgl1	103.192	-1.18489	0.144437	-8.20349	2.33508e-16	6.38443e-15	MGI:1913764	Asrgl1	asparaginase like 1
Dhrs4	73.3626	-1.18598	0.198807	-5.96548	2.43919e-09	2.48599e-08	MGI:90169	Dhrs4	dehydrogenase/reductase (SDR family) member 4
Ece1	1442.72	-1.1891	0.123603	-9.62034	6.56171e-22	3.2305e-20	MGI:1101357	Ece1	endothelin converting enzyme 1
Pdzd4	46.5375	-1.19226	0.206073	-5.7856	7.22535e-09	6.76389e-08	MGI:2443483	Pdzd4	PDZ domain containing 4
Rab3il1	49.5279	-1.19368	0.223943	-5.33028	9.80594e-08	7.58425e-07	MGI:1922010	Rab3il1	RAB3A interacting protein (rabin3)-like 1
Dennd3	51.368	-1.19602	0.190655	-6.2732	3.53698e-10	4.12064e-09	MGI:2146009	Dennd3	DENN/MADD domain containing 3
Adamts14	196.886	-1.19606	0.171805	-6.96176	3.36041e-12	5.2864e-11	MGI:2179942	Adamts14	a disintegrin-like and metallopeptidase (reprolysin type) with thrombospondin type 1 motif, 14
Map1a	555.402	-1.19675	0.127299	-9.40115	5.39686e-21	2.40168e-19	MGI:1306776	Map1a	microtubule-associated protein 1 A
Paqr8	45.2293	-1.19827	0.20919	-5.72814	1.01539e-08	9.2597e-08	MGI:1921479	Paqr8	progestin and adipoQ receptor family member VIII
Hap1	147.712	-1.19836	0.157134	-7.62636	2.41474e-14	5.06139e-13	MGI:1261831	Hap1	huntingtin-associated protein 1
B4galt5	437.918	-1.19954	0.113874	-10.5339	6.02708e-26	4.27346e-24	MGI:1927169	B4galt5	UDP-Gal:betaGlcNAc beta 1,4-galactosyltransferase, polypeptide 5
Col18a1	131.662	-1.20179	0.192141	-6.25471	3.98257e-10	4.62159e-09	MGI:88451	Col18a1	collagen, type XVIII, alpha 1
Dusp22	50.5518	-1.20701	0.195968	-6.15921	7.311e-10	8.03126e-09	MGI:1915926	Dusp22	dual specificity phosphatase 22
St7	761.564	-1.2112	0.0739565	-16.3772	2.78144e-60	1.37394e-57	MGI:1927450	St7	suppression of tumorigenicity 7
Nhsl2	66.9832	-1.21479	0.183004	-6.63808	3.17793e-11	4.32449e-10	MGI:3645090	Nhsl2	NHS-like 2
B4galnt1	195.483	-1.21684	0.129265	-9.41349	4.79945e-21	2.1618e-19	MGI:1342057	B4galnt1	beta-1,4-N-acetyl-galactosaminyl transferase 1
Lrp4	39.1185	-1.22056	0.218592	-5.58375	2.35382e-08	2.02798e-07	MGI:2442252	Lrp4	low density lipoprotein receptor-related protein 4
Lama5	23.8591	-1.22441	0.237596	-5.15332	2.55912e-07	1.81453e-06	MGI:105382	Lama5	laminin, alpha 5
Kank3	60.9936	-1.22528	0.187522	-6.53409	6.39991e-11	8.29748e-10	MGI:1098615	Kank3	KN motif and ankyrin repeat domains 3
Patj	49.9405	-1.22642	0.230862	-5.31235	1.08223e-07	8.30964e-07	MGI:1277960	Inadl	InaD-like (Drosophila)
Sirpa	271.877	-1.22677	0.118127	-10.3852	2.89648e-25	1.95995e-23	MGI:108563	Sirpa	signal-regulatory protein alpha
Bscl2	45.2652	-1.22914	0.210288	-5.84505	5.06401e-09	4.8698e-08	MGI:1298392	Bscl2	Berardinelli-Seip congenital lipodystrophy 2 (seipin)
Tmem200b	71.6143	-1.23406	0.204848	-6.02428	1.69868e-09	1.77773e-08	MGI:3646343	Tmem200b	transmembrane protein 200B
Dchs1	437.125	-1.23715	0.163468	-7.56815	3.78589e-14	7.73836e-13	MGI:2685011	Dchs1	dachsous 1 (Drosophila)
Cemip	217.322	-1.23872	0.140034	-8.84586	9.0828e-19	3.27489e-17	MGI:2443629	Cemip	cell migration inducing protein, hyaluronan binding
Tes	10323.8	-1.2436	0.0770889	-16.132	1.51999e-58	6.82568e-56	MGI:105081	Tes	testis derived transcript
Cspg4	242.457	-1.25125	0.146299	-8.55274	1.20203e-17	3.76595e-16	MGI:2153093	Cspg4	chondroitin sulfate proteoglycan 4
Pgam2	27.9313	-1.25397	0.235194	-5.33163	9.73327e-08	7.53197e-07	MGI:1933118	Pgam2	phosphoglycerate mutase 2
Man2b2	34.5131	-1.25682	0.224634	-5.59497	2.20664e-08	1.91006e-07	MGI:1195262	Man2b2	mannosidase 2, alpha B2
Lrrc17	49.1014	-1.26026	0.238971	-5.27369	1.33705e-07	1.00782e-06	MGI:1921761	Lrrc17	leucine rich repeat containing 17
Lrrc32	48.5201	-1.26044	0.199665	-6.31277	2.74091e-10	3.24681e-09	MGI:93882	Lrrc32	leucine rich repeat containing 32
Smad9	41.1674	-1.27144	0.225848	-5.62963	1.80598e-08	1.58547e-07	MGI:1859993	Smad9	SMAD family member 9
Bcl6b	133.628	-1.27184	0.156626	-8.12023	4.65317e-16	1.22696e-14	MGI:1278332	Bcl6b	B cell CLL/lymphoma 6, member B
Rhoj	230.431	-1.27357	0.119759	-10.6345	2.06019e-26	1.54975e-24	MGI:1931551	Rhoj	ras homolog gene family, member J
Ltbp2	474.083	-1.27674	0.140017	-9.11841	7.62363e-20	3.08674e-18	MGI:99502	Ltbp2	latent transforming growth factor beta binding protein 2
Tmod2	106.302	-1.28131	0.177245	-7.22905	4.86381e-13	8.49963e-12	MGI:1355335	Tmod2	tropomodulin 2
Itpkb	136.671	-1.28263	0.167485	-7.65816	1.88615e-14	4.03331e-13	MGI:109235	Itpkb	inositol 1,4,5-trisphosphate 3-kinase B
Traip	236.179	-1.28358	0.136112	-9.43034	4.08773e-21	1.86388e-19	MGI:1096377	Traip	TRAF-interacting protein
Dact1	89.2459	-1.28687	0.179368	-7.17448	7.25804e-13	1.24487e-11	MGI:1891740	Dact1	dishevelled-binding antagonist of beta-catenin 1
Ppm1h	53.7162	-1.28907	0.223997	-5.75483	8.67303e-09	8.00783e-08	MGI:2442087	Ppm1h	protein phosphatase 1H (PP2C domain containing)
Spring1	303.136	-1.29353	0.132728	-9.74566	1.92528e-22	9.90649e-21	MGI:1924042	2410131K14Rik	RIKEN cDNA 2410131K14 gene
Gas7	120.089	-1.29861	0.140266	-9.2582	2.07915e-20	8.90488e-19	MGI:1202388	Gas7	growth arrest specific 7
Qpct	56.6196	-1.29884	0.175842	-7.3864	1.50861e-13	2.81979e-12	MGI:1917786	Qpct	glutaminyl-peptide cyclotransferase (glutaminyl cyclase)
Speg	61.1684	-1.30202	0.195058	-6.67505	2.47151e-11	3.39752e-10	MGI:109282	Speg	SPEG complex locus
Pfkfb3	127.077	-1.31251	0.140165	-9.36401	7.67661e-21	3.38571e-19	MGI:2181202	Pfkfb3	6-phosphofructo-2-kinase/fructose-2,6-biphosphatase 3
Enox1	38.224	-1.32123	0.207507	-6.36717	1.92546e-10	2.3179e-09	MGI:2444896	Enox1	ecto-NOX disulfide-thiol exchanger 1
Galm	263.575	-1.32274	0.150487	-8.78969	1.49972e-18	5.29152e-17	MGI:2442420	Galm	galactose mutarotase
Slc16a11	39.0413	-1.32637	0.218347	-6.07461	1.24286e-09	1.32218e-08	MGI:2663709	Slc16a11	solute carrier family 16 (monocarboxylic acid transporters), member 11
St3gal1	394.198	-1.32875	0.114251	-11.6301	2.89899e-31	3.02536e-29	MGI:98304	St3gal1	ST3 beta-galactoside alpha-2,3-sialyltransferase 1
Lrrc15	45.7497	-1.32956	0.229778	-5.78631	7.19495e-09	6.7397e-08	MGI:1921738	Lrrc15	leucine rich repeat containing 15
Dpep1	41.8165	-1.34246	0.20364	-6.59233	4.32983e-11	5.74944e-10	MGI:94917	Dpep1	dipeptidase 1 (renal)
Lipg	62.0649	-1.34362	0.218541	-6.14814	7.83961e-10	8.57382e-09	MGI:1341803	Lipg	lipase, endothelial
Prdm16	71.2061	-1.35211	0.197685	-6.8397	7.9357e-12	1.17835e-10	MGI:1917923	Prdm16	PR domain containing 16
Igdcc4	22.6876	-1.35217	0.247534	-5.46256	4.69306e-08	3.85726e-07	MGI:1858497	Igdcc4	immunoglobulin superfamily, DCC subclass, member 4
Arc	147.049	-1.35445	0.15318	-8.8422	9.3852e-19	3.36754e-17	MGI:88067	Arc	activity regulated cytoskeletal-associated protein
Mapk12	73.4059	-1.35554	0.172635	-7.85209	4.09169e-15	9.45941e-14	MGI:1353438	Mapk12	mitogen-activated protein kinase 12
Ikbke	37.7479	-1.35774	0.218761	-6.20652	5.41713e-10	6.13266e-09	MGI:1929612	Ikbke	inhibitor of kappaB kinase epsilon
Nipsnap1	35.9486	-1.35835	0.235875	-5.75879	8.47206e-09	7.84181e-08	MGI:1278344	Nipsnap1	4-nitrophenylphosphatase domain and non-neuronal SNAP25-like protein homolog 1 (C. elegans)
Ankrd34a	60.8287	-1.36153	0.19064	-7.14189	9.20575e-13	1.55731e-11	MGI:3617846	Ankrd34a	ankyrin repeat domain 34A
Col12a1	1322.88	-1.36196	0.167865	-8.11338	4.92295e-16	1.28893e-14	MGI:88448	Col12a1	collagen, type XII, alpha 1
Plxnb1	46.5979	-1.37203	0.206912	-6.63102	3.33385e-11	4.52007e-10	MGI:2154238	Plxnb1	plexin B1
Gpr153	73.9942	-1.37204	0.178813	-7.67305	1.6796e-14	3.61249e-13	MGI:1916157	Gpr153	G protein-coupled receptor 153
Cdh11	266.54	-1.37399	0.128181	-10.7191	8.27967e-27	6.32456e-25	MGI:99217	Cdh11	cadherin 11
Wnt7b	418.462	-1.37448	0.194666	-7.0607	1.6567e-12	2.73088e-11	MGI:98962	Wnt7b	wingless-type MMTV integration site family, member 7B
Adgre5	33.2876	-1.37997	0.227083	-6.07696	1.22484e-09	1.30488e-08	MGI:1347095	Adgre5	adhesion G protein-coupled receptor E5
Hpse	150.486	-1.38919	0.142184	-9.77036	1.50918e-22	7.84721e-21	MGI:1343124	Hpse	heparanase
Auts2	62.7536	-1.39077	0.187763	-7.40706	1.29127e-13	2.43142e-12	MGI:1919847	Auts2	autism susceptibility candidate 2
Nr4a3	21.689	-1.39095	0.261535	-5.3184	1.04683e-07	8.05447e-07	MGI:1352457	Nr4a3	nuclear receptor subfamily 4, group A, member 3
Vcan	706.948	-1.39682	0.135904	-10.278	8.85558e-25	5.70569e-23	MGI:102889	Vcan	versican
Grasp	501.23	-1.40577	0.091417	-15.3775	2.31572e-53	7.79923e-51	MGI:1860303	Grasp	GRP1 (general receptor for phosphoinositides 1)-associated scaffold protein
Atp9a	149.376	-1.40615	0.134556	-10.4503	1.46063e-25	1.0162e-23	MGI:1330826	Atp9a	ATPase, class II, type 9A
Tnc	2021.15	-1.41121	0.156698	-9.00591	2.13889e-19	8.21147e-18	MGI:101922	Tnc	tenascin C
Col23a1	40.4244	-1.41228	0.232675	-6.06974	1.2812e-09	1.35711e-08	MGI:2653243	Col23a1	collagen, type XXIII, alpha 1
Mical1	88.8906	-1.42252	0.169916	-8.3719	5.66966e-17	1.6346e-15	MGI:2385847	Mical1	microtubule associated monooxygenase, calponin and LIM domain containing 1
Gpm6b	62.7452	-1.42309	0.192941	-7.3758	1.63366e-13	3.04518e-12	MGI:107672	Gpm6b	glycoprotein m6b
Macroh2a2	42.584	-1.43492	0.206415	-6.95162	3.6111e-12	5.65241e-11	MGI:3037658	H2afy2	H2A histone family, member Y2
Uchl1	1554.34	-1.43704	0.132963	-10.8078	3.16084e-27	2.50342e-25	MGI:103149	Uchl1	ubiquitin carboxy-terminal hydrolase L1
Peg10	77.0252	-1.44431	0.166277	-8.68618	3.74845e-18	1.24269e-16	MGI:2157785	Peg10	paternally expressed 10
Hspa1b	203.107	-1.44596	0.130161	-11.109	1.13406e-28	9.88563e-27	MGI:99517	Hspa1b	heat shock protein 1B
Thbs3	112.52	-1.44676	0.163291	-8.86003	7.99902e-19	2.91247e-17	MGI:98739	Thbs3	thrombospondin 3
Reep1	44.9937	-1.45487	0.228527	-6.36631	1.93626e-10	2.32902e-09	MGI:1098827	Reep1	receptor accessory protein 1
Lama4	183.406	-1.45616	0.157744	-9.23119	2.67642e-20	1.12997e-18	MGI:109321	Lama4	laminin, alpha 4
Tpd52l1	33.4602	-1.4602	0.21814	-6.69385	2.17379e-11	3.01623e-10	MGI:1298386	Tpd52l1	tumor protein D52-like 1
Sall2	229.878	-1.47727	0.126136	-11.7117	1.11002e-31	1.19199e-29	MGI:1354373	Sall2	sal-like 2 (Drosophila)
Ptges	642.303	-1.48167	0.108495	-13.6566	1.84497e-42	4.02069e-40	MGI:1927593	Ptges	prostaglandin E synthase
Bves	52.8266	-1.49832	0.20569	-7.28434	3.23241e-13	5.76428e-12	MGI:1346013	Bves	blood vessel epicardial substance
Jam3	175.065	-1.50124	0.121726	-12.333	6.01914e-35	8.18327e-33	MGI:1933825	Jam3	junction adhesion molecule 3
Hykk	45.8489	-1.51031	0.204995	-7.36753	1.7382e-13	3.21979e-12	MGI:2443139	Hykk	hydroxylysine kinase 1
Pogk	131.346	-1.51705	0.143482	-10.5731	3.97029e-26	2.8561e-24	MGI:1918842	Pogk	pogo transposable element with KRAB domain
Slc2a3	89.6445	-1.53397	0.170476	-8.99813	2.29592e-19	8.74632e-18	MGI:95757	Slc2a3	solute carrier family 2 (facilitated glucose transporter), member 3
Enpp5	40.6914	-1.53408	0.232498	-6.59826	4.16007e-11	5.55388e-10	MGI:1933830	Enpp5	ectonucleotide pyrophosphatase/phosphodiesterase 5
Egln3	236.915	-1.53677	0.150598	-10.2044	1.89483e-24	1.18479e-22	MGI:1932288	Egln3	egl-9 family hypoxia-inducible factor 3
Akap12	100.222	-1.53737	0.150212	-10.2347	1.3863e-24	8.77929e-23	MGI:1932576	Akap12	A kinase (PRKA) anchor protein (gravin) 12
Anks6	79.3392	-1.53958	0.177874	-8.65547	4.90902e-18	1.60944e-16	MGI:1922941	Anks6	ankyrin repeat and sterile alpha motif domain containing 6
AW551984	329.903	-1.55842	0.151793	-10.2667	9.95331e-25	6.35768e-23	MGI:2143322	AW551984	expressed sequence AW551984
Rcan1	580.668	-1.56473	0.112234	-13.9417	3.53413e-44	8.18316e-42	MGI:1890564	Rcan1	regulator of calcineurin 1
Rnf113a2	52.4438	-1.56602	0.205779	-7.61023	2.7361e-14	5.68672e-13	MGI:1913631	Rnf113a2	ring finger protein 113A2
Dio2	55.957	-1.5745	0.223062	-7.05861	1.68177e-12	2.76299e-11	MGI:1338833	Dio2	deiodinase, iodothyronine, type II
Medag	99.3779	-1.57881	0.200588	-7.87092	3.52049e-15	8.24174e-14	MGI:1917967	Medag	mesenteric estrogen dependent adipogenesis
Ctsf	33.2197	-1.5792	0.244378	-6.46213	1.03242e-10	1.29766e-09	MGI:1861434	Ctsf	cathepsin F
Evc	308.332	-1.58289	0.12604	-12.5586	3.56475e-36	5.12874e-34	MGI:1890596	Evc	Ellis van Creveld gene syndrome
Nbl1	621.665	-1.59028	0.11415	-13.9314	4.08212e-44	9.30662e-42	MGI:104591	Nbl1	neuroblastoma, suppression of tumorigenicity 1
Esx1	98.8636	-1.60795	0.159003	-10.1127	4.85165e-24	2.89906e-22	MGI:1096388	Esx1	extraembryonic, spermatogenesis, homeobox 1
Emilin2	491.486	-1.61176	0.133944	-12.0331	2.38008e-33	2.89101e-31	MGI:2389136	Emilin2	elastin microfibril interfacer 2
Gata2	223.241	-1.61704	0.139079	-11.6268	3.01337e-31	3.12273e-29	MGI:95662	Gata2	GATA binding protein 2
Gpc4	82.7875	-1.62916	0.184531	-8.82862	1.05972e-18	3.78409e-17	MGI:104902	Gpc4	glypican 4
Thsd4	82.9299	-1.62924	0.183985	-8.85531	8.34515e-19	3.03105e-17	MGI:2672033	Thsd4	thrombospondin, type I, domain containing 4
Rbpms	57.8216	-1.63806	0.199831	-8.19722	2.46003e-16	6.71365e-15	MGI:1334446	Rbpms	RNA binding protein gene with multiple splicing
Ace	32.9147	-1.64256	0.250025	-6.56959	5.04537e-11	6.64599e-10	MGI:87874	Ace	angiotensin I converting enzyme (peptidyl-dipeptidase A) 1
Tbc1d9	70.8599	-1.6735	0.214235	-7.81154	5.64913e-15	1.282e-13	MGI:1918560	Tbc1d9	TBC1 domain family, member 9
Otulinl	48.2392	-1.68772	0.214464	-7.86946	3.56172e-15	8.32509e-14	MGI:2687281	Fam105a	family with sequence similarity 105, member A
Met	6750.4	-1.68887	0.080302	-21.0315	3.37769e-98	7.15058e-95	MGI:96969	Met	met proto-oncogene
Crybg1	44.4128	-1.69497	0.217785	-7.78278	7.09465e-15	1.59421e-13	MGI:109544	Aim1	absent in melanoma 1
Cpt1c	62.4877	-1.69604	0.193658	-8.75793	1.98869e-18	6.86608e-17	MGI:2446526	Cpt1c	carnitine palmitoyltransferase 1c
Rora	30.0669	-1.69677	0.241974	-7.0122	2.34599e-12	3.79119e-11	MGI:104661	Rora	RAR-related orphan receptor alpha
Adam19	132.887	-1.70168	0.147846	-11.5098	1.17683e-30	1.15493e-28	MGI:105377	Adam19	a disintegrin and metallopeptidase domain 19 (meltrin beta)
Prkar1b	32.4636	-1.72533	0.221688	-7.78268	7.1002e-15	1.59421e-13	MGI:97759	Prkar1b	protein kinase, cAMP dependent regulatory, type I beta
Dhtkd1	31.0352	-1.73577	0.235513	-7.37019	1.70388e-13	3.1681e-12	MGI:2445096	Dhtkd1	dehydrogenase E1 and transketolase domain containing 1
Plcg2	105.877	-1.74511	0.197855	-8.82014	1.14319e-18	4.06257e-17	MGI:97616	Plcg2	phospholipase C, gamma 2
Gria1	480.593	-1.75139	0.122516	-14.2953	2.34202e-46	6.19757e-44	MGI:95808	Gria1	glutamate receptor, ionotropic, AMPA1 (alpha 1)
Hopx	45.6137	-1.77808	0.217064	-8.19151	2.57977e-16	7.01461e-15	MGI:1916782	Hopx	HOP homeobox
Brsk1	58.4277	-1.78139	0.187982	-9.47635	2.6333e-21	1.22329e-19	MGI:2685946	Brsk1	BR serine/threonine kinase 1
Pde10a	77.9103	-1.7934	0.168922	-10.6167	2.4926e-26	1.85618e-24	MGI:1345143	Pde10a	phosphodiesterase 10A
Slc7a8	144.035	-1.79643	0.199428	-9.00793	2.09987e-19	8.08258e-18	MGI:1355323	Slc7a8	solute carrier family 7 (cationic amino acid transporter, y+ system), member 8
Col7a1	108.816	-1.80196	0.170998	-10.5379	5.77797e-26	4.11653e-24	MGI:88462	Col7a1	collagen, type VII, alpha 1
Cd302	43.9207	-1.81392	0.218178	-8.31393	9.25803e-17	2.62323e-15	MGI:1913455	Cd302	CD302 antigen
Gfra2	59.1587	-1.82918	0.209383	-8.73602	2.41462e-18	8.22582e-17	MGI:1195462	Gfra2	glial cell line derived neurotrophic factor family receptor alpha 2
Sema7a	919.605	-1.86404	0.157334	-11.8476	2.21328e-32	2.46606e-30	MGI:1306826	Sema7a	sema domain, immunoglobulin domain (Ig), and GPI membrane anchor, (semaphorin) 7A
Cxcl10	108.269	-1.88222	0.168451	-11.1737	5.48618e-29	4.83927e-27	MGI:1352450	Cxcl10	chemokine (C-X-C motif) ligand 10
Fjx1	56.8676	-1.88462	0.209378	-9.00105	2.23564e-19	8.56071e-18	MGI:1341907	Fjx1	four jointed box 1 (Drosophila)
Cbr3	78.7186	-1.88739	0.180935	-10.4313	1.78422e-25	1.23553e-23	MGI:1309992	Cbr3	carbonyl reductase 3
Rbp4	65.6688	-1.89356	0.233813	-8.09861	5.55927e-16	1.44026e-14	MGI:97879	Rbp4	retinol binding protein 4, plasma
Fam131b	99.5426	-1.89923	0.158244	-12.0019	3.47284e-33	4.18407e-31	MGI:1923406	Fam131b	family with sequence similarity 131, member B
Spry4	265.665	-1.90227	0.121551	-15.65	3.31995e-55	1.32969e-52	MGI:1345144	Spry4	sprouty homolog 4 (Drosophila)
Igsf9b	40.0364	-1.9031	0.232564	-8.18314	2.7655e-16	7.49213e-15	MGI:2143033	AI414108	expressed sequence AI414108
Doc2b	104.466	-1.90704	0.178414	-10.6888	1.14825e-26	8.68926e-25	MGI:1100497	Doc2b	double C2, beta
Fbxo2	144.48	-1.90867	0.166637	-11.454	2.24411e-30	2.17356e-28	MGI:2446216	Fbxo2	F-box protein 2
Gpr50	130.322	-1.91646	0.188347	-10.1751	2.56063e-24	1.5877e-22	MGI:1333877	Gpr50	G-protein-coupled receptor 50
Pde1a	57.3452	-1.92322	0.202558	-9.49468	2.20879e-21	1.03582e-19	MGI:1201792	Pde1a	phosphodiesterase 1A, calmodulin-dependent
Ldhb	186.316	-1.92796	0.14984	-12.8668	6.92509e-38	1.09173e-35	MGI:96763	Ldhb	lactate dehydrogenase B
Ak3	77.5212	-1.93592	0.167943	-11.5272	9.61705e-31	9.62813e-29	MGI:1860835	Ak3	adenylate kinase 3
Mapkapk3	58.0128	-1.9428	0.207678	-9.35484	8.37229e-21	3.67068e-19	MGI:2143163	Mapkapk3	mitogen-activated protein kinase-activated protein kinase 3
Hsd17b11	279.873	-1.9481	0.111061	-17.5408	6.98751e-69	4.70672e-66	MGI:2149821	Hsd17b11	hydroxysteroid (17-beta) dehydrogenase 11
Itga11	25.9118	-1.97373	0.255889	-7.71323	1.22671e-14	2.68517e-13	MGI:2442114	Itga11	integrin alpha 11
Pdgfra	1840.39	-1.97458	0.092161	-21.4254	7.75382e-102	2.29808e-98	MGI:97530	Pdgfra	platelet derived growth factor receptor, alpha polypeptide
Rcn3	475.244	-1.97502	0.116853	-16.9018	4.36299e-64	2.48674e-61	MGI:1277122	Rcn3	reticulocalbin 3, EF-hand calcium binding domain
Slc16a3	268.256	-1.97945	0.170848	-11.586	4.85303e-31	4.9598e-29	MGI:1933438	Slc16a3	solute carrier family 16 (monocarboxylic acid transporters), member 3
Axin2	55.6199	-2.00998	0.203349	-9.88439	4.86514e-23	2.61219e-21	MGI:1270862	Axin2	axin2
Nectin1	99.0464	-2.01725	0.190274	-10.6018	2.92355e-26	2.14476e-24	MGI:1926483	Pvrl1	poliovirus receptor-related 1
Scara3	357.559	-2.01822	0.130148	-15.5071	3.10624e-54	1.0705e-51	MGI:2444418	Scara3	scavenger receptor class A, member 3
Cpxm1	31.9604	-2.01857	0.248853	-8.1115	5.00003e-16	1.3068e-14	MGI:1934569	Cpxm1	carboxypeptidase X 1 (M14 family)
Sort1	160.056	-2.02978	0.156763	-12.9481	2.40906e-38	3.91965e-36	MGI:1338015	Sort1	sortilin 1
Crip2	280.291	-2.04957	0.107783	-19.0157	1.26491e-80	1.4419e-77	MGI:1915587	Crip2	cysteine rich protein 2
Loxl2	873.309	-2.07279	0.102661	-20.1905	1.18553e-90	1.95204e-87	MGI:2137913	Loxl2	lysyl oxidase-like 2
Notch1	62.4244	-2.09304	0.194379	-10.7678	4.88406e-27	3.78937e-25	MGI:97363	Notch1	notch 1
Prickle2	60.767	-2.0984	0.24356	-8.61553	6.96165e-18	2.233e-16	MGI:1925144	Prickle2	prickle homolog 2
Tbkbp1	99.3487	-2.1114	0.176625	-11.9541	6.17701e-33	7.26485e-31	MGI:1920424	Tbkbp1	TBK1 binding protein 1
Ripk3	218.865	-2.14787	0.119819	-17.9259	7.39937e-72	6.09173e-69	MGI:2154952	Ripk3	receptor-interacting serine-threonine kinase 3
Shfl	94.2379	-2.18924	0.174027	-12.5799	2.72445e-36	3.99739e-34	MGI:2441788	A230050P20Rik	RIKEN cDNA A230050P20 gene
Tom1l1	81.8573	-2.23522	0.185607	-12.0428	2.11693e-33	2.59263e-31	MGI:1919193	Tom1l1	target of myb1-like 1 (chicken)
Zfp286	48.644	-2.2368	0.22254	-10.0513	9.07036e-24	5.29187e-22	MGI:2384758	Zfp286	zinc finger protein 286
Ckb	124.448	-2.24608	0.156561	-14.3463	1.12319e-46	3.02628e-44	MGI:88407	Ckb	creatine kinase, brain
Aqp1	130.585	-2.26323	0.187352	-12.0801	1.34509e-33	1.70366e-31	MGI:103201	Aqp1	aquaporin 1
Rab15	146.611	-2.26399	0.177317	-12.768	2.47423e-37	3.77996e-35	MGI:1916865	Rab15	RAB15, member RAS oncogene family
Ism1	69.313	-2.27249	0.225669	-10.07	7.49427e-24	4.42461e-22	MGI:2442963	Ism1	isthmin 1, angiogenesis inhibitor
Shroom2	79.6288	-2.28531	0.186717	-12.2395	1.9129e-34	2.5538e-32	MGI:107194	Shroom2	shroom family member 2
Unc5a	57.905	-2.31471	0.220407	-10.502	8.45629e-26	5.93904e-24	MGI:894682	Unc5a	unc-5 homolog A (C. elegans)
Dnaja4	102.244	-2.32125	0.171589	-13.528	1.06943e-41	2.26398e-39	MGI:1927638	Dnaja4	DnaJ heat shock protein family (Hsp40) member A4
Prickle1	212.92	-2.32647	0.152871	-15.2185	2.66605e-52	8.58875e-50	MGI:1916034	Prickle1	prickle homolog 1
Gfpt2	128.117	-2.32959	0.146879	-15.8606	1.18811e-56	4.89072e-54	MGI:1338883	Gfpt2	glutamine fructose-6-phosphate transaminase 2
Hic1	144.932	-2.32979	0.163195	-14.2762	3.08026e-46	8.00813e-44	MGI:1338010	Hic1	hypermethylated in cancer 1
Slc9a2	49.8309	-2.33415	0.232337	-10.0464	9.52795e-24	5.47266e-22	MGI:105075	Slc9a2	solute carrier family 9 (sodium/hydrogen exchanger), member 2
Cln3	67.2993	-2.35228	0.194767	-12.0774	1.39039e-33	1.71702e-31	MGI:107537	Cln3	ceroid lipofuscinosis, neuronal 3, juvenile (Batten, Spielmeyer-Vogt disease)
Krba1	50.4473	-2.39188	0.229448	-10.4245	1.91747e-25	1.31551e-23	MGI:1925077	Krba1	KRAB-A domain containing 1
Inhbb	48.4804	-2.39695	0.232929	-10.2905	7.77828e-25	5.10028e-23	MGI:96571	Inhbb	inhibin beta-B
Tshz3	36.9099	-2.49422	0.246343	-10.125	4.28055e-24	2.56816e-22	MGI:2442819	Tshz3	teashirt zinc finger family member 3
Bmp6	36.3709	-2.51518	0.247372	-10.1676	2.76565e-24	1.70767e-22	MGI:88182	Bmp6	bone morphogenetic protein 6
Foxred2	118.952	-2.52344	0.194682	-12.9619	2.01266e-38	3.31396e-36	MGI:106315	Foxred2	FAD-dependent oxidoreductase domain containing 2
Rtl8b	40.1641	-2.54654	0.240799	-10.5753	3.87757e-26	2.80301e-24	MGI:3576504	Cxx1b	CAAX box 1B
Usp13	76.961	-2.58507	0.199661	-12.9473	2.43342e-38	3.91965e-36	MGI:1919857	Usp13	ubiquitin specific peptidase 13 (isopeptidase T-3)
Cacna1g	110.796	-2.5974	0.182481	-14.2338	5.65022e-46	1.44363e-43	MGI:1201678	Cacna1g	calcium channel, voltage-dependent, T type, alpha 1G subunit
Kcnk5	128.469	-2.60186	0.212669	-12.2343	2.03851e-34	2.6972e-32	MGI:1336175	Kcnk5	potassium channel, subfamily K, member 5
Iqgap2	82.4668	-2.61756	0.206365	-12.6841	7.24e-37	1.09479e-34	MGI:2449975	Iqgap2	IQ motif containing GTPase activating protein 2
Prrg3	26.4183	-2.67339	0.258094	-10.3582	3.84135e-25	2.5875e-23	MGI:2685214	Prrg3	proline rich Gla (G-carboxyglutamic acid) 3 (transmembrane)
Flt4	53.129	-2.68462	0.262829	-10.2143	1.71061e-24	1.07413e-22	MGI:95561	Flt4	FMS-like tyrosine kinase 4
Igsf10	176.132	-2.72201	0.167568	-16.2443	2.45274e-59	1.13585e-56	MGI:1923481	Igsf10	immunoglobulin superfamily, member 10
Gng11	51.7565	-2.73291	0.228238	-11.9739	4.86581e-33	5.78921e-31	MGI:1913316	Gng11	guanine nucleotide binding protein (G protein), gamma 11
Nid2	212.1	-2.77239	0.156788	-17.6824	5.72907e-70	4.04281e-67	MGI:1298229	Nid2	nidogen 2
Hspb1	59.9844	-2.78352	0.213797	-13.0194	9.48891e-39	1.57996e-36	MGI:96240	Hspb1	heat shock protein 1
Pygl	30.7483	-2.79123	0.267011	-10.4536	1.41067e-25	9.86074e-24	MGI:97829	Pygl	liver glycogen phosphorylase
Dapk1	288.6	-2.7958	0.146912	-19.0305	9.53827e-81	1.1779e-77	MGI:1916885	Dapk1	death associated protein kinase 1
Nsg1	42.9687	-2.79895	0.291441	-9.60383	7.70262e-22	3.77964e-20	MGI:109149	Nsg1	neuron specific gene family member 1
Ubash3b	62.7463	-2.83456	0.231727	-12.2323	2.0883e-34	2.73863e-32	MGI:1920078	Ubash3b	ubiquitin associated and SH3 domain containing, B
Tagln	77.2106	-2.85155	0.217152	-13.1316	2.1699e-39	3.82806e-37	MGI:106012	Tagln	transgelin
Mboat2	41.4751	-2.86135	0.252668	-11.3245	9.92069e-30	9.18842e-28	MGI:1914466	Mboat2	membrane bound O-acyltransferase domain containing 2
Col1a1	1521.12	-2.87466	0.220295	-13.0491	6.42836e-39	1.08252e-36	MGI:88467	Col1a1	collagen, type I, alpha 1
Col6a3	149.082	-3.05894	0.195645	-15.6352	4.19329e-55	1.63527e-52	MGI:88461	Col6a3	collagen, type VI, alpha 3
Ndrg2	81.1888	-3.06224	0.196116	-15.6144	5.80617e-55	2.2062e-52	MGI:1352498	Ndrg2	N-myc downstream regulated gene 2
Baiap2l1	35.7788	-3.08507	0.263845	-11.6927	1.38835e-31	1.48014e-29	MGI:1914148	Baiap2l1	BAI1-associated protein 2-like 1
Slc6a17	63.1352	-3.10011	0.236441	-13.1115	2.82891e-39	4.93195e-37	MGI:2442535	Slc6a17	solute carrier family 6 (neurotransmitter transporter), member 17
Stra6	68.7262	-3.13254	0.216058	-14.4986	1.2359e-47	3.39162e-45	MGI:107742	Stra6	stimulated by retinoic acid gene 6
Tspan6	54.1082	-3.13588	0.238523	-13.1471	1.7694e-39	3.19764e-37	MGI:1926264	Tspan6	tetraspanin 6
Brinp3	197.92	-3.28947	0.162065	-20.2972	1.36183e-91	2.52262e-88	MGI:2443035	Brinp3	bone morphogenetic protein/retinoic acid inducible neural specific 3
Cyp2j6	53.4744	-3.34178	0.245401	-13.6176	3.1462e-42	6.75703e-40	MGI:1270148	Cyp2j6	cytochrome P450, family 2, subfamily j, polypeptide 6
Ctsk	52.5672	-3.34422	0.249895	-13.3825	7.65384e-41	1.53273e-38	MGI:107823	Ctsk	cathepsin K
Cxcl14	61.0998	-3.35847	0.239298	-14.0347	9.56449e-45	2.28607e-42	MGI:1888514	Cxcl14	chemokine (C-X-C motif) ligand 14
Zfp521	51.7237	-3.40008	0.254993	-13.334	1.46758e-40	2.86159e-38	MGI:95459	Zfp521	zinc finger protein 521
Shank3	58.7672	-3.42461	0.253513	-13.5086	1.39151e-41	2.90435e-39	MGI:1930016	Shank3	SH3/ankyrin domain gene 3
Armcx1	59.175	-3.44096	0.246546	-13.9567	2.86462e-44	6.73823e-42	MGI:1925498	Armcx1	armadillo repeat containing, X-linked 1
Prss12	47.8684	-3.45356	0.260465	-13.2592	3.99043e-40	7.48535e-38	MGI:1100881	Prss12	protease, serine 12 neurotrypsin (motopsin)
Clu	592.424	-3.51181	0.122236	-28.7298	1.61826e-181	1.19905e-177	MGI:88423	Clu	clusterin
Tuba8	135.875	-3.51367	0.196724	-17.8609	2.37856e-71	1.85515e-68	MGI:1858225	Tuba8	tubulin, alpha 8
Lonrf3	100.692	-3.61495	0.20288	-17.8181	5.11173e-71	3.78754e-68	MGI:1921615	Lonrf3	LON peptidase N-terminal domain and ring finger 3
Tcf24	77.1191	-3.92729	0.234374	-16.7565	5.07945e-63	2.78787e-60	MGI:3780500	Tcf24	transcription factor 24
Bmp2	102.597	-4.05465	0.236146	-17.1701	4.45009e-66	2.86721e-63	MGI:88177	Bmp2	bone morphogenetic protein 2
Angptl4	525.209	-4.11426	0.147541	-27.8855	3.99539e-171	1.97359e-167	MGI:1888999	Angptl4	angiopoietin-like 4
Nid1	785.546	-4.26704	0.141712	-30.1107	3.50853e-199	5.19929e-195	MGI:97342	Nid1	nidogen 1
Sdk1	49.7024	-4.3074	0.276524	-15.5769	1.04469e-54	3.8703e-52	MGI:2444413	Sdk1	sidekick homolog 1 (chicken)
Armcx3	64.1951	-4.45687	0.268527	-16.5975	7.26971e-62	3.84749e-59	MGI:1918953	Armcx3	armadillo repeat containing, X-linked 3
Armcx2	125.235	-4.49214	0.223853	-20.0674	1.423e-89	2.10875e-86	MGI:1914666	Armcx2	armadillo repeat containing, X-linked 2
Ptgis	85.2584	-4.87411	0.258139	-18.8818	1.61088e-79	1.59145e-76	MGI:1097156	Ptgis	prostaglandin I2 (prostacyclin) synthase
Cyba	77.2191	-4.97313	0.272613	-18.2424	2.37614e-74	2.07129e-71	MGI:1316658	Cyba	cytochrome b-245, alpha polypeptide

## Sheet: PTD7_RLvsPTD7
Kleinberger, Sanders, Staes et al. (2022) - Additional file 9: Table S8. Differentially expressed (DE) genes in the PTD7 cell family
Comparison of genes, differentially expressed by PTD7_RL versus PTD7
	BaseMeans	log2FoldChange	lfcSE	stat	pvalue	padj	MGI Gene/Marker ID	Input	Name
Identification	Mean of normalized counts of data compared	Condition PTD7_RL vs PTD7	Standard error	Wald statistics	Wald test p-value	Benjamini-Hochberg adjusted p-value
Pcdh10	405.238	6.09782	0.268404	22.7188	2.91832e-114	6.17808e-111	MGI:1338042	Pcdh10	protocadherin 10
Cbr2	233.281	3.67908	0.204968	17.9495	4.84102e-72	1.79348e-69	MGI:107200	Cbr2	carbonyl reductase 2
Ces1g	189.217	3.6623	0.179357	20.4191	1.13217e-92	7.98935e-90	MGI:88378	Ces1g	carboxylesterase 1G
Ifitm1	219.227	3.65513	0.185932	19.6585	4.89189e-86	2.58903e-83	MGI:1915963	Ifitm1	interferon induced transmembrane protein 1
Slc40a1	213.977	3.12545	0.191187	16.3477	4.51905e-60	1.11613e-57	MGI:1315204	Slc40a1	solute carrier family 40 (iron-regulated transporter), member 1
Klhl30	206.848	3.04179	0.16096	18.8978	1.18955e-79	5.34179e-77	MGI:1918038	Klhl30	kelch-like 30
Prelp	53.4857	3.03258	0.284957	10.6422	1.89584e-26	5.90219e-25	MGI:2151110	Prelp	proline arginine-rich end leucine-rich repeat
Chst1	94.6617	2.96913	0.220033	13.4941	1.69507e-41	1.4776e-39	MGI:1924219	Chst1	carbohydrate (keratan sulfate Gal-6) sulfotransferase 1
Aldh3a1	719.514	2.95475	0.146812	20.1261	4.35779e-90	2.80774e-87	MGI:1353451	Aldh3a1	aldehyde dehydrogenase family 3, subfamily A1
Kif21b	407.196	2.91033	0.160935	18.0839	4.27117e-73	1.66564e-70	MGI:109234	Kif21b	kinesin family member 21B
C1s1	60.2969	2.87986	0.235085	12.2503	1.67478e-34	8.86377e-33	MGI:1355312	C1s1	complement component 1, s subcomponent 1
Macrod1	424.382	2.72517	0.169082	16.1174	1.92399e-58	4.31994e-56	MGI:2147583	Macrod1	MACRO domain containing 1
Txnip	4048.61	2.69481	0.230047	11.7141	1.07881e-31	4.85922e-30	MGI:1889549	Txnip	thioredoxin interacting protein
Prune2	872.644	2.68829	0.13371	20.1054	6.61962e-90	4.08734e-87	MGI:1925004	Prune2	prune homolog 2 (Drosophila)
Mme	103.701	2.59559	0.23791	10.91	1.03309e-27	3.4953e-26	MGI:97004	Mme	membrane metallo endopeptidase
Pakap	159.278	2.52846	0.163314	15.4822	4.57558e-54	7.88437e-52	MGI:1934601	Palm2	paralemmin 2
P2rx3	70.1059	2.47372	0.238054	10.3914	2.71223e-25	7.48465e-24	MGI:1097160	P2rx3	purinergic receptor P2X, ligand-gated ion channel, 3
Edn1	34.8314	2.44909	0.245692	9.96813	2.10158e-23	4.92773e-22	MGI:95283	Edn1	endothelin 1
Bmf	364.984	2.42552	0.121021	20.0422	2.35866e-89	1.39812e-86	MGI:2176433	Bmf	BCL2 modifying factor
Tent5a	107.422	2.38907	0.212701	11.2321	2.83728e-29	1.07259e-27	MGI:2670964	Fam46a	family with sequence similarity 46, member A
Tnnt2	40.8554	2.38902	0.232004	10.2973	7.24647e-25	1.93837e-23	MGI:104597	Tnnt2	troponin T2, cardiac
Phyhd1	216.642	2.37889	0.276367	8.60773	7.45184e-18	1.02249e-16	MGI:3612860	Phyhd1	phytanoyl-CoA dioxygenase domain containing 1
Gadd45a	1069.01	2.34003	0.151416	15.4543	7.0534e-54	1.20143e-51	MGI:107799	Gadd45a	growth arrest and DNA-damage-inducible 45 alpha
Slc24a3	65.8796	2.32657	0.222025	10.4789	1.08018e-25	3.12032e-24	MGI:2137513	Slc24a3	solute carrier family 24 (sodium/potassium/calcium exchanger), member 3
Mtus1	370.034	2.32358	0.127505	18.2234	3.36565e-74	1.38543e-71	MGI:2142572	Mtus1	mitochondrial tumor suppressor 1
Anxa8	97.5117	2.29841	0.194247	11.8324	2.65354e-32	1.23657e-30	MGI:1201374	Anxa8	annexin A8
Tsc22d3	607.709	2.25617	0.110516	20.4148	1.23604e-92	8.32585e-90	MGI:1196284	Tsc22d3	TSC22 domain family, member 3
Vwf	80.07	2.22122	0.218767	10.1534	3.20061e-24	8.0663e-23	MGI:98941	Vwf	Von Willebrand factor homolog
Itpr2	343.018	2.15698	0.141668	15.2256	2.3906e-52	3.80929e-50	MGI:99418	Itpr2	inositol 1,4,5-triphosphate receptor 2
Serpinb8	51.5987	2.14002	0.240202	8.90927	5.13691e-19	7.96276e-18	MGI:894657	Serpinb8	serine (or cysteine) peptidase inhibitor, clade B, member 8
C1ra	96.1001	2.13996	0.188316	11.3637	6.34299e-30	2.48109e-28	MGI:1355313	C1ra	complement component 1, r subcomponent A
Mmp11	819.527	2.11828	0.135138	15.6749	2.24496e-55	4.43574e-53	MGI:97008	Mmp11	matrix metallopeptidase 11
Ogn	242.617	2.11613	0.29525	7.16725	7.65174e-13	6.244e-12	MGI:109278	Ogn	osteoglycin
Morn1	37.5294	2.09955	0.258436	8.12403	4.50947e-16	5.17629e-15	MGI:1924116	Morn1	MORN repeat containing 1
Ctsw	35.5576	2.08608	0.245334	8.50304	1.8469e-17	2.44368e-16	MGI:1338045	Ctsw	cathepsin W
Ank2	176.861	2.05997	0.145791	14.1297	2.49363e-45	2.77843e-43	MGI:88025	Ank2	ankyrin 2, brain
Mmp28	102.82	2.04234	0.183881	11.1068	1.16214e-28	4.18004e-27	MGI:2153062	Mmp28	matrix metallopeptidase 28 (epilysin)
Fam20a	435.363	2.04001	0.12467	16.3634	3.4933e-60	8.77412e-58	MGI:2388266	Fam20a	family with sequence similarity 20, member A
Prss23	209.552	1.96711	0.164078	11.9889	4.06306e-33	1.98061e-31	MGI:1923703	Prss23	protease, serine 23
Cacnb3	1692.02	1.9328	0.10688	18.0839	4.27026e-73	1.66564e-70	MGI:103307	Cacnb3	calcium channel, voltage-dependent, beta 3 subunit
N4bp2l1	96.5038	1.91456	0.211781	9.04028	1.56266e-19	2.54193e-18	MGI:2140872	N4bp2l1	NEDD4 binding protein 2-like 1
Pdgfb	77.158	1.90932	0.187855	10.1638	2.87768e-24	7.3021e-23	MGI:97528	Pdgfb	platelet derived growth factor, B polypeptide
Hid1	289.093	1.88256	0.139072	13.5366	9.50996e-42	8.43881e-40	MGI:2445087	Hid1	HID1 domain containing
Styk1	93.0488	1.87218	0.198125	9.44948	3.40524e-21	6.51126e-20	MGI:2141396	Styk1	serine/threonine/tyrosine kinase 1
Npr3	56.2793	1.87088	0.207367	9.0221	1.84524e-19	2.97548e-18	MGI:97373	Npr3	natriuretic peptide receptor 3
Enpp2	1555.92	1.85846	0.158721	11.709	1.14642e-31	5.14812e-30	MGI:1321390	Enpp2	ectonucleotide pyrophosphatase/phosphodiesterase 2
Marchf9	71.187	1.84136	0.188678	9.75925	1.68403e-22	3.62728e-21	MGI:2446144	March9	membrane-associated ring finger (C3HC4) 9
Cyp1b1	465.836	1.84095	0.18172	10.1307	4.03578e-24	1.01195e-22	MGI:88590	Cyp1b1	cytochrome P450, family 1, subfamily b, polypeptide 1
Ypel3	527.434	1.83496	0.126457	14.5106	1.0383e-47	1.32643e-45	MGI:1913340	Ypel3	yippee-like 3 (Drosophila)
P2ry10b	82.2413	1.83282	0.200537	9.13957	6.27032e-20	1.06437e-18	MGI:2441814	A630033H20Rik	RIKEN cDNA A630033H20 gene
Crebrf	336.462	1.82513	0.150757	12.1064	9.76565e-34	4.90567e-32	MGI:1924378	Crebrf	CREB3 regulatory factor
Mid2	178.313	1.82393	0.142065	12.8387	9.95031e-38	6.73305e-36	MGI:1344333	Mid2	midline 2
Bmp4	155.061	1.80899	0.17028	10.6236	2.31393e-26	7.1623e-25	MGI:88180	Bmp4	bone morphogenetic protein 4
Notch3	117.66	1.80539	0.218694	8.25533	1.51485e-16	1.82806e-15	MGI:99460	Notch3	notch 3
A330074K22Rik	53.9508	1.80234	0.200438	8.992	2.42768e-19	3.8767e-18	MGI:3045392	A330074K22Rik	RIKEN cDNA A330074K22 gene
Cp	1591.05	1.78986	0.138494	12.9237	3.30825e-38	2.33452e-36	MGI:88476	Cp	ceruloplasmin
Gpt2	2564.54	1.78624	0.0905244	19.7321	1.14258e-86	6.27107e-84	MGI:1915391	Gpt2	glutamic pyruvate transaminase (alanine aminotransferase) 2
Rdm1	203.446	1.77429	0.185208	9.57996	9.70841e-22	1.92081e-20	MGI:1913849	Rdm1	RAD52 motif 1
Bdnf	38.2742	1.77382	0.250027	7.09451	1.29812e-12	1.03313e-11	MGI:88145	Bdnf	brain derived neurotrophic factor
Tgm2	605.222	1.76804	0.109696	16.1176	1.9183e-58	4.31994e-56	MGI:98731	Tgm2	transglutaminase 2, C polypeptide
Il7	90.914	1.76398	0.185582	9.50513	1.99803e-21	3.89589e-20	MGI:96561	Il7	interleukin 7
Nt5e	619.806	1.75029	0.0896969	19.5134	8.45381e-85	4.1759e-82	MGI:99782	Nt5e	5' nucleotidase, ecto
Trpm6	45.6131	1.74844	0.212825	8.21539	2.11482e-16	2.50917e-15	MGI:2675603	Trpm6	transient receptor potential cation channel, subfamily M, member 6
Apobec1	211.925	1.74831	0.126241	13.849	1.29046e-43	1.30982e-41	MGI:103298	Apobec1	apolipoprotein B mRNA editing enzyme, catalytic polypeptide 1
Abca8b	102.315	1.73812	0.161322	10.7742	4.5559e-27	1.46134e-25	MGI:1351668	Abca8b	ATP-binding cassette, sub-family A (ABC1), member 8b
Rab6b	368.298	1.73727	0.1226	14.1703	1.39957e-45	1.57123e-43	MGI:107283	Rab6b	RAB6B, member RAS oncogene family
Dync2h1	364.99	1.73495	0.139571	12.4306	1.78365e-35	9.97431e-34	MGI:107736	Dync2h1	dynein cytoplasmic 2 heavy chain 1
Mamdc2	43.215	1.72852	0.241932	7.14468	9.02044e-13	7.3006e-12	MGI:1918988	Mamdc2	MAM domain containing 2
Adamtsl3	254.402	1.72493	0.130553	13.2125	7.42986e-40	6.01656e-38	MGI:3028499	Adamtsl3	ADAMTS-like 3
Ak5	794.565	1.72015	0.151374	11.3635	6.35132e-30	2.48109e-28	MGI:2677491	Ak5	adenylate kinase 5
Pim1	387.038	1.71548	0.110703	15.4962	3.68004e-54	6.65056e-52	MGI:97584	Pim1	proviral integration site 1
Ifi209	88.5126	1.71175	0.218354	7.83933	4.52944e-15	4.76041e-14	MGI:2138243	Pyhin1	pyrin and HIN domain family, member 1
Mitf	337.109	1.70918	0.131094	13.0378	7.45472e-39	5.60769e-37	MGI:104554	Mitf	microphthalmia-associated transcription factor
Porcn	263.208	1.70086	0.167383	10.1614	2.94691e-24	7.46501e-23	MGI:1890212	Porcn	porcupine homolog (Drosophila)
Zc2hc1a	1105.31	1.69779	0.13097	12.9632	1.97894e-38	1.4099e-36	MGI:1914556	Zc2hc1a	zinc finger, C2HC-type containing 1A
Hoxd9	156.391	1.69125	0.135493	12.4821	9.34498e-36	5.34684e-34	MGI:96210	Hoxd9	homeobox D9
Ntn4	55.5805	1.68514	0.19873	8.47956	2.26042e-17	2.97489e-16	MGI:1888978	Ntn4	netrin 4
Prex2	308.131	1.67693	0.119181	14.0704	5.77015e-45	6.38118e-43	MGI:1923385	Prex2	phosphatidylinositol-3,4,5-trisphosphate-dependent Rac exchange factor 2
Afap1l2	512.076	1.67495	0.149194	11.2267	3.01652e-29	1.13456e-27	MGI:2147658	Afap1l2	actin filament associated protein 1-like 2
Zc3h6	109.491	1.67273	0.151354	11.0518	2.14954e-28	7.60239e-27	MGI:1926001	Zc3h6	zinc finger CCCH type containing 6
Psd3	203.056	1.67258	0.133629	12.5166	6.05566e-36	3.51917e-34	MGI:1918215	Psd3	pleckstrin and Sec7 domain containing 3
Trpc1	56.1089	1.64231	0.19032	8.62919	6.17865e-18	8.53322e-17	MGI:109528	Trpc1	transient receptor potential cation channel, subfamily C, member 1
Aqp5	141.56	1.63994	0.162157	10.1133	4.82399e-24	1.20146e-22	MGI:106215	Aqp5	aquaporin 5
Fmn1	427.129	1.62207	0.118321	13.7091	8.95779e-43	8.67617e-41	MGI:101815	Fmn1	formin 1
Pik3ip1	678.807	1.61696	0.128685	12.5652	3.27853e-36	1.97498e-34	MGI:1917016	Pik3ip1	phosphoinositide-3-kinase interacting protein 1
Olfm1	442.607	1.61515	0.119275	13.5414	8.90675e-42	7.95116e-40	MGI:1860437	Olfm1	olfactomedin 1
Lpar4	85.8246	1.60888	0.240652	6.6855	2.3014e-11	1.58699e-10	MGI:1925384	Lpar4	lysophosphatidic acid receptor 4
Dclk2	127.405	1.60884	0.16064	10.0152	1.30718e-23	3.13957e-22	MGI:1918012	Dclk2	doublecortin-like kinase 2
Car5b	413.265	1.60603	0.0956953	16.7828	3.2636e-63	9.12515e-61	MGI:1926249	Car5b	carbonic anhydrase 5b, mitochondrial
Rasip1	55.2264	1.60012	0.212783	7.51995	5.47958e-14	5.05615e-13	MGI:1917153	Rasip1	Ras interacting protein 1
Trp53inp1	308.253	1.59834	0.169991	9.40248	5.32902e-21	9.9963e-20	MGI:1926609	Trp53inp1	transformation related protein 53 inducible nuclear protein 1
Vill	63.1787	1.59773	0.22775	7.01527	2.29501e-12	1.76371e-11	MGI:1201781	Vill	villin-like
Ephb6	208.393	1.59079	0.17484	9.09851	9.1579e-20	1.52656e-18	MGI:1096338	Ephb6	Eph receptor B6
Heca	209.307	1.58495	0.1347	11.7665	5.8052e-32	2.64699e-30	MGI:2685715	Heca	hdc homolog, cell cycle regulator
Serpinf1	2733.93	1.58315	0.159933	9.89885	4.21109e-23	9.66009e-22	MGI:108080	Serpinf1	serine (or cysteine) peptidase inhibitor, clade F, member 1
Tspan17	345.102	1.57766	0.102125	15.4483	7.74472e-54	1.30419e-51	MGI:1921507	Tspan17	tetraspanin 17
Firre	318.432	1.57651	0.145536	10.8325	2.41598e-27	7.90341e-26	MGI:2147989	Firre	functional intergenic repeating RNA element
Il1rn	220.178	1.57621	0.198025	7.95964	1.72546e-15	1.87597e-14	MGI:96547	Il1rn	interleukin 1 receptor antagonist
Pgpep1	380.564	1.57566	0.133808	11.7755	5.21958e-32	2.38731e-30	MGI:1913772	Pgpep1	pyroglutamyl-peptidase I
Sfxn3	1869.49	1.5617	0.092733	16.8409	1.22431e-63	3.48904e-61	MGI:2137679	Sfxn3	sideroflexin 3
Mfap5	57.4088	1.5617	0.239529	6.51988	7.03649e-11	4.5976e-10	MGI:1354387	Mfap5	microfibrillar associated protein 5
Ccl7	83.9982	1.55402	0.204913	7.58381	3.35558e-14	3.17944e-13	MGI:99512	Ccl7	chemokine (C-C motif) ligand 7
S100g	36.6632	1.55317	0.325237	4.7755	1.79257e-06	6.70472e-06	MGI:104528	S100g	S100 calcium binding protein G
Lncenc1	85.4156	1.54812	0.196833	7.86516	3.68614e-15	3.90177e-14	MGI:3780541	Lincenc1	long non-coding RNA, embryonic stem cells expressed 1
Fbxo32	487.366	1.54275	0.136366	11.3133	1.12756e-29	4.32883e-28	MGI:1914981	Fbxo32	F-box protein 32
Nrep	136	1.53947	0.193776	7.94459	1.94838e-15	2.10906e-14	MGI:99444	Nrep	neuronal regeneration related protein
Pkp1	35.2403	1.53937	0.234629	6.56085	5.35016e-11	3.53946e-10	MGI:1328359	Pkp1	plakophilin 1
Fgd3	170.152	1.53497	0.145742	10.5321	6.14511e-26	1.81765e-24	MGI:1353657	Fgd3	FYVE, RhoGEF and PH domain containing 3
Dclk1	1008.35	1.5336	0.109226	14.0406	8.79822e-45	9.65784e-43	MGI:1330861	Dclk1	doublecortin-like kinase 1
Tmem86a	261.903	1.53333	0.12109	12.6627	9.51419e-37	6.04459e-35	MGI:1915143	Tmem86a	transmembrane protein 86A
Drc3	61.5281	1.52161	0.199052	7.6443	2.10082e-14	2.04145e-13	MGI:1921915	Lrrc48	leucine rich repeat containing 48
Klhl24	812.259	1.51779	0.0993943	15.2704	1.20447e-52	1.96144e-50	MGI:1923035	Klhl24	kelch-like 24
Runx1t1	153.671	1.51653	0.172458	8.79363	1.44807e-18	2.1331e-17	MGI:104793	Runx1t1	runt-related transcription factor 1; translocated to, 1 (cyclin D-related)
Hs6st1	692.013	1.51583	0.130922	11.5782	5.31772e-31	2.21981e-29	MGI:1354958	Hs6st1	heparan sulfate 6-O-sulfotransferase 1
Smim1	44.1195	1.51423	0.22444	6.74673	1.51217e-11	1.06862e-10	MGI:1916109	Smim1	small integral membrane protein 1
Ypel2	225.235	1.51059	0.159837	9.45087	3.36042e-21	6.43386e-20	MGI:1925114	Ypel2	yippee-like 2 (Drosophila)
Col4a5	560.403	1.50508	0.126401	11.9071	1.0865e-32	5.17711e-31	MGI:88456	Col4a5	collagen, type IV, alpha 5
Lpp	1593.73	1.50101	0.135957	11.0403	2.44125e-28	8.59307e-27	MGI:2441849	Lpp	LIM domain containing preferred translocation partner in lipoma
Ifi203	82.5441	1.49729	0.193433	7.74062	9.89301e-15	9.95954e-14	MGI:96428	Ifi203	interferon activated gene 203
Rpl22l1	444.449	1.49331	0.270657	5.51734	3.44169e-08	1.61298e-07	MGI:1915278	Rpl22l1	ribosomal protein L22 like 1
Thbs1	11018.1	1.49176	0.115634	12.9007	4.45972e-38	3.08825e-36	MGI:98737	Thbs1	thrombospondin 1
Zfp329	59.3561	1.48945	0.233541	6.37767	1.79801e-10	1.11858e-09	MGI:1921283	Zfp329	zinc finger protein 329
Nbeal1	232.514	1.48779	0.134524	11.0597	1.96829e-28	6.99476e-27	MGI:2444343	Nbeal1	neurobeachin like 1
Capn5	121.253	1.48701	0.149244	9.96357	2.20007e-23	5.15054e-22	MGI:1100859	Capn5	calpain 5
Plxnd1	433.656	1.48545	0.131757	11.2741	1.76082e-29	6.72515e-28	MGI:2154244	Plxnd1	plexin D1
Nrbp2	41.9789	1.47703	0.213842	6.9071	4.94662e-12	3.65606e-11	MGI:2385017	Nrbp2	nuclear receptor binding protein 2
Aspa	503.061	1.47667	0.188889	7.81765	5.38187e-15	5.59677e-14	MGI:87914	Aspa	aspartoacylase
Adssl1	206.406	1.47381	0.142296	10.3574	3.87343e-25	1.05322e-23	MGI:87947	Adssl1	adenylosuccinate synthetase like 1
Septin8	2873.15	1.4722	0.111434	13.2114	7.53913e-40	6.07187e-38	MGI:894310	Sept8	septin 8
Pik3cd	155.714	1.46686	0.161923	9.05898	1.3168e-19	2.15859e-18	MGI:1098211	Pik3cd	phosphatidylinositol 3-kinase catalytic delta polypeptide
Sema3f	138.484	1.46489	0.192411	7.61335	2.67076e-14	2.55837e-13	MGI:1096347	Sema3f	sema domain, immunoglobulin domain (Ig), short basic domain, secreted, (semaphorin) 3F
Serpinb9b	154.071	1.45594	0.134279	10.8426	2.16244e-27	7.10538e-26	MGI:894668	Serpinb9b	serine (or cysteine) peptidase inhibitor, clade B, member 9b
Col3a1	4305.41	1.44731	0.116336	12.4407	1.57074e-35	8.81697e-34	MGI:88453	Col3a1	collagen, type III, alpha 1
Gm15867	158.356	1.44579	0.137088	10.5465	5.27502e-26	1.57918e-24	MGI:3801862	Gm15867	predicted gene 15867
Kiz	375.866	1.44418	0.140358	10.2892	7.87957e-25	2.10013e-23	MGI:2684960	Kiz	kizuna centrosomal protein
Lyst	623.865	1.44414	0.101337	14.2508	4.4294e-46	5.12807e-44	MGI:107448	Lyst	lysosomal trafficking regulator
Avil	327.777	1.44403	0.184486	7.82732	4.98369e-15	5.20827e-14	MGI:1333798	Avil	advillin
Syngap1	53.6321	1.44167	0.205982	6.999	2.57787e-12	1.96509e-11	MGI:3039785	Syngap1	synaptic Ras GTPase activating protein 1 homolog (rat)
Vsir	89.1546	1.43348	0.199741	7.17672	7.14059e-13	5.83654e-12	MGI:1921298	4632428N05Rik	V-set immunoregulatory receptor
Raph1	880.412	1.43096	0.0916111	15.6199	5.32771e-55	1.0122e-52	MGI:1924550	Raph1	Ras association (RalGDS/AF-6) and pleckstrin homology domains 1
Lox	4311.22	1.42584	0.0992339	14.3684	8.16676e-47	9.75994e-45	MGI:96817	Lox	lysyl oxidase
Ifitm6	31.355	1.42433	0.239228	5.95386	2.61887e-09	1.41639e-08	MGI:2686976	Ifitm6	interferon induced transmembrane protein 6
Ly6c1	257.026	1.42227	0.163623	8.69239	3.54892e-18	5.00394e-17	MGI:96882	Ly6c1	lymphocyte antigen 6 complex, locus C1
Pard3b	214.807	1.41636	0.152912	9.26258	1.99551e-20	3.5246e-19	MGI:1919301	Pard3b	par-3 family cell polarity regulator beta
Epb41l4aos	139.073	1.41379	0.180519	7.83178	4.80992e-15	5.04089e-14	MGI:1916999	Epb4.1l4aos	erythrocyte membrane protein band 4.1 like 4a, opposite strand
Uba7	57.1848	1.41236	0.18688	7.55757	4.10684e-14	3.85185e-13	MGI:1349462	Uba7	ubiquitin-like modifier activating enzyme 7
Magix	55.6567	1.41175	0.223546	6.31525	2.69717e-10	1.64415e-09	MGI:1859644	Magix	MAGI family member, X-linked
Cxadr	228.322	1.41107	0.120842	11.677	1.67137e-31	7.41558e-30	MGI:1201679	Cxadr	coxsackie virus and adenovirus receptor
Mtss2	386.853	1.40955	0.134329	10.4932	9.27838e-26	2.71196e-24	MGI:3039591	Mtss1l	metastasis suppressor 1-like
Ephx1	456.498	1.40927	0.114496	12.3084	8.15844e-35	4.39636e-33	MGI:95405	Ephx1	epoxide hydrolase 1, microsomal
Parp10	161.22	1.40758	0.169619	8.29849	1.05443e-16	1.29244e-15	MGI:3712326	Parp10	poly (ADP-ribose) polymerase family, member 10
Akap6	82.2142	1.40758	0.165592	8.50029	1.89125e-17	2.50013e-16	MGI:3050566	Akap6	A kinase (PRKA) anchor protein 6
Ccn5	163.23	1.40757	0.187372	7.51218	5.81501e-14	5.34239e-13	MGI:1328326	Wisp2	WNT1 inducible signaling pathway protein 2
Anpep	317.092	1.40561	0.16861	8.33645	7.65527e-17	9.50113e-16	MGI:5000466	Anpep	alanyl (membrane) aminopeptidase
Deptor	213.761	1.39586	0.124848	11.1804	5.0838e-29	1.89288e-27	MGI:2146322	Deptor	DEP domain containing MTOR-interacting protein
Echdc3	206.909	1.38413	0.118869	11.6442	2.45747e-31	1.07425e-29	MGI:1915106	Echdc3	enoyl Coenzyme A hydratase domain containing 3
C1rl	32.4101	1.38217	0.238947	5.78441	7.27679e-09	3.73389e-08	MGI:2660692	C1rl	complement component 1, r subcomponent-like
Ahr	568.428	1.37854	0.10127	13.6125	3.37464e-42	3.10614e-40	MGI:105043	Ahr	aryl-hydrocarbon receptor
Sp4	129.845	1.37279	0.20354	6.74457	1.53482e-11	1.08255e-10	MGI:107595	Sp4	trans-acting transcription factor 4
Pcmtd2	428.749	1.37242	0.13597	10.0936	5.89759e-24	1.45418e-22	MGI:1923927	Pcmtd2	protein-L-isoaspartate (D-aspartate) O-methyltransferase domain containing 2
Sbf2	588.107	1.35691	0.0803941	16.8782	6.51033e-64	1.8917e-61	MGI:1921831	Sbf2	SET binding factor 2
Kdm7a	317.786	1.35115	0.150903	8.95375	3.43612e-19	5.39977e-18	MGI:2443388	Kdm7a	lysine (K)-specific demethylase 7A
Chd2	566.437	1.34449	0.102113	13.1667	1.36439e-39	1.08122e-37	MGI:2448567	Chd2	chromodomain helicase DNA binding protein 2
Zdhhc1	161.728	1.34401	0.13477	9.97266	2.00777e-23	4.73024e-22	MGI:1918046	Zdhhc1	zinc finger, DHHC domain containing 1
Tead2	2066.03	1.33806	0.0831291	16.0962	2.71176e-58	5.99785e-56	MGI:104904	Tead2	TEA domain family member 2
Sulf2	480.794	1.33686	0.132396	10.0974	5.67229e-24	1.40565e-22	MGI:1919293	Sulf2	sulfatase 2
Gtpbp2	822.119	1.33309	0.106272	12.5442	4.27648e-36	2.53493e-34	MGI:1860138	Gtpbp2	GTP binding protein 2
Ppm1k	54.9951	1.33281	0.226792	5.87678	4.18329e-09	2.21322e-08	MGI:2442111	Ppm1k	protein phosphatase 1K (PP2C domain containing)
Ulk2	571.396	1.33061	0.0965571	13.7806	3.33574e-43	3.29549e-41	MGI:1352758	Ulk2	unc-51 like kinase 2
Msln	440.815	1.32882	0.140887	9.43186	4.02892e-21	7.65443e-20	MGI:1888992	Msln	mesothelin
Snhg7	122.111	1.32615	0.185125	7.16356	7.86107e-13	6.40777e-12	MGI:1919341	Snhg7	small nucleolar RNA host gene 7
Vamp4	293.537	1.32363	0.140851	9.39736	5.59507e-21	1.04293e-19	MGI:1858730	Vamp4	vesicle-associated membrane protein 4
Hcfc1r1	2255.89	1.3234	0.102549	12.905	4.21826e-38	2.93476e-36	MGI:2663619	Hcfc1r1	host cell factor C1 regulator 1 (XPO1-dependent)
Wnt6	40.6394	1.32326	0.237049	5.58221	2.37477e-08	1.13591e-07	MGI:98960	Wnt6	wingless-type MMTV integration site family, member 6
Cep85l	29.7443	1.32269	0.26859	4.92457	8.45476e-07	3.30061e-06	MGI:3642684	Cep85l	centrosomal protein 85-like
Zfp62	283.086	1.32069	0.186802	7.06997	1.5497e-12	1.2183e-11	MGI:99662	Zfp62	zinc finger protein 62
Dhrs7	584.264	1.3178	0.0985174	13.3764	8.31175e-41	7.03839e-39	MGI:1913625	Dhrs7	dehydrogenase/reductase (SDR family) member 7
Ralgps2	295.165	1.31727	0.121205	10.8681	1.63486e-27	5.41989e-26	MGI:1925505	Ralgps2	Ral GEF with PH domain and SH3 binding motif 2
Marcks	2417.67	1.31037	0.147917	8.85881	8.0874e-19	1.22794e-17	MGI:96907	Marcks	myristoylated alanine rich protein kinase C substrate
Snx24	138.158	1.3101	0.136134	9.62359	6.35751e-22	1.28529e-20	MGI:1916476	Snx24	sorting nexing 24
Pou6f1	253.549	1.3097	0.130165	10.0618	8.14636e-24	1.99209e-22	MGI:102935	Pou6f1	POU domain, class 6, transcription factor 1
Ifi204	245.371	1.30866	0.154932	8.44671	2.9963e-17	3.88811e-16	MGI:96429	Ifi204	interferon activated gene 204
Amer1	500.054	1.3075	0.102395	12.7692	2.43517e-37	1.58973e-35	MGI:1919595	Amer1	APC membrane recruitment 1
Rhobtb1	94.3749	1.30605	0.163431	7.99145	1.33357e-15	1.46495e-14	MGI:1916538	Rhobtb1	Rho-related BTB domain containing 1
Zkscan8	198.263	1.30512	0.141708	9.20991	3.26396e-20	5.67041e-19	MGI:1913815	Zkscan8	zinc finger with KRAB and SCAN domains 8
Zfp449	89.7018	1.30439	0.198743	6.5632	5.26635e-11	3.48714e-10	MGI:1925869	Zfp449	zinc finger protein 449
Lama5	73.7542	1.30396	0.19653	6.63492	3.24683e-11	2.19903e-10	MGI:105382	Lama5	laminin, alpha 5
Rb1cc1	577.716	1.30315	0.141767	9.1922	3.84905e-20	6.64017e-19	MGI:1341850	Rb1cc1	RB1-inducible coiled-coil 1
Fbxw4	251.005	1.30221	0.133915	9.72414	2.37916e-22	5.03668e-21	MGI:1354698	Fbxw4	F-box and WD-40 domain protein 4
Rab11fip2	141.752	1.30111	0.16775	7.75627	8.74637e-15	8.82919e-14	MGI:1922248	Rab11fip2	RAB11 family interacting protein 2 (class I)
Klhl28	66.5696	1.29599	0.207651	6.2412	4.3422e-10	2.58214e-09	MGI:1913939	Klhl28	kelch-like 28
Fam199x	249.679	1.29272	0.161504	8.00423	1.2022e-15	1.32654e-14	MGI:2384304	Fam199x	family with sequence similarity 199, X-linked
Mvp	1055.76	1.289	0.10372	12.4277	1.84793e-35	1.02949e-33	MGI:1925638	Mvp	major vault protein
Pir	606.676	1.28599	0.103737	12.3966	2.72661e-35	1.4965e-33	MGI:1916906	Pir	pirin
Gas5	2837.87	1.28574	0.166474	7.72336	1.13299e-14	1.13521e-13	MGI:95659	Gas5	growth arrest specific 5
Phldb2	2182.5	1.28487	0.108743	11.8157	3.23958e-32	1.50493e-30	MGI:2444981	Phldb2	pleckstrin homology-like domain, family B, member 2
Xpnpep2	122.849	1.28406	0.176159	7.28924	3.11711e-13	2.65474e-12	MGI:2180001	Xpnpep2	X-prolyl aminopeptidase (aminopeptidase P) 2, membrane-bound
Kxd1	577.88	1.27909	0.110282	11.5983	4.20449e-31	1.77007e-29	MGI:1922870	Kxd1	KxDL motif containing 1
Ccdc9b	491.181	1.27466	0.0978971	13.0205	9.36081e-39	6.90139e-37	MGI:2685199	A430105I19Rik	RIKEN cDNA A430105I19 gene
Phf21a	612.902	1.27436	0.0806442	15.8022	3.00336e-56	6.1815e-54	MGI:2384756	Phf21a	PHD finger protein 21A
Tmem151a	77.9373	1.27228	0.191551	6.642	3.0946e-11	2.10265e-10	MGI:2147713	Tmem151a	transmembrane protein 151A
Gadd45b	728.399	1.26898	0.106391	11.9275	8.50774e-33	4.06697e-31	MGI:107776	Gadd45b	growth arrest and DNA-damage-inducible 45 beta
Zbtb26	63.0648	1.26651	0.231366	5.47406	4.3983e-08	2.03873e-07	MGI:2444402	Zbtb26	zinc finger and BTB domain containing 26
Zfas1	1692.15	1.26606	0.222636	5.68669	1.29528e-08	6.43904e-08	MGI:1916199	1500012F01Rik	zinc finger, NFX1-type containing 1, opposite strand RNA 1
Tcp11l2	402.852	1.26486	0.130265	9.7099	2.73603e-22	5.76746e-21	MGI:2444679	Tcp11l2	t-complex 11 (mouse) like 2
Atp8a1	111.496	1.26336	0.149318	8.46083	2.65472e-17	3.46305e-16	MGI:1330848	Atp8a1	ATPase, aminophospholipid transporter (APLT), class I, type 8A, member 1
Sfi1	285.18	1.26288	0.14191	8.8992	5.62529e-19	8.6654e-18	MGI:1926137	Sfi1	Sfi1 homolog, spindle assembly associated (yeast)
Klf7	74.3836	1.26164	0.167146	7.54817	4.41422e-14	4.12189e-13	MGI:1935151	Klf7	Kruppel-like factor 7 (ubiquitous)
Uckl1	359.534	1.25552	0.11598	10.8253	2.61302e-27	8.47316e-26	MGI:1915806	Uckl1	uridine-cytidine kinase 1-like 1
Rapgefl1	41.1384	1.25469	0.230461	5.44426	5.20209e-08	2.39112e-07	MGI:3611446	Rapgefl1	Rap guanine nucleotide exchange factor (GEF)-like 1
Zfp606	70.5526	1.25185	0.181509	6.8969	5.31484e-12	3.92039e-11	MGI:1914620	Zfp606	zinc finger protein 606
Slpi	244.101	1.25047	0.118938	10.5137	7.47245e-26	2.19711e-24	MGI:109297	Slpi	secretory leukocyte peptidase inhibitor
Zbed6	348.971	1.25032	0.122836	10.1788	2.46597e-24	6.32234e-23	MGI:3828086	Zbed6	zinc finger, BED type containing 6
Erich2	32.4295	1.24968	0.231641	5.39492	6.85535e-08	3.10766e-07	MGI:1913998	Erich2	glutamate rich 2
Tbc1d16	403.705	1.24857	0.149785	8.33573	7.70188e-17	9.55098e-16	MGI:2652878	Tbc1d16	TBC1 domain family, member 16
Mpst	964.615	1.24688	0.0955031	13.056	5.87716e-39	4.44355e-37	MGI:2179733	Mpst	mercaptopyruvate sulfurtransferase
Tgfbi	1709.23	1.24616	0.140029	8.89934	5.61786e-19	8.66296e-18	MGI:99959	Tgfbi	transforming growth factor, beta induced
Ifi211	35.9087	1.24584	0.2531	4.92233	8.55203e-07	3.33594e-06	MGI:3041120	Mnda	myeloid cell nuclear differentiation antigen
Mdfic	537.842	1.24323	0.0804891	15.4459	8.03856e-54	1.33846e-51	MGI:104611	Mdfic	MyoD family inhibitor domain containing
Sh3bp5	189.177	1.2432	0.12933	9.61264	7.07117e-22	1.41414e-20	MGI:1344391	Sh3bp5	SH3-domain binding protein 5 (BTK-associated)
Ctxn1	479.875	1.24171	0.0911138	13.6282	2.72361e-42	2.52257e-40	MGI:88566	Ctxn1	cortexin 1
Dcaf6	651.63	1.2394	0.0905243	13.6913	1.14427e-42	1.1011e-40	MGI:1921356	Dcaf6	DDB1 and CUL4 associated factor 6
Zfp397	286.165	1.23885	0.143471	8.63483	5.88159e-18	8.15335e-17	MGI:1916506	Zfp397	zinc finger protein 397
Ypel1	67.647	1.23861	0.162973	7.60009	2.95934e-14	2.8166e-13	MGI:1913303	Ypel1	yippee-like 1 (Drosophila)
Scube3	147.09	1.23831	0.148889	8.31701	9.02117e-17	1.11219e-15	MGI:3045253	Scube3	signal peptide, CUB domain, EGF-like 3
Hdac9	76.8139	1.2377	0.205031	6.03664	1.57357e-09	8.7533e-09	MGI:1931221	Hdac9	histone deacetylase 9
Ccdc80	1333.93	1.23443	0.095173	12.9704	1.80027e-38	1.2888e-36	MGI:1915146	Ccdc80	coiled-coil domain containing 80
Hltf	519.239	1.23128	0.183365	6.71492	1.88167e-11	1.3116e-10	MGI:1196437	Hltf	helicase-like transcription factor
Ascc1	617.154	1.22659	0.117323	10.4548	1.39276e-25	3.97676e-24	MGI:1916340	Ascc1	activating signal cointegrator 1 complex subunit 1
Rras	692.208	1.22457	0.100436	12.1925	3.4079e-34	1.77199e-32	MGI:98179	Rras	Harvey rat sarcoma oncogene, subgroup R
Trpm4	330.523	1.22283	0.119581	10.2259	1.51792e-24	3.96023e-23	MGI:1915917	Trpm4	transient receptor potential cation channel, subfamily M, member 4
Ssbp2	610.036	1.22242	0.129693	9.42552	4.27972e-21	8.07913e-20	MGI:1914220	Ssbp2	single-stranded DNA binding protein 2
Akt3	484.65	1.22013	0.0963771	12.66	9.85577e-37	6.215e-35	MGI:1345147	Akt3	thymoma viral proto-oncogene 3
Mmp19	157.173	1.21952	0.142327	8.56842	1.04919e-17	1.4186e-16	MGI:1927899	Mmp19	matrix metallopeptidase 19
Ptpn3	253.936	1.218	0.109438	11.1296	9.00082e-29	3.26919e-27	MGI:105307	Ptpn3	protein tyrosine phosphatase, non-receptor type 3
Ugcg	1018.18	1.21509	0.122829	9.89258	4.48315e-23	1.02524e-21	MGI:1332243	Ugcg	UDP-glucose ceramide glucosyltransferase
Fbxl20	825.385	1.21107	0.0812587	14.9038	3.11191e-50	4.39194e-48	MGI:1919444	Fbxl20	F-box and leucine-rich repeat protein 20
Tmem8b	61.8873	1.21073	0.194064	6.23883	4.40862e-10	2.61639e-09	MGI:2441680	Tmem8b	transmembrane protein 8B
Gpr146	82.3056	1.20812	0.15855	7.61981	2.54055e-14	2.44154e-13	MGI:1933113	Gpr146	G protein-coupled receptor 146
Use1	1029.61	1.20687	0.11825	10.2061	1.86218e-24	4.82441e-23	MGI:1914273	Use1	unconventional SNARE in the ER 1 homolog (S. cerevisiae)
Fuz	101.539	1.20685	0.153698	7.85212	4.09077e-15	4.31467e-14	MGI:1917550	Fuz	fuzzy planar cell polarity protein
Prkdc	309.715	1.20658	0.115955	10.4056	2.33732e-25	6.49845e-24	MGI:104779	Prkdc	protein kinase, DNA activated, catalytic polypeptide
Lnpep	358.478	1.20471	0.107036	11.2551	2.18532e-29	8.30365e-28	MGI:2387123	Lnpep	leucyl/cystinyl aminopeptidase
1700001O22Rik	79.1057	1.20397	0.163024	7.38527	1.52146e-13	1.33333e-12	MGI:1923631	1700001O22Rik	RIKEN cDNA 1700001O22 gene
Eya4	201.716	1.20372	0.140011	8.59735	8.15767e-18	1.11521e-16	MGI:1337104	Eya4	EYA transcriptional coactivator and phosphatase 4
1110038B12Rik	2184.96	1.20266	0.128456	9.36241	7.79366e-21	1.43293e-19	MGI:1916013	1110038B12Rik	RIKEN cDNA 1110038B12 gene
Prpf40b	337.941	1.20259	0.0993234	12.1078	9.60584e-34	4.8418e-32	MGI:1925583	Prpf40b	pre-mRNA processing factor 40B
2810408A11Rik	46.9047	1.2021	0.207881	5.78262	7.35478e-09	3.7726e-08	MGI:1917669	2810408A11Rik	RIKEN cDNA 2810408A11 gene
Mylip	344.331	1.20119	0.109231	10.9968	3.95756e-28	1.36707e-26	MGI:2388271	Mylip	myosin regulatory light chain interacting protein
Slc22a4	242.08	1.20075	0.119563	10.0428	9.88346e-24	2.38928e-22	MGI:1353479	Slc22a4	solute carrier family 22 (organic cation transporter), member 4
Lonrf1	96.2394	1.19838	0.155249	7.71909	1.17167e-14	1.17238e-13	MGI:3609241	Lonrf1	LON peptidase N-terminal domain and ring finger 1
Ech1	827.046	1.1955	0.0914159	13.0776	4.41947e-39	3.39337e-37	MGI:1858208	Ech1	enoyl coenzyme A hydratase 1, peroxisomal
Zfp866	168.554	1.19437	0.156469	7.63327	2.28869e-14	2.21674e-13	MGI:3584369	Zfp866	zinc finger protein 866
Ago4	46.2449	1.19256	0.198601	6.00479	1.91583e-09	1.05385e-08	MGI:1924100	Ago4	argonaute RISC catalytic subunit 4
Mgat3	484.956	1.19148	0.128574	9.2669	1.91629e-20	3.39277e-19	MGI:104532	Mgat3	mannoside acetylglucosaminyltransferase 3
Col1a2	17538.6	1.18959	0.13593	8.75152	2.10501e-18	3.04332e-17	MGI:88468	Col1a2	collagen, type I, alpha 2
Pdlim5	2367.73	1.18383	0.101194	11.6986	1.29618e-31	5.78556e-30	MGI:1927489	Pdlim5	PDZ and LIM domain 5
Arvcf	161.149	1.18182	0.16075	7.35194	1.95343e-13	1.69783e-12	MGI:109620	Arvcf	armadillo repeat gene deleted in velo-cardio-facial syndrome
Cryab	260.094	1.18047	0.140661	8.3923	4.76738e-17	6.05899e-16	MGI:88516	Cryab	crystallin, alpha B
Oga	1385.88	1.17731	0.0890423	13.2219	6.56003e-40	5.34137e-38	MGI:1932139	Mgea5	meningioma expressed antigen 5 (hyaluronidase)
Acsf2	655.04	1.17632	0.0998277	11.7835	4.749e-32	2.18557e-30	MGI:2388287	Acsf2	acyl-CoA synthetase family member 2
Syne2	1548.81	1.17578	0.154483	7.61109	2.71795e-14	2.59686e-13	MGI:2449316	Syne2	spectrin repeat containing, nuclear envelope 2
Cbx7	93.9416	1.17567	0.168901	6.96068	3.38625e-12	2.54467e-11	MGI:1196439	Cbx7	chromobox 7
Mvb12b	363.756	1.17548	0.118227	9.94253	2.71845e-23	6.33408e-22	MGI:1919793	Mvb12b	multivesicular body subunit 12B
Zc3hav1l	210.26	1.17528	0.121687	9.65827	4.53461e-22	9.30726e-21	MGI:2443387	Zc3hav1l	zinc finger CCCH-type, antiviral 1-like
Lcorl	154.779	1.17503	0.207337	5.66725	1.45104e-08	7.1581e-08	MGI:2651932	Lcorl	ligand dependent nuclear receptor corepressor-like
Pak3	339.783	1.17262	0.142608	8.22268	1.99004e-16	2.3649e-15	MGI:1339656	Pak3	p21 protein (Cdc42/Rac)-activated kinase 3
Malat1	1554.45	1.1725	0.140088	8.36978	5.77271e-17	7.23738e-16	MGI:1919539	Malat1	metastasis associated lung adenocarcinoma transcript 1 (non-coding RNA)
Wnt9a	80.9591	1.17203	0.199893	5.86329	4.53778e-09	2.38882e-08	MGI:2446084	Wnt9a	wingless-type MMTV integration site family, member 9A
Ro60	425.26	1.17153	0.154999	7.55832	4.08322e-14	3.83212e-13	MGI:106652	Trove2	TROVE domain family, member 2
Gm3414	55.9071	1.17032	0.247436	4.72978	2.24762e-06	8.28134e-06	MGI:3781592	Gm3414	predicted gene 3414
Braf	307.374	1.16809	0.14825	7.87919	3.29521e-15	3.50048e-14	MGI:88190	Braf	Braf transforming gene
Spg20	1147.6	1.16607	0.0664666	17.5437	6.64474e-69	2.23792e-66	MGI:2139806	Spg20	spastic paraplegia 20, spartin (Troyer syndrome) homolog (human)
Mecp2	1506.05	1.16588	0.0770572	15.1301	1.02614e-51	1.60067e-49	MGI:99918	Mecp2	methyl CpG binding protein 2
Ralgapa1	541.064	1.16209	0.135146	8.59883	8.05304e-18	1.10294e-16	MGI:1931050	Ralgapa1	Ral GTPase activating protein, alpha subunit 1
Zfc3h1	366.468	1.16048	0.114294	10.1535	3.19767e-24	8.0663e-23	MGI:2446143	Zfc3h1	zinc finger, C3H1-type containing
Stxbp6	83.9129	1.15984	0.173173	6.69758	2.11904e-11	1.46827e-10	MGI:2384963	Stxbp6	syntaxin binding protein 6 (amisyn)
Jade1	713.378	1.15708	0.0783208	14.7736	2.16714e-49	2.91952e-47	MGI:1925835	Jade1	jade family PHD finger 1
Mkx	148.271	1.15547	0.160837	7.18408	6.76632e-13	5.54591e-12	MGI:2687286	Mkx	mohawk homeobox
Lims1	1366.22	1.15227	0.128341	8.9782	2.75234e-19	4.37628e-18	MGI:1195263	Lims1	LIM and senescent cell antigen-like domains 1
Lef1	99.6162	1.15114	0.157898	7.29042	3.08995e-13	2.63312e-12	MGI:96770	Lef1	lymphoid enhancer binding factor 1
H2-T23	681.151	1.15073	0.107089	10.7456	6.21833e-27	1.98171e-25	MGI:95957	H2-T23	histocompatibility 2, T region locus 23
Sybu	74.0985	1.15035	0.191137	6.01846	1.7608e-09	9.74724e-09	MGI:2442392	Sybu	syntabulin (syntaxin-interacting)
Ppp1r14c	99.3956	1.14913	0.172665	6.65528	2.8276e-11	1.93097e-10	MGI:1923392	Ppp1r14c	protein phosphatase 1, regulatory (inhibitor) subunit 14c
Zfp871	768.647	1.14715	0.103146	11.1216	9.8463e-29	3.56754e-27	MGI:1921793	Zfp871	zinc finger protein 871
Tle2	83.6003	1.1446	0.177839	6.43615	1.22543e-10	7.79048e-10	MGI:104635	Tle2	transducin-like enhancer of split 2, homolog of Drosophila E(spl)
Cd109	993.628	1.14452	0.134371	8.51765	1.62829e-17	2.16965e-16	MGI:2445221	Cd109	CD109 antigen
Pnpla8	545.056	1.14078	0.152408	7.48501	7.1544e-14	6.52839e-13	MGI:1914702	Pnpla8	patatin-like phospholipase domain containing 8
Serpinb9	147.551	1.13928	0.12508	9.10839	8.36116e-20	1.39847e-18	MGI:106603	Serpinb9	serine (or cysteine) peptidase inhibitor, clade B, member 9
Lrrc61	80.5855	1.13801	0.16762	6.78921	1.12749e-11	8.08726e-11	MGI:2652848	Lrrc61	leucine rich repeat containing 61
Rbm41	194.929	1.13789	0.19566	5.81567	6.03917e-09	3.1248e-08	MGI:2444923	Rbm41	RNA binding motif protein 41
Pvt1	2773.56	1.13728	0.110977	10.2479	1.20943e-24	3.19476e-23	MGI:97824	Pvt1	plasmacytoma variant translocation 1
Gstm1	1765.29	1.1372	0.0979765	11.6068	3.80471e-31	1.62017e-29	MGI:95860	Gstm1	glutathione S-transferase, mu 1
Pdgfrb	1152.52	1.13661	0.11607	9.79245	1.21326e-22	2.64013e-21	MGI:97531	Pdgfrb	platelet derived growth factor receptor, beta polypeptide
Fn1	49223.5	1.13551	0.147984	7.67322	1.67729e-14	1.64608e-13	MGI:95566	Fn1	fibronectin 1
Etfbkmt	132.664	1.13431	0.141778	8.00059	1.23826e-15	1.36531e-14	MGI:2443575	Mettl20	methyltransferase like 20
Gm16576	41.233	1.13336	0.224424	5.05008	4.4162e-07	1.79053e-06	MGI:4414996	Gm16576	predicted gene 16576
Smg1	1402.59	1.13294	0.0908355	12.4724	1.05552e-35	6.00224e-34	MGI:1919742	Smg1	SMG1 homolog, phosphatidylinositol 3-kinase-related kinase (C. elegans)
Zfp775	147.309	1.13138	0.139994	8.08164	6.38992e-16	7.23947e-15	MGI:2683557	Zfp775	zinc finger protein 775
Cryz	1205.28	1.13136	0.078467	14.4182	3.9738e-47	4.86675e-45	MGI:88527	Cryz	crystallin, zeta
Xist	10203.5	1.13124	0.168897	6.69781	2.11568e-11	1.46781e-10	MGI:98974	Xist	inactive X specific transcripts
Sema6c	136.23	1.13057	0.185559	6.09281	1.10947e-09	6.26574e-09	MGI:1338032	Sema6c	sema domain, transmembrane domain (TM), and cytoplasmic domain, (semaphorin) 6C
Calcoco1	2233.72	1.12989	0.0729476	15.489	4.11452e-54	7.25871e-52	MGI:1914738	Calcoco1	calcium binding and coiled coil domain 1
Rps20	17584.6	1.12846	0.140828	8.01307	1.11883e-15	1.23721e-14	MGI:1914677	Rps20	ribosomal protein S20
Eif4b	30745.4	1.12681	0.0835031	13.4942	1.69077e-41	1.4776e-39	MGI:95304	Eif4b	eukaryotic translation initiation factor 4B
Cdh13	663.733	1.12574	0.151937	7.40925	1.27014e-13	1.12171e-12	MGI:99551	Cdh13	cadherin 13
Rhobtb3	1184.58	1.12521	0.130026	8.65377	4.9825e-18	6.93945e-17	MGI:1920546	Rhobtb3	Rho-related BTB domain containing 3
AW549877	1045.51	1.1249	0.0996762	11.2855	1.54773e-29	5.92658e-28	MGI:2146232	AW549877	expressed sequence AW549877
Plcb3	813.203	1.12376	0.0818202	13.7345	6.31103e-43	6.15284e-41	MGI:104778	Plcb3	phospholipase C, beta 3
Arhgef4	53.99	1.12323	0.207347	5.41713	6.05617e-08	2.76398e-07	MGI:2442507	Arhgef4	Rho guanine nucleotide exchange factor (GEF) 4
Tlr4	294.299	1.12256	0.145749	7.702	1.3395e-14	1.33132e-13	MGI:96824	Tlr4	toll-like receptor 4
Carf	74.2452	1.12127	0.167396	6.69831	2.10844e-11	1.46346e-10	MGI:2182269	Carf	calcium response factor
Zfp260	429.248	1.11919	0.14305	7.82374	5.12752e-15	5.34351e-14	MGI:1347071	Zfp260	zinc finger protein 260
Prdm5	239.153	1.11821	0.118341	9.44906	3.41878e-21	6.52872e-20	MGI:1918029	Prdm5	PR domain containing 5
Zeb2	520.313	1.11753	0.124031	9.01005	2.05971e-19	3.3141e-18	MGI:1344407	Zeb2	zinc finger E-box binding homeobox 2
Smc5	908.306	1.11681	0.157699	7.08188	1.42215e-12	1.12399e-11	MGI:2385088	Smc5	structural maintenance of chromosomes 5
Zbtb37	69.968	1.11662	0.178066	6.27085	3.5909e-10	2.15352e-09	MGI:2444467	Zbtb37	zinc finger and BTB domain containing 37
Fam167a	91.1709	1.11582	0.168007	6.64148	3.10539e-11	2.10902e-10	MGI:3606565	Fam167a	family with sequence similarity 167, member A
Rpl17	13894.8	1.11569	0.16052	6.9505	3.63983e-12	2.72006e-11	MGI:2448270	Rpl17	ribosomal protein L17
Diaph2	313.33	1.1122	0.130629	8.51422	1.6771e-17	2.22697e-16	MGI:1858500	Diap2	diaphanous related formin 2
Tifa	73.1297	1.11164	0.181181	6.13552	8.48828e-10	4.85667e-09	MGI:2182965	Tifa	TRAF-interacting protein with forkhead-associated domain
Polr3gl	244.425	1.1116	0.137282	8.09718	5.62471e-16	6.41174e-15	MGI:1917120	Polr3gl	polymerase (RNA) III (DNA directed) polypeptide G like
Ube2h	1554.25	1.11115	0.0729144	15.2391	1.94447e-52	3.13207e-50	MGI:104632	Ube2h	ubiquitin-conjugating enzyme E2H
1110046J04Rik	116.625	1.10976	0.167689	6.61793	3.64274e-11	2.4526e-10	MGI:1916058	1110046J04Rik	RIKEN cDNA 1110046J04 gene
Ppp4r1l-ps	34.0208	1.10748	0.222352	4.98074	6.33416e-07	2.51314e-06	MGI:1924560	Ppp4r1l-ps	protein phosphatase 4, regulatory subunit 1-like, pseudogene
Prrc1	537.191	1.10696	0.081608	13.5644	6.51153e-42	5.9199e-40	MGI:1916106	Prrc1	proline-rich coiled-coil 1
Zkscan17	1665.38	1.1046	0.0801034	13.7896	2.94243e-43	2.92643e-41	MGI:2679270	Zkscan17	zinc finger with KRAB and SCAN domains 17
Aldh3b1	86.7009	1.10333	0.177843	6.20394	5.50674e-10	3.2293e-09	MGI:1914939	Aldh3b1	aldehyde dehydrogenase 3 family, member B1
Cd53	38.558	1.10152	0.222627	4.94784	7.50424e-07	2.95366e-06	MGI:88341	Cd53	CD53 antigen
Arhgef19	238.629	1.1008	0.131061	8.39916	4.49668e-17	5.72969e-16	MGI:1925912	Arhgef19	Rho guanine nucleotide exchange factor (GEF) 19
Hook2	178.761	1.09877	0.125118	8.78191	1.60721e-18	2.35349e-17	MGI:2181664	Hook2	hook microtubule tethering protein 2
Herc3	239.988	1.09211	0.129159	8.45558	2.77711e-17	3.61953e-16	MGI:1921248	Herc3	hect domain and RLD 3
Agrn	781.815	1.09143	0.143288	7.61703	2.59588e-14	2.49309e-13	MGI:87961	Agrn	agrin
Paqr3	70.0043	1.0902	0.205323	5.30968	1.09817e-07	4.85351e-07	MGI:2679683	Paqr3	progestin and adipoQ receptor family member III
Rcor3	247.292	1.08868	0.1032	10.5492	5.1222e-26	1.53967e-24	MGI:2441920	Rcor3	REST corepressor 3
Arid4b	446.402	1.0881	0.157797	6.89561	5.36351e-12	3.95432e-11	MGI:2137512	Arid4b	AT rich interactive domain 4B (RBP1-like)
Uvssa	283.935	1.08664	0.157673	6.89175	5.51092e-12	4.05493e-11	MGI:1918351	Uvssa	UV stimulated scaffold protein A
Gnao1	579.585	1.08637	0.121283	8.95729	3.32766e-19	5.25161e-18	MGI:95775	Gnao1	guanine nucleotide binding protein, alpha O
Arap2	102.383	1.08463	0.160504	6.75767	1.40224e-11	9.96157e-11	MGI:2684416	Arap2	ArfGAP with RhoGAP domain, ankyrin repeat and PH domain 2
Mgst1	1068.51	1.08433	0.123877	8.75328	2.07233e-18	2.999e-17	MGI:1913850	Mgst1	microsomal glutathione S-transferase 1
Gdnf	222.503	1.08356	0.115167	9.40862	5.02672e-21	9.45318e-20	MGI:107430	Gdnf	glial cell line derived neurotrophic factor
Kcnj2	537.414	1.08309	0.162473	6.66627	2.6239e-11	1.79684e-10	MGI:104744	Kcnj2	potassium inwardly-rectifying channel, subfamily J, member 2
Bach2	85.9912	1.08307	0.160698	6.7398	1.58603e-11	1.11548e-10	MGI:894679	Bach2	BTB and CNC homology, basic leucine zipper transcription factor 2
Flot1	1327.08	1.08301	0.0931866	11.622	3.18664e-31	1.37276e-29	MGI:1100500	Flot1	flotillin 1
Zfp703	338.285	1.0817	0.115079	9.39961	5.47636e-21	1.02209e-19	MGI:2662729	Zfp703	zinc finger protein 703
E130311K13Rik	50.2718	1.08142	0.187602	5.76445	8.19264e-09	4.17349e-08	MGI:3607716	E130311K13Rik	RIKEN cDNA E130311K13 gene
Copg2	1114.91	1.08115	0.0904953	11.947	6.73191e-33	3.27083e-31	MGI:1858683	Copg2	coatomer protein complex, subunit gamma 2
Arfgef1	792.064	1.08007	0.128195	8.42522	3.60061e-17	4.63575e-16	MGI:2442988	Arfgef1	ADP-ribosylation factor guanine nucleotide-exchange factor 1(brefeldin A-inhibited)
Kif21a	274.825	1.07638	0.136984	7.85768	3.91308e-15	4.13314e-14	MGI:109188	Kif21a	kinesin family member 21A
Rp2	221.613	1.07634	0.189887	5.66833	1.44197e-08	7.12049e-08	MGI:1277953	Rp2h	retinitis pigmentosa 2 homolog (human)
Kdm5a	786.062	1.07613	0.0718827	14.9706	1.1421e-50	1.69247e-48	MGI:2136980	Kdm5a	lysine (K)-specific demethylase 5A
C1qtnf1	625.843	1.0754	0.122968	8.74534	2.22338e-18	3.20508e-17	MGI:1919254	C1qtnf1	C1q and tumor necrosis factor related protein 1
Zfp281	536.833	1.07476	0.141463	7.59742	3.02089e-14	2.87333e-13	MGI:3029290	Zfp281	zinc finger protein 281
Hbp1	1712.05	1.07469	0.0931341	11.5392	8.36956e-31	3.46449e-29	MGI:894659	Hbp1	high mobility group box transcription factor 1
Tgfb2	111.053	1.07353	0.17083	6.28418	3.29586e-10	1.98381e-09	MGI:98726	Tgfb2	transforming growth factor, beta 2
Trps1	342.115	1.07303	0.129907	8.26004	1.45622e-16	1.76017e-15	MGI:1927616	Trps1	trichorhinophalangeal syndrome I (human)
Foxd1	225.802	1.07269	0.136322	7.86878	3.58128e-15	3.79349e-14	MGI:1347463	Foxd1	forkhead box D1
Ttc3	1504.78	1.07185	0.11318	9.47032	2.78994e-21	5.36936e-20	MGI:1276539	Ttc3	tetratricopeptide repeat domain 3
Atrx	1439.12	1.07103	0.143928	7.44144	9.95938e-14	8.9285e-13	MGI:103067	Atrx	alpha thalassemia/mental retardation syndrome X-linked
Unc119	490.125	1.06984	0.0891188	12.0046	3.36076e-33	1.64911e-31	MGI:1328357	Unc119	unc-119 homolog (C. elegans)
Vps13a	480.003	1.06969	0.144638	7.39564	1.40728e-13	1.23692e-12	MGI:2444304	Vps13a	vacuolar protein sorting 13A (yeast)
Dnajc18	359.155	1.06792	0.0957015	11.1588	6.48256e-29	2.37198e-27	MGI:1923844	Dnajc18	DnaJ heat shock protein family (Hsp40) member C18
Malt1	132.435	1.06754	0.150234	7.10588	1.19561e-12	9.57197e-12	MGI:2445027	Malt1	MALT1 paracaspase
Tmeff1	460.763	1.06564	0.106368	10.0184	1.2649e-23	3.04295e-22	MGI:1926810	Tmeff1	transmembrane protein with EGF-like and two follistatin-like domains 1
Dcp2	369.953	1.06478	0.111909	9.51476	1.82137e-21	3.57023e-20	MGI:1917890	Dcp2	decapping mRNA 2
Abtb1	214.382	1.0646	0.149288	7.13117	9.95211e-13	8.01959e-12	MGI:1933148	Abtb1	ankyrin repeat and BTB (POZ) domain containing 1
Cpq	215.059	1.06305	0.145214	7.32059	2.46889e-13	2.12342e-12	MGI:1889205	Cpq	carboxypeptidase Q
Per3	196.631	1.06189	0.132053	8.04141	8.88095e-16	9.9476e-15	MGI:1277134	Per3	period circadian clock 3
4932438A13Rik	931.734	1.06088	0.112832	9.40231	5.33782e-21	1.00002e-19	MGI:2444631	4932438A13Rik	RIKEN cDNA 4932438A13 gene
Elac1	115.408	1.0581	0.140231	7.54542	4.50838e-14	4.20451e-13	MGI:1890495	Elac1	elaC ribonuclease Z 1
Pced1b	82.6597	1.05528	0.173463	6.08359	1.17523e-09	6.62447e-09	MGI:2446270	Pced1b	PC-esterase domain containing 1B
Stxbp5	440.466	1.05312	0.0907893	11.5996	4.14048e-31	1.75308e-29	MGI:1926058	Stxbp5	syntaxin binding protein 5 (tomosyn)
Greb1l	54.8261	1.05107	0.183911	5.71513	1.09618e-08	5.49349e-08	MGI:3576497	Greb1l	growth regulation by estrogen in breast cancer-like
Mbtps2	508.001	1.04848	0.102688	10.2103	1.78261e-24	4.62637e-23	MGI:2444506	Mbtps2	membrane-bound transcription factor peptidase, site 2
Lgalsl	536.522	1.04831	0.131674	7.9614	1.70103e-15	1.85214e-14	MGI:1916114	Lgalsl	lectin, galactoside binding-like
Rpl10a	24793	1.04526	0.104422	10.01	1.37756e-23	3.28729e-22	MGI:1343877	Rpl10a	ribosomal protein L10A
Pqlc3	223.379	1.04372	0.114921	9.08205	1.06551e-19	1.76028e-18	MGI:2444067	Pqlc3	PQ loop repeat containing
Rpl3	47623.9	1.04309	0.0861811	12.1035	1.0118e-33	5.0655e-32	MGI:1351605	Rpl3	ribosomal protein L3
Tasor	285.009	1.0427	0.149349	6.98168	2.91661e-12	2.20967e-11	MGI:1921694	Fam208a	family with sequence similarity 208, member A
Emp2	4149.68	1.04179	0.099028	10.5202	6.97366e-26	2.05453e-24	MGI:1098726	Emp2	epithelial membrane protein 2
2610002M06Rik	353.294	1.04172	0.126808	8.21496	2.12243e-16	2.51618e-15	MGI:1914278	2610002M06Rik	RIKEN cDNA 2610002M06 gene
Asgr1	36.9119	1.04113	0.228449	4.5574	5.17919e-06	1.81186e-05	MGI:88081	Asgr1	asialoglycoprotein receptor 1
Gstp1	1534.57	1.04045	0.0927553	11.2172	3.35816e-29	1.25986e-27	MGI:95865	Gstp1	glutathione S-transferase, pi 1
Sox12	394.401	1.03896	0.113034	9.19156	3.87203e-20	6.67204e-19	MGI:98360	Sox12	SRY (sex determining region Y)-box 12
Akap9	534.014	1.03807	0.125949	8.24198	1.69389e-16	2.03582e-15	MGI:2178217	Akap9	A kinase (PRKA) anchor protein (yotiao) 9
Aox1	126.798	1.03627	0.163421	6.34111	2.28122e-10	1.40039e-09	MGI:88035	Aox1	aldehyde oxidase 1
Cux1	1269.31	1.0354	0.0715721	14.4665	1.97184e-47	2.45552e-45	MGI:88568	Cux1	cut-like homeobox 1
Aldh6a1	307.218	1.03454	0.144576	7.15567	8.32648e-13	6.77224e-12	MGI:1915077	Aldh6a1	aldehyde dehydrogenase family 6, subfamily A1
Osbpl8	407.849	1.03313	0.13216	7.81726	5.39863e-15	5.61026e-14	MGI:2443807	Osbpl8	oxysterol binding protein-like 8
Hivep1	579.992	1.03273	0.0978991	10.5489	5.1407e-26	1.54211e-24	MGI:96100	Hivep1	human immunodeficiency virus type I enhancer binding protein 1
Wwox	241.455	1.03238	0.117714	8.77018	1.78388e-18	2.6019e-17	MGI:1931237	Wwox	WW domain-containing oxidoreductase
Serhl	667.36	1.0321	0.127577	8.09003	5.9649e-16	6.78908e-15	MGI:1890404	Serhl	serine hydrolase-like
Vdr	40.5728	1.03157	0.214372	4.81207	1.49373e-06	5.64683e-06	MGI:103076	Vdr	vitamin D receptor
Tet3	487.376	1.03151	0.098825	10.4378	1.66642e-25	4.73079e-24	MGI:2446229	Tet3	tet methylcytosine dioxygenase 3
Zbtb34	113.792	1.03121	0.140966	7.31534	2.56732e-13	2.20169e-12	MGI:2685195	Zbtb34	zinc finger and BTB domain containing 34
Senp7	227.722	1.03049	0.156619	6.57962	4.71637e-11	3.14121e-10	MGI:1913565	Senp7	SUMO1/sentrin specific peptidase 7
Ncoa2	443.632	1.03047	0.101363	10.1662	2.80591e-24	7.13221e-23	MGI:1276533	Ncoa2	nuclear receptor coactivator 2
Itfg1	959.287	1.03042	0.0940185	10.9598	5.96527e-28	2.03217e-26	MGI:106419	Itfg1	integrin alpha FG-GAP repeat containing 1
Ubn2	423.133	1.03003	0.117987	8.73003	2.54615e-18	3.64203e-17	MGI:2444236	Ubn2	ubinuclein 2
Slc43a2	178.007	1.02979	0.147659	6.97409	3.0786e-12	2.3229e-11	MGI:2442746	Slc43a2	solute carrier family 43, member 2
Nenf	718.085	1.0289	0.0969976	10.6075	2.75099e-26	8.47547e-25	MGI:1913458	Nenf	neuron derived neurotrophic factor
Ifi207	29.4344	1.02867	0.221706	4.63979	3.48766e-06	1.2496e-05	MGI:2138302	AI607873	expressed sequence AI607873
Rpl37rt	51.2057	1.02794	0.265246	3.87541	0.000106444	0.000302938	MGI:3651519	Rpl37rt	ribosomal protein L37, retrotransposed
Fggy	264.066	1.02208	0.115086	8.88107	6.62231e-19	1.0138e-17	MGI:1922828	Fggy	FGGY carbohydrate kinase domain containing
Snhg1	631.925	1.02175	0.26218	3.89714	9.73349e-05	0.000279103	MGI:3763743	Snhg1	small nucleolar RNA host gene 1
Trappc6a	313.56	1.02146	0.113376	9.00947	2.07062e-19	3.32804e-18	MGI:1914341	Trappc6a	trafficking protein particle complex 6A
Arhgef25	497.931	1.02006	0.121352	8.40572	4.25234e-17	5.43236e-16	MGI:1277173	Arhgef25	Rho guanine nucleotide exchange factor (GEF) 25
Kdm5b	411.386	1.01921	0.115638	8.81377	1.21003e-18	1.80579e-17	MGI:1922855	Kdm5b	lysine (K)-specific demethylase 5B
Zfp60	145.745	1.01895	0.169084	6.02631	1.67741e-09	9.30645e-09	MGI:99207	Zfp60	zinc finger protein 60
Ddit3	829.565	1.01779	0.0930594	10.937	7.67332e-28	2.60805e-26	MGI:109247	Ddit3	DNA-damage inducible transcript 3
Arhgap27	42.444	1.01745	0.251713	4.04213	5.29688e-05	0.000158447	MGI:1916903	Arhgap27	Rho GTPase activating protein 27
Bbc3	101.69	1.01642	0.163081	6.2326	4.58768e-10	2.71722e-09	MGI:2181667	Bbc3	BCL2 binding component 3
Rbms2	2141.05	1.0153	0.0870089	11.669	1.83668e-31	8.10053e-30	MGI:1861776	Rbms2	RNA binding motif, single stranded interacting protein 2
Rnf170	161.023	1.01478	0.180331	5.62734	1.83011e-08	8.90361e-08	MGI:1924983	Rnf170	ring finger protein 170
Eif4a2	2437.1	1.01454	0.155121	6.54035	6.13735e-11	4.0386e-10	MGI:106906	Eif4a2	eukaryotic translation initiation factor 4A2
Acsl3	1481.95	1.01315	0.114285	8.86508	7.64469e-19	1.16191e-17	MGI:1921455	Acsl3	acyl-CoA synthetase long-chain family member 3
Cdkn1b	905.626	1.01222	0.103506	9.77934	1.38114e-22	2.99665e-21	MGI:104565	Cdkn1b	cyclin-dependent kinase inhibitor 1B
Erbin	1728.38	1.01152	0.136845	7.39174	1.44925e-13	1.27305e-12	MGI:1890169	Erbb2ip	Erbb2 interacting protein
Tet2	146.349	1.01116	0.14527	6.96054	3.38961e-12	2.5459e-11	MGI:2443298	Tet2	tet methylcytosine dioxygenase 2
Itga10	113.447	1.01109	0.149876	6.74619	1.51776e-11	1.07205e-10	MGI:2153482	Itga10	integrin, alpha 10
Dgka	103.943	1.01086	0.15769	6.41043	1.4511e-10	9.12341e-10	MGI:102952	Dgka	diacylglycerol kinase, alpha
Grcc10	1001.64	1.01083	0.0944166	10.706	9.53457e-27	2.99349e-25	MGI:1315201	Grcc10	gene rich cluster, C10 gene
Arhgap12	221.242	1.00937	0.14385	7.01683	2.26957e-12	1.74534e-11	MGI:1922665	Arhgap12	Rho GTPase activating protein 12
Slc8b1	117.88	1.00914	0.146007	6.91157	4.79333e-12	3.54453e-11	MGI:2180781	Slc8b1	solute carrier family 8 (sodium/lithium/calcium exchanger), member B1
Hes6	390.753	1.00839	0.0928705	10.8581	1.8256e-27	6.03873e-26	MGI:1859852	Hes6	hairy and enhancer of split 6
Zfp318	285.761	1.00785	0.104526	9.64207	5.31082e-22	1.08106e-20	MGI:1889348	Zfp318	zinc finger protein 318
Tmem171	64.6506	1.00584	0.173376	5.80146	6.57397e-09	3.38969e-08	MGI:2685751	Tmem171	transmembrane protein 171
Rhbdd1	939.169	1.00403	0.101111	9.93002	3.08179e-23	7.15816e-22	MGI:1924117	Rhbdd1	rhomboid domain containing 1
Zfp354c	220.142	1.0036	0.144248	6.9575	3.46371e-12	2.5963e-11	MGI:1353621	Zfp354c	zinc finger protein 354C
Epn3	81.0086	1.00304	0.202967	4.94187	7.73779e-07	3.03832e-06	MGI:1919139	Epn3	epsin 3
Ltbp4	999.679	1.00288	0.141427	7.09117	1.32982e-12	1.05779e-11	MGI:1321395	Ltbp4	latent transforming growth factor beta binding protein 4
Rps14	13462.7	1.0013	0.134721	7.43242	1.06625e-13	9.50707e-13	MGI:98107	Rps14	ribosomal protein S14
Dysf	743.712	1.00068	0.11552	8.66237	4.62038e-18	6.47159e-17	MGI:1349385	Dysf	dysferlin
2610301B20Rik	253.357	1.00062	0.157661	6.34664	2.20069e-10	1.35363e-09	MGI:1914407	2610301B20Rik	RIKEN cDNA 2610301B20 gene
Mtrr	886.846	-1.00194	0.0925505	-10.8259	2.59515e-27	8.43367e-26	MGI:1891037	Mtrr	5-methyltetrahydrofolate-homocysteine methyltransferase reductase
Prkab1	582.306	-1.00303	0.095602	-10.4917	9.43183e-26	2.74598e-24	MGI:1336167	Prkab1	protein kinase, AMP-activated, beta 1 non-catalytic subunit
Lrrc59	5817.12	-1.00419	0.104444	-9.61457	6.94008e-22	1.39168e-20	MGI:2138133	Lrrc59	leucine rich repeat containing 59
Dkk2	976.316	-1.00508	0.141012	-7.1276	1.02133e-12	8.22113e-12	MGI:1890663	Dkk2	dickkopf WNT signaling pathway inhibitor 2
Gpn2	284.814	-1.00727	0.110487	-9.11659	7.75217e-20	1.30249e-18	MGI:2140368	Gpn2	GPN-loop GTPase 2
Nolc1	2604.27	-1.00751	0.0830118	-12.1369	6.7333e-34	3.44071e-32	MGI:1918019	Nolc1	nucleolar and coiled-body phosphoprotein 1
Noct	436.803	-1.00971	0.107947	-9.35373	8.461e-21	1.5537e-19	MGI:109382	Ccrn4l	nocturnin
Rbm19	638.05	-1.01174	0.136618	-7.40556	1.30594e-13	1.15194e-12	MGI:1921361	Rbm19	RNA binding motif protein 19
Gfpt2	170.31	-1.01193	0.120373	-8.40657	4.2219e-17	5.40279e-16	MGI:1338883	Gfpt2	glutamine fructose-6-phosphate transaminase 2
Mta3	580.587	-1.01739	0.0920335	-11.0546	2.08342e-28	7.38617e-27	MGI:2151172	Mta3	metastasis associated 3
Polq	88.7322	-1.0181	0.146535	-6.9478	3.71016e-12	2.76564e-11	MGI:2155399	Polq	polymerase (DNA directed), theta
Rnf7	1033.57	-1.01817	0.0656997	-15.4973	3.61815e-54	6.61943e-52	MGI:1337096	Rnf7	ring finger protein 7
Trmt61a	129.271	-1.01912	0.139949	-7.2821	3.28666e-13	2.78952e-12	MGI:2443487	Trmt61a	tRNA methyltransferase 61A
Tmem97	1570.33	-1.01991	0.0869749	-11.7265	9.32381e-32	4.22537e-30	MGI:1916321	Tmem97	transmembrane protein 97
Dnaaf2	423.662	-1.02008	0.105256	-9.69142	3.27952e-22	6.84495e-21	MGI:1923566	Dnaaf2	dynein, axonemal assembly factor 2
Pacrg	25.1495	-1.02113	0.23866	-4.27857	1.88095e-05	6.06346e-05	MGI:1916560	Pacrg	PARK2 co-regulated
Miga1	83.4051	-1.02256	0.152973	-6.68459	2.31577e-11	1.59542e-10	MGI:1924567	Fam73a	family with sequence similarity 73, member A
Tbc1d2	199.477	-1.02361	0.131049	-7.81088	5.67902e-15	5.88513e-14	MGI:2652885	Tbc1d2	TBC1 domain family, member 2
Rgs16	2241.8	-1.02391	0.15855	-6.45795	1.06134e-10	6.79396e-10	MGI:108407	Rgs16	regulator of G-protein signaling 16
Ncapd3	917.762	-1.02477	0.0944361	-10.8515	1.96194e-27	6.46089e-26	MGI:2142989	Ncapd3	non-SMC condensin II complex, subunit D3
H2ax	825.592	-1.02507	0.113805	-9.00729	2.11217e-19	3.39114e-18	MGI:102688	H2afx	H2A histone family, member X
Mapk6	4219.46	-1.02671	0.0935355	-10.9767	4.94476e-28	1.6884e-26	MGI:1354946	Mapk6	mitogen-activated protein kinase 6
Cenpu	81.102	-1.0274	0.154894	-6.63295	3.29054e-11	2.22762e-10	MGI:1919126	Cenpu	centromere protein U
Trp53	67.8346	-1.02775	0.174913	-5.8758	4.2081e-09	2.22475e-08	MGI:98834	Trp53	transformation related protein 53
Shmt1	1182.94	-1.02802	0.118523	-8.67363	4.18548e-18	5.87355e-17	MGI:98299	Shmt1	serine hydroxymethyltransferase 1 (soluble)
Wrap53	268.322	-1.02856	0.114772	-8.96172	3.19647e-19	5.04995e-18	MGI:2384933	Wrap53	WD repeat containing, antisense to Trp53
Pthlh	183.259	-1.02936	0.137811	-7.46938	8.05755e-14	7.31647e-13	MGI:97800	Pthlh	parathyroid hormone-like peptide
2510002D24Rik	90.674	-1.03238	0.15371	-6.71638	1.863e-11	1.2998e-10	MGI:1919557	2510002D24Rik	RIKEN cDNA 2510002D24 gene
Trip13	746.783	-1.03239	0.110896	-9.30955	1.2837e-20	2.3199e-19	MGI:1916966	Trip13	thyroid hormone receptor interactor 13
Trex1	137.206	-1.03269	0.127772	-8.08227	6.35708e-16	7.20777e-15	MGI:1328317	Trex1	three prime repair exonuclease 1
Khdrbs3	352.681	-1.03277	0.0889192	-11.6148	3.46785e-31	1.48526e-29	MGI:1313312	Khdrbs3	KH domain containing, RNA binding, signal transduction associated 3
Ccdc115	170.051	-1.03492	0.126763	-8.1642	3.23585e-16	3.76685e-15	MGI:1916918	Ccdc115	coiled-coil domain containing 115
Brsk1	70.6565	-1.03554	0.166756	-6.20993	5.30084e-10	3.11719e-09	MGI:2685946	Brsk1	BR serine/threonine kinase 1
Orai1	82.6878	-1.03608	0.169383	-6.11679	9.54806e-10	5.42118e-09	MGI:1925542	Orai1	ORAI calcium release-activated calcium modulator 1
Gm15645	425.877	-1.0363	0.145878	-7.10386	1.21322e-12	9.70249e-12	MGI:3783089	Gm15645	predicted gene 15645
Ptges	717.29	-1.03644	0.105704	-9.80512	1.07017e-22	2.34252e-21	MGI:1927593	Ptges	prostaglandin E synthase
Barx1	463.723	-1.03684	0.0904297	-11.4657	1.96114e-30	7.91885e-29	MGI:103124	Barx1	BarH-like homeobox 1
Zfp428	143.542	-1.03717	0.129744	-7.994	1.30627e-15	1.43709e-14	MGI:1916463	Zfp428	zinc finger protein 428
Gfra1	146.072	-1.03881	0.182318	-5.69777	1.21381e-08	6.05233e-08	MGI:1100842	Gfra1	glial cell line derived neurotrophic factor family receptor alpha 1
Ube2cbp	95.5939	-1.03966	0.149594	-6.94987	3.65632e-12	2.72996e-11	MGI:1917598	Ube2cbp	ubiquitin-conjugating enzyme E2C binding protein
Snrnp40	1356.31	-1.03989	0.0794113	-13.095	3.51533e-39	2.72741e-37	MGI:1913835	Snrnp40	small nuclear ribonucleoprotein 40 (U5)
Tmem201	574.182	-1.04196	0.150964	-6.90205	5.12586e-12	3.78476e-11	MGI:1196277	Tmem201	transmembrane protein 201
Rpa2	1196.1	-1.04438	0.0801887	-13.024	8.93763e-39	6.62234e-37	MGI:1339939	Rpa2	replication protein A2
Rrp12	509.449	-1.04533	0.15676	-6.66833	2.58733e-11	1.77262e-10	MGI:2147437	Rrp12	ribosomal RNA processing 12 homolog (S. cerevisiae)
Xk	53.6934	-1.04665	0.189319	-5.52849	3.23006e-08	1.5215e-07	MGI:103569	Xk	X-linked Kx blood group
Prrg3	38.1278	-1.04805	0.209193	-5.00997	5.4439e-07	2.17859e-06	MGI:2685214	Prrg3	proline rich Gla (G-carboxyglutamic acid) 3 (transmembrane)
Sting1	229.738	-1.05085	0.11389	-9.22688	2.78642e-20	4.86933e-19	MGI:1919762	Tmem173	transmembrane protein 173
Atp1b3	1804.93	-1.05173	0.0621146	-16.932	2.61324e-64	7.74511e-62	MGI:107788	Atp1b3	ATPase, Na+/K+ transporting, beta 3 polypeptide
Shroom3	54.4836	-1.05204	0.203464	-5.17064	2.33297e-07	9.85526e-07	MGI:1351655	Shroom3	shroom family member 3
Tedc1	218.143	-1.05367	0.124621	-8.45504	2.78984e-17	3.63293e-16	MGI:2144738	4930427A07Rik	RIKEN cDNA 4930427A07 gene
Apbb1ip	343.111	-1.0549	0.12417	-8.49563	1.96863e-17	2.6001e-16	MGI:1861354	Apbb1ip	amyloid beta (A4) precursor protein-binding, family B, member 1 interacting protein
F8a	78.4498	-1.05497	0.158564	-6.65329	2.86609e-11	1.95636e-10	MGI:95474	F8a	factor 8-associated gene A
Dbr1	391.229	-1.05581	0.092768	-11.3812	5.18682e-30	2.04969e-28	MGI:1931520	Dbr1	debranching RNA lariats 1
Siah1b	216.877	-1.05712	0.115118	-9.18293	4.1953e-20	7.20396e-19	MGI:108063	Siah1b	seven in absentia 1B
Gata2	255.671	-1.05811	0.132049	-8.01298	1.11958e-15	1.23721e-14	MGI:95662	Gata2	GATA binding protein 2
Dck	643.134	-1.06184	0.117106	-9.06732	1.21977e-19	2.00397e-18	MGI:102726	Dck	deoxycytidine kinase
Evc	349.117	-1.06525	0.120564	-8.83556	9.96011e-19	1.49543e-17	MGI:1890596	Evc	Ellis van Creveld gene syndrome
Ppt2	239.973	-1.06551	0.119535	-8.91378	4.93196e-19	7.66911e-18	MGI:1860075	Ppt2	palmitoyl-protein thioesterase 2
Ppif	431.978	-1.06636	0.102955	-10.3575	3.86875e-25	1.05322e-23	MGI:2145814	Ppif	peptidylprolyl isomerase F (cyclophilin F)
Wincr1	263.206	-1.06658	0.24833	-4.295	1.74694e-05	5.65732e-05	MGI:3649757	Gm12603	predicted gene 12603
Itpk1	436.678	-1.06684	0.136611	-7.80933	5.74926e-15	5.95376e-14	MGI:2446159	Itpk1	inositol 1,3,4-triphosphate 5/6 kinase
Ccnf	665.309	-1.06932	0.142594	-7.49901	6.43018e-14	5.88566e-13	MGI:102551	Ccnf	cyclin F
Dusp9	751.406	-1.06949	0.15398	-6.94563	3.76768e-12	2.8071e-11	MGI:2387107	Dusp9	dual specificity phosphatase 9
Dph3	576.295	-1.06954	0.0833651	-12.8296	1.11919e-37	7.53877e-36	MGI:1922658	Dph3	diphthamine biosynthesis 3
Lpin3	40.9162	-1.0703	0.218531	-4.89769	9.69687e-07	3.75611e-06	MGI:1891342	Lpin3	lipin 3
Tomm5	1427.17	-1.07036	0.0790154	-13.5463	8.33724e-42	7.48785e-40	MGI:1915762	Tomm5	translocase of outer mitochondrial membrane 5 homolog (yeast)
Eme1	169.305	-1.07072	0.144022	-7.43444	1.05011e-13	9.37445e-13	MGI:3576783	Eme1	essential meiotic structure-specific endonuclease 1
Ppa1	1499.1	-1.07079	0.102249	-10.4724	1.15703e-25	3.32933e-24	MGI:97831	Ppa1	pyrophosphatase (inorganic) 1
Sirpa	282.507	-1.07147	0.114642	-9.3462	9.08557e-21	1.66426e-19	MGI:108563	Sirpa	signal-regulatory protein alpha
Pdss1	90.7468	-1.07199	0.167326	-6.40658	1.48819e-10	9.34864e-10	MGI:1889278	Pdss1	prenyl (solanesyl) diphosphate synthase, subunit 1
Cpxm1	40.3672	-1.07297	0.224119	-4.78749	1.6888e-06	6.3462e-06	MGI:1934569	Cpxm1	carboxypeptidase X 1 (M14 family)
Nop2	2356.21	-1.07299	0.114292	-9.38812	6.10833e-21	1.13718e-19	MGI:107891	Nop2	NOP2 nucleolar protein
Cdca3	945.547	-1.07303	0.107312	-9.99914	1.53733e-23	3.65678e-22	MGI:1315198	Cdca3	cell division cycle associated 3
Egfr	229.315	-1.07368	0.115532	-9.29341	1.49419e-20	2.68392e-19	MGI:95294	Egfr	epidermal growth factor receptor
Dph2	353.5	-1.07375	0.129289	-8.30503	9.97909e-17	1.22519e-15	MGI:1914978	Dph2	DPH2 homolog
Grwd1	590.917	-1.07464	0.114633	-9.37463	6.94166e-21	1.28585e-19	MGI:2141989	Grwd1	glutamate-rich WD repeat containing 1
Mlkl	376.403	-1.07823	0.132629	-8.12965	4.30524e-16	4.95722e-15	MGI:1921818	Mlkl	mixed lineage kinase domain-like
Ccdc84	104.342	-1.07937	0.143097	-7.54292	4.59577e-14	4.2793e-13	MGI:2685960	Ccdc84	coiled-coil domain containing 84
Gmppb	254.627	-1.0794	0.121105	-8.91298	4.96806e-19	7.71716e-18	MGI:2660880	Gmppb	GDP-mannose pyrophosphorylase B
Shfl	120.381	-1.07977	0.150855	-7.15771	8.20367e-13	6.67602e-12	MGI:2441788	A230050P20Rik	RIKEN cDNA A230050P20 gene
Tmem200a	28.71	-1.08254	0.240925	-4.49327	7.01383e-06	2.4082e-05	MGI:1924470	Tmem200a	transmembrane protein 200A
Cpt1c	72.8645	-1.08264	0.177667	-6.09364	1.10371e-09	6.23556e-09	MGI:2446526	Cpt1c	carnitine palmitoyltransferase 1c
Aen	357.728	-1.08667	0.105368	-10.3131	6.14692e-25	1.6532e-23	MGI:1915298	Aen	apoptosis enhancing nuclease
Ptprn	385.046	-1.08711	0.14048	-7.73852	1.00579e-14	1.01107e-13	MGI:102765	Ptprn	protein tyrosine phosphatase, receptor type, N
Mab21l2	119.6	-1.08715	0.127443	-8.53053	1.45684e-17	1.95022e-16	MGI:1346022	Mab21l2	mab-21-like 2 (C. elegans)
Tgfbr2	2463.75	-1.08809	0.0968758	-11.2318	2.84577e-29	1.07307e-27	MGI:98729	Tgfbr2	transforming growth factor, beta receptor II
Gpx1	2070.43	-1.08832	0.0864541	-12.5884	2.44624e-36	1.4918e-34	MGI:104887	Gpx1	glutathione peroxidase 1
Capza2	5919.12	-1.08852	0.117073	-9.29775	1.43447e-20	2.57978e-19	MGI:106222	Capza2	capping protein (actin filament) muscle Z-line, alpha 2
Plk1	1067.93	-1.08958	0.132639	-8.21459	2.12898e-16	2.51957e-15	MGI:97621	Plk1	polo-like kinase 1
Srsf2	2804.75	-1.08979	0.0833578	-13.0736	4.65903e-39	3.55888e-37	MGI:98284	Srsf2	serine/arginine-rich splicing factor 2
Slc18b1	67.3673	-1.09532	0.173631	-6.30834	2.82046e-10	1.71437e-09	MGI:1923556	Slc18b1	solute carrier family 18, subfamily B, member 1
Uhrf1	1793.17	-1.09582	0.111437	-9.83349	8.07677e-23	1.80527e-21	MGI:1338889	Uhrf1	ubiquitin-like, containing PHD and RING finger domains, 1
Atoh8	55.2468	-1.09597	0.205931	-5.32204	1.02609e-07	4.55394e-07	MGI:1918343	Atoh8	atonal bHLH transcription factor 8
Trmt12	169.372	-1.09976	0.150465	-7.30912	2.68889e-13	2.30194e-12	MGI:1915510	Trmt12	tRNA methyltranferase 12
Cntnap4	99.2357	-1.10103	0.166275	-6.62171	3.55071e-11	2.39608e-10	MGI:2183572	Cntnap4	contactin associated protein-like 4
Ccdc92	192.024	-1.1013	0.132043	-8.34046	7.40002e-17	9.19974e-16	MGI:106485	Ccdc92	coiled-coil domain containing 92
Cdc7	191.789	-1.10163	0.119776	-9.19742	3.66631e-20	6.3545e-19	MGI:1309511	Cdc7	cell division cycle 7 (S. cerevisiae)
Exog	282.225	-1.1023	0.097017	-11.362	6.46691e-30	2.5153e-28	MGI:2143333	Exog	endo/exonuclease (5'-3'), endonuclease G-like
Orc1	353.928	-1.10333	0.108949	-10.127	4.19331e-24	1.04967e-22	MGI:1328337	Orc1	origin recognition complex, subunit 1
2810408I11Rik	78.8934	-1.10459	0.17349	-6.36685	1.92946e-10	1.19385e-09	MGI:1917191	2810408I11Rik	RIKEN cDNA 2810408I11 gene
Hspa1b	221.839	-1.10764	0.124013	-8.93162	4.19802e-19	6.56228e-18	MGI:99517	Hspa1b	heat shock protein 1B
Pcsk7	404.008	-1.10769	0.124899	-8.86871	7.39958e-19	1.12582e-17	MGI:107421	Pcsk7	proprotein convertase subtilisin/kexin type 7
Csdc2	75.8155	-1.10789	0.164421	-6.73812	1.60453e-11	1.12743e-10	MGI:2146027	Csdc2	cold shock domain containing C2, RNA binding
Ptgr1	526.109	-1.1111	0.0976438	-11.3791	5.31314e-30	2.09403e-28	MGI:1914353	Ptgr1	prostaglandin reductase 1
Pgp	368.952	-1.11313	0.138762	-8.02189	1.0413e-15	1.15675e-14	MGI:1914328	Pgp	phosphoglycolate phosphatase
Sephs2	772.554	-1.11438	0.123157	-9.04842	1.45054e-19	2.36735e-18	MGI:108388	Sephs2	selenophosphate synthetase 2
Prdm16	75.6226	-1.11486	0.190353	-5.85681	4.7184e-09	2.4795e-08	MGI:1917923	Prdm16	PR domain containing 16
Zfp57	65.6716	-1.11614	0.172236	-6.4803	9.15421e-11	5.90837e-10	MGI:99204	Zfp57	zinc finger protein 57
Cdh26	28.7401	-1.11695	0.255908	-4.36463	1.27336e-05	4.20265e-05	MGI:2685856	Cdh26	cadherin-like 26
Tuba1c	2476.42	-1.117	0.0930104	-12.0094	3.17096e-33	1.56115e-31	MGI:1095409	Tuba1c	tubulin, alpha 1C
Hrob	387.225	-1.11757	0.113007	-9.88936	4.62962e-23	1.05386e-21	MGI:2387601	BC030867	cDNA sequence BC030867
Grasp	538.944	-1.11793	0.0879103	-12.7167	4.77835e-37	3.07871e-35	MGI:1860303	Grasp	GRP1 (general receptor for phosphoinositides 1)-associated scaffold protein
Pi15	143.289	-1.11864	0.153916	-7.26784	3.65275e-13	3.08786e-12	MGI:1934659	Pi15	peptidase inhibitor 15
Car13	337.436	-1.12004	0.0959745	-11.6702	1.80946e-31	8.00431e-30	MGI:1931322	Car13	carbonic anhydrase 13
Gm6682	177.471	-1.12068	0.132404	-8.46409	2.58161e-17	3.3766e-16	MGI:3647156	Gm6682	predicted gene 6682
Cactin	534.002	-1.12233	0.135778	-8.26591	1.38627e-16	1.67974e-15	MGI:1917562	Cactin	cactin, spliceosome C complex subunit
Ak2	2854.75	-1.13088	0.0806427	-14.0233	1.12195e-44	1.22251e-42	MGI:87978	Ak2	adenylate kinase 2
Lmbr1	35.5806	-1.13128	0.223247	-5.06737	4.03348e-07	1.64571e-06	MGI:1861746	Lmbr1	limb region 1
Dnaaf3	37.2332	-1.13298	0.20135	-5.62694	1.83437e-08	8.91849e-08	MGI:3588207	Dnaaf3	dynein, axonemal assembly factor 3
Ptgs2	2132.91	-1.13488	0.138593	-8.18855	2.64387e-16	3.10702e-15	MGI:97798	Ptgs2	prostaglandin-endoperoxide synthase 2
Srprb	1265.65	-1.13549	0.0895975	-12.6733	8.3186e-37	5.3135e-35	MGI:102964	Srprb	signal recognition particle receptor, B subunit
Ccnd1	5192.83	-1.13612	0.094168	-12.0649	1.61952e-33	8.08069e-32	MGI:88313	Ccnd1	cyclin D1
Fus	2738.49	-1.13995	0.124644	-9.14566	5.92684e-20	1.00838e-18	MGI:1353633	Fus	fused in sarcoma
Doc2b	124.132	-1.14137	0.164559	-6.93594	4.03529e-12	3.00045e-11	MGI:1100497	Doc2b	double C2, beta
Tmem158	145.821	-1.14314	0.14075	-8.12179	4.59368e-16	5.26886e-15	MGI:1919559	Tmem158	transmembrane protein 158
Anxa2	24131.1	-1.14331	0.0758887	-15.0657	2.72437e-51	4.20546e-49	MGI:88246	Anxa2	annexin A2
Krba1	65.7568	-1.14733	0.200884	-5.7114	1.12048e-08	5.60767e-08	MGI:1925077	Krba1	KRAB-A domain containing 1
Mapk12	77.3909	-1.1478	0.163899	-7.00309	2.50384e-12	1.91063e-11	MGI:1353438	Mapk12	mitogen-activated protein kinase 12
Gm5617	42.7697	-1.15031	0.188762	-6.09399	1.10134e-09	6.2269e-09	MGI:3643566	Gm5617	predicted gene 5617
Ccnyl1	264.128	-1.15139	0.0944465	-12.191	3.47337e-34	1.79971e-32	MGI:2138614	Ccnyl1	cyclin Y-like 1
Itpkb	141.205	-1.15446	0.163401	-7.0652	1.60383e-12	1.2562e-11	MGI:109235	Itpkb	inositol 1,4,5-trisphosphate 3-kinase B
Mical1	94.9473	-1.15732	0.161583	-7.16241	7.92712e-13	6.45805e-12	MGI:2385847	Mical1	microtubule associated monooxygenase, calponin and LIM domain containing 1
Ubxn8	137.071	-1.15801	0.140971	-8.21451	2.13039e-16	2.51957e-15	MGI:1337129	Ubxn8	UBX domain protein 8
Smad9	42.5302	-1.16064	0.218776	-5.30516	1.12571e-07	4.96486e-07	MGI:1859993	Smad9	SMAD family member 9
Cenps	160.04	-1.16122	0.119709	-9.70032	3.00547e-22	6.29959e-21	MGI:1917178	Apitd1	apoptosis-inducing, TAF9-like domain 1
S100a4	8227.76	-1.16271	0.136444	-8.52153	1.57456e-17	2.10211e-16	MGI:1330282	S100a4	S100 calcium binding protein A4
Neto2	388.675	-1.16311	0.1177	-9.882	4.98293e-23	1.12908e-21	MGI:1921763	Neto2	neuropilin (NRP) and tolloid (TLL)-like 2
Prr7	87.1385	-1.16395	0.178317	-6.52744	6.69038e-11	4.38499e-10	MGI:3487246	Prr7	proline rich 7 (synaptic)
Mthfs	42.8248	-1.16526	0.21238	-5.4867	4.09501e-08	1.9065e-07	MGI:1340032	Mthfs	5, 10-methenyltetrahydrofolate synthetase
Ccdc137	884.946	-1.16969	0.0787013	-14.8624	5.78342e-50	7.9356e-48	MGI:1914541	Ccdc137	coiled-coil domain containing 137
Ppan	1405.39	-1.16994	0.106574	-10.9778	4.88868e-28	1.6731e-26	MGI:2178445	Ppan	peter pan homolog (Drosophila)
Higd1a	877.693	-1.17317	0.0870511	-13.4768	2.14192e-41	1.83474e-39	MGI:1930666	Higd1a	HIG1 domain family, member 1A
Manf	1703.01	-1.17429	0.0935529	-12.5522	3.8667e-36	2.31987e-34	MGI:1922090	Manf	mesencephalic astrocyte-derived neurotrophic factor
Rcc1	1592.45	-1.1764	0.109735	-10.7203	8.17253e-27	2.58228e-25	MGI:1913989	Rcc1	regulator of chromosome condensation 1
Aven	169.495	-1.17935	0.129806	-9.0855	1.03221e-19	1.70909e-18	MGI:1921518	Aven	apoptosis, caspase activation inhibitor
Tubb4b	5062.54	-1.18043	0.105449	-11.1942	4.35088e-29	1.62407e-27	MGI:1915472	Tubb4b	tubulin, beta 4B class IVB
Apol9a	61.7719	-1.18239	0.193049	-6.12482	9.0789e-10	5.17065e-09	MGI:3606001	Apol9a	apolipoprotein L 9a
Scamp5	264.708	-1.18324	0.112892	-10.4812	1.05447e-25	3.052e-24	MGI:1928948	Scamp5	secretory carrier membrane protein 5
Smtn	1004.56	-1.18414	0.124922	-9.47905	2.56604e-21	4.95779e-20	MGI:1354727	Smtn	smoothelin
Zcchc17	612.451	-1.18526	0.0808048	-14.6682	1.03052e-48	1.33959e-46	MGI:1919955	Zcchc17	zinc finger, CCHC domain containing 17
E130317F20Rik	37.1771	-1.18576	0.211956	-5.59438	2.21416e-08	1.06427e-07	MGI:3041202	E130317F20Rik	RIKEN cDNA E130317F20 gene
Pin1	1640.88	-1.18827	0.0744002	-15.9714	2.02199e-57	4.28055e-55	MGI:1346036	Pin1	protein (peptidyl-prolyl cis/trans isomerase) NIMA-interacting 1
Gale	380.653	-1.19045	0.13096	-9.09016	9.88921e-20	1.64108e-18	MGI:1921496	Gale	galactose-4-epimerase, UDP
Tnfsf12	61.2537	-1.19059	0.179828	-6.62074	3.57408e-11	2.41075e-10	MGI:1196259	Tnfsf12	tumor necrosis factor (ligand) superfamily, member 12
Nme1	2720.72	-1.19358	0.0859345	-13.8894	7.34553e-44	7.77524e-42	MGI:97355	Nme1	NME/NM23 nucleoside diphosphate kinase 1
Foxred2	153.619	-1.19469	0.175032	-6.82558	8.7568e-12	6.32085e-11	MGI:106315	Foxred2	FAD-dependent oxidoreductase domain containing 2
Jph1	31.6054	-1.19899	0.230437	-5.20309	1.95998e-07	8.36308e-07	MGI:1891495	Jph1	junctophilin 1
Peg13	85.7523	-1.19979	0.171902	-6.9795	2.96228e-12	2.24199e-11	MGI:2663476	Peg13	paternally expressed 13
Gcnt1	230.463	-1.20004	0.117974	-10.1721	2.64218e-24	6.75078e-23	MGI:95676	Gcnt1	glucosaminyl (N-acetyl) transferase 1, core 2
Ier3	3287.88	-1.20023	0.12788	-9.38557	6.25795e-21	1.16357e-19	MGI:104814	Ier3	immediate early response 3
Chrna1	69.1219	-1.20026	0.158978	-7.54988	4.35663e-14	4.07324e-13	MGI:87885	Chrna1	cholinergic receptor, nicotinic, alpha polypeptide 1 (muscle)
Rora	34.4586	-1.20151	0.225176	-5.33587	9.50884e-08	4.23921e-07	MGI:104661	Rora	RAR-related orphan receptor alpha
Nme6	173.842	-1.20428	0.129826	-9.27611	1.75786e-20	3.12474e-19	MGI:1861676	Nme6	NME/NM23 nucleoside diphosphate kinase 6
Gpatch3	137.749	-1.2052	0.135838	-8.8723	7.1648e-19	1.09234e-17	MGI:2442492	Gpatch3	G patch domain containing 3
Ggct	96.6899	-1.20566	0.177181	-6.80464	1.01303e-11	7.28743e-11	MGI:95700	Ggct	gamma-glutamyl cyclotransferase
Iqgap3	1309.58	-1.20661	0.134122	-8.99636	2.33325e-19	3.73396e-18	MGI:3028642	Iqgap3	IQ motif containing GTPase activating protein 3
Selenoh	724.94	-1.20673	0.118495	-10.1838	2.3424e-24	6.01796e-23	MGI:1919907	2700094K13Rik	RIKEN cDNA 2700094K13 gene
Coro2a	58.4346	-1.20749	0.199509	-6.05232	1.42777e-09	7.9812e-09	MGI:1345966	Coro2a	coronin, actin binding protein 2A
Pradc1	152.676	-1.20912	0.144664	-8.35812	6.37258e-17	7.96923e-16	MGI:1920577	Pradc1	protease-associated domain containing 1
Speg	62.594	-1.2116	0.188671	-6.42179	1.34685e-10	8.50404e-10	MGI:109282	Speg	SPEG complex locus
Pfn2	756.374	-1.21249	0.134998	-8.98155	2.66969e-19	4.24943e-18	MGI:97550	Pfn2	profilin 2
Pxmp2	34.1411	-1.21361	0.228375	-5.31409	1.07192e-07	4.74457e-07	MGI:107487	Pxmp2	peroxisomal membrane protein 2
Gm16062	51.0265	-1.21444	0.196748	-6.17255	6.71961e-10	3.8989e-09	MGI:3802162	Gm16062	predicted gene 16062
Cachd1	132.081	-1.21533	0.139383	-8.71938	2.79722e-18	3.98577e-17	MGI:2444177	Cachd1	cache domain containing 1
Ppm1h	54.6259	-1.21618	0.218892	-5.55606	2.75933e-08	1.31059e-07	MGI:2442087	Ppm1h	protein phosphatase 1H (PP2C domain containing)
Znrd2	370.524	-1.2197	0.0948654	-12.8571	7.8419e-38	5.3307e-36	MGI:1913482	Sssca1	Sjogren's syndrome/scleroderma autoantigen 1 homolog (human)
Hmga1	195.338	-1.22099	0.118823	-10.2757	9.0643e-25	2.40724e-23	MGI:96160	Hmga1	high mobility group AT-hook 1
Isg15	118.986	-1.2214	0.153072	-7.97926	1.4721e-15	1.60997e-14	MGI:1855694	Isg15	ISG15 ubiquitin-like modifier
Exo1	339.024	-1.22154	0.107928	-11.3182	1.06684e-29	4.10635e-28	MGI:1349427	Exo1	exonuclease 1
Melk	792.71	-1.22302	0.0998851	-12.2442	1.8034e-34	9.51055e-33	MGI:106924	Melk	maternal embryonic leucine zipper kinase
Bean1	35.5147	-1.22405	0.232061	-5.27469	1.32978e-07	5.81984e-07	MGI:1929597	Bean1	brain expressed, associated with Nedd4, 1
Klf12	34.6478	-1.2241	0.208436	-5.8728	4.28506e-09	2.26463e-08	MGI:1333796	Klf12	Kruppel-like factor 12
Cd302	51.1445	-1.22783	0.200395	-6.12703	8.95345e-10	5.10116e-09	MGI:1913455	Cd302	CD302 antigen
Cdca5	466.691	-1.22936	0.131262	-9.36571	7.55399e-21	1.39405e-19	MGI:1915099	Cdca5	cell division cycle associated 5
Rad54l	300.617	-1.2295	0.10502	-11.7074	1.16827e-31	5.2304e-30	MGI:894697	Rad54l	RAD54 like (S. cerevisiae)
Nfyc	883.446	-1.22953	0.082376	-14.9258	2.23779e-50	3.18863e-48	MGI:107901	Nfyc	nuclear transcription factor-Y gamma
Cpeb1	36.6279	-1.23043	0.229291	-5.36625	8.03917e-08	3.61008e-07	MGI:108442	Cpeb1	cytoplasmic polyadenylation element binding protein 1
Bcar3	110.257	-1.23102	0.143248	-8.59363	8.42656e-18	1.14985e-16	MGI:1352501	Bcar3	breast cancer anti-estrogen resistance 3
Fos	117.63	-1.23196	0.22901	-5.3795	7.46948e-08	3.36752e-07	MGI:95574	Fos	FBJ osteosarcoma oncogene
Uaca	1958.17	-1.23442	0.0978452	-12.616	1.72271e-36	1.05491e-34	MGI:1919815	Uaca	uveal autoantigen with coiled-coil domains and ankyrin repeats
Dio2	61.4126	-1.24091	0.213865	-5.80232	6.54032e-09	3.37351e-08	MGI:1338833	Dio2	deiodinase, iodothyronine, type II
Dhx58	38.7999	-1.24107	0.202971	-6.11453	9.68433e-10	5.49434e-09	MGI:1931560	Dhx58	DEXH (Asp-Glu-X-His) box polypeptide 58
Dpf1	41.4799	-1.24273	0.231937	-5.35802	8.41392e-08	3.76922e-07	MGI:1352748	Dpf1	D4, zinc and double PHD fingers family 1
Slc66a1	120.938	-1.24883	0.152788	-8.17364	2.99222e-16	3.50251e-15	MGI:2384837	Pqlc2	PQ loop repeat containing 2
Msra	76.2673	-1.24887	0.167129	-7.47254	7.86633e-14	7.15153e-13	MGI:106916	Msra	methionine sulfoxide reductase A
Fam171b	63.8004	-1.24965	0.186073	-6.7159	1.86903e-11	1.30339e-10	MGI:2444579	Fam171b	family with sequence similarity 171, member B
Egr3	495.214	-1.25005	0.155344	-8.04698	8.48609e-16	9.53414e-15	MGI:1306780	Egr3	early growth response 3
Asf1b	783.655	-1.25019	0.0962327	-12.9914	1.36964e-38	9.94938e-37	MGI:1914179	Asf1b	anti-silencing function 1B histone chaperone
Zfp37	29.8999	-1.25173	0.251176	-4.98348	6.24503e-07	2.47844e-06	MGI:99181	Zfp37	zinc finger protein 37
Slc43a3	63.2052	-1.2541	0.175405	-7.14972	8.69554e-13	7.05691e-12	MGI:1931054	Slc43a3	solute carrier family 43, member 3
Pop5	452.692	-1.25427	0.122406	-10.2468	1.22326e-24	3.21979e-23	MGI:2151221	Pop5	processing of precursor 5, ribonuclease P/MRP family (S. cerevisiae)
Bmp6	47.4427	-1.25526	0.213143	-5.88928	3.87889e-09	2.061e-08	MGI:88182	Bmp6	bone morphogenetic protein 6
Macrod2	31.6979	-1.26552	0.236127	-5.3595	8.34518e-08	3.74069e-07	MGI:1920149	Macrod2	MACRO domain containing 2
Mab21l1	31.0175	-1.27362	0.222666	-5.71988	1.06599e-08	5.35124e-08	MGI:1333773	Mab21l1	mab-21-like 1 (C. elegans)
P2ry2	163.871	-1.27531	0.159641	-7.98865	1.3642e-15	1.49638e-14	MGI:105107	P2ry2	purinergic receptor P2Y, G-protein coupled 2
Zw10	553.379	-1.2757	0.100024	-12.7539	2.96416e-37	1.92658e-35	MGI:1349478	Zw10	zw10 kinetochore protein
Kti12	535.36	-1.27862	0.131764	-9.70391	2.90159e-22	6.09045e-21	MGI:1923547	Kti12	KTI12 homolog, chromatin associated
5730409E04Rik	59.7583	-1.28152	0.170406	-7.52042	5.46001e-14	5.04124e-13	MGI:3609248	5730409E04Rik	RIKEN cDNA 5730409E04Rik gene
Dusp22	49.8127	-1.28189	0.19165	-6.68873	2.25115e-11	1.55585e-10	MGI:1915926	Dusp22	dual specificity phosphatase 22
Syce2	109.364	-1.28261	0.142008	-9.03193	1.68672e-19	2.73175e-18	MGI:1919096	Syce2	synaptonemal complex central element protein 2
Dmtn	66.4263	-1.28476	0.197589	-6.5022	7.91528e-11	5.13698e-10	MGI:99670	Dmtn	dematin actin binding protein
Slc25a10	707.146	-1.28562	0.126314	-10.178	2.48716e-24	6.36568e-23	MGI:1353497	Slc25a10	solute carrier family 25 (mitochondrial carrier, dicarboxylate transporter), member 10
Fndc10	129.052	-1.28844	0.157935	-8.15803	3.40536e-16	3.94867e-15	MGI:2444790	B930041F14Rik	RIKEN cDNA B930041F14 gene
Dusp6	797.551	-1.29691	0.106543	-12.1726	4.35062e-34	2.2464e-32	MGI:1914853	Dusp6	dual specificity phosphatase 6
Pop7	228.516	-1.2972	0.118998	-10.9011	1.13932e-27	3.84592e-26	MGI:1921347	Pop7	processing of precursor 7, ribonuclease P family, (S. cerevisiae)
Mtfp1	128.681	-1.29745	0.148143	-8.75805	1.98662e-18	2.88624e-17	MGI:1916686	Mtfp1	mitochondrial fission process 1
Adgre5	34.0542	-1.29781	0.218818	-5.931	3.01097e-09	1.62076e-08	MGI:1347095	Adgre5	adhesion G protein-coupled receptor E5
Map2k3	1482.64	-1.29835	0.109654	-11.8404	2.41159e-32	1.13813e-30	MGI:1346868	Map2k3	mitogen-activated protein kinase kinase 3
Fen1	944.35	-1.29953	0.114059	-11.3935	4.50765e-30	1.79567e-28	MGI:102779	Fen1	flap structure specific endonuclease 1
Elp6	333.872	-1.30254	0.105054	-12.3988	2.653e-35	1.46152e-33	MGI:1919349	Elp6	elongator acetyltransferase complex subunit 6
Bysl	586.902	-1.30446	0.122005	-10.6918	1.11208e-26	3.48412e-25	MGI:1858419	Bysl	bystin-like
Plcg2	117.153	-1.30716	0.190041	-6.87831	6.05663e-12	4.43664e-11	MGI:97616	Plcg2	phospholipase C, gamma 2
Axin2	64.8025	-1.30906	0.182704	-7.16492	7.78333e-13	6.34789e-12	MGI:1270862	Axin2	axin2
Aldh4a1	247.786	-1.31028	0.123999	-10.5669	4.24489e-26	1.2864e-24	MGI:2443883	Aldh4a1	aldehyde dehydrogenase 4 family, member A1
Rab29	71.0311	-1.3236	0.16839	-7.86031	3.8317e-15	4.05296e-14	MGI:2385107	Rab29	RAB29, member RAS oncogene family
Atp9a	152.397	-1.32585	0.129614	-10.2293	1.46617e-24	3.83196e-23	MGI:1330826	Atp9a	ATPase, class II, type 9A
Yrdc	731.553	-1.32603	0.0914051	-14.5072	1.09122e-47	1.38212e-45	MGI:2387201	Yrdc	yrdC domain containing (E.coli)
Pmf1	893.855	-1.32606	0.0991928	-13.3685	9.23611e-41	7.7767e-39	MGI:1914287	Pmf1	polyamine-modulated factor 1
Cd81	737.137	-1.32653	0.0849019	-15.6243	4.9752e-55	9.57499e-53	MGI:1096398	Cd81	CD81 antigen
Dcn	281.637	-1.33053	0.120717	-11.0219	2.99678e-28	1.04492e-26	MGI:94872	Dcn	decorin
Msx2	32.5344	-1.33073	0.215061	-6.18769	6.10506e-10	3.56606e-09	MGI:97169	Msx2	msh homeobox 2
Medag	106.121	-1.33809	0.194979	-6.86275	6.75484e-12	4.93103e-11	MGI:1917967	Medag	mesenteric estrogen dependent adipogenesis
Stxbp2	74.1642	-1.34374	0.176524	-7.61224	2.69393e-14	2.57889e-13	MGI:107370	Stxbp2	syntaxin binding protein 2
Kdm8	54.3658	-1.34455	0.213745	-6.29043	3.16593e-10	1.91416e-09	MGI:1924285	Kdm8	lysine (K)-specific demethylase 8
Faap24	111.457	-1.3488	0.169466	-7.9591	1.73301e-15	1.88143e-14	MGI:2142208	Faap24	Fanconi anemia core complex associated protein 24
Pkia	229.389	-1.34892	0.11739	-11.491	1.46399e-30	5.96014e-29	MGI:104747	Pkia	protein kinase inhibitor, alpha
Ufsp1	48.5802	-1.35659	0.198383	-6.83825	8.01641e-12	5.80905e-11	MGI:1917490	Ufsp1	UFM1-specific peptidase 1
Scara3	408.677	-1.36192	0.123765	-11.0041	3.64949e-28	1.26359e-26	MGI:2444418	Scara3	scavenger receptor class A, member 3
Arxes2	32.1298	-1.36814	0.231888	-5.89999	3.63533e-09	1.93854e-08	MGI:1924226	Arxes2	adipocyte-related X-chromosome expressed sequence 2
Slc2a3	93.2252	-1.37032	0.163127	-8.40036	4.4513e-17	5.67674e-16	MGI:95757	Slc2a3	solute carrier family 2 (facilitated glucose transporter), member 3
Acsl6	122.021	-1.37114	0.156821	-8.74333	2.26333e-18	3.25951e-17	MGI:894291	Acsl6	acyl-CoA synthetase long-chain family member 6
Hmgn2	3890.01	-1.37306	0.0849973	-16.1541	1.06215e-58	2.45937e-56	MGI:96136	Hmgn2	high mobility group nucleosomal binding domain 2
Srrt	1792.89	-1.37451	0.120746	-11.3835	5.05369e-30	2.00242e-28	MGI:1933527	Srrt	serrate RNA effector molecule homolog (Arabidopsis)
Hap1	140.903	-1.37525	0.155989	-8.81634	1.18267e-18	1.76673e-17	MGI:1261831	Hap1	huntingtin-associated protein 1
Pbk	642.177	-1.37567	0.109009	-12.6198	1.64191e-36	1.01187e-34	MGI:1289156	Pbk	PDZ binding kinase
Fosl1	259.56	-1.37723	0.164097	-8.3928	4.74714e-17	6.03845e-16	MGI:107179	Fosl1	fos-like antigen 1
Gsto2	177.738	-1.38766	0.154078	-9.00624	2.13239e-19	3.41621e-18	MGI:1915464	Gsto2	glutathione S-transferase omega 2
Aunip	112.086	-1.38843	0.142588	-9.73733	2.08973e-22	4.44939e-21	MGI:1917135	Aunip	aurora kinase A and ninein interacting protein
Slc41a2	137.462	-1.39017	0.145088	-9.58153	9.56217e-22	1.89694e-20	MGI:2442940	Slc41a2	solute carrier family 41, member 2
Dnajc15	202.055	-1.39106	0.133757	-10.3999	2.4823e-25	6.86292e-24	MGI:1913398	Dnajc15	DnaJ heat shock protein family (Hsp40) member C15
Enoph1	336.092	-1.39127	0.111588	-12.468	1.11618e-35	6.31323e-34	MGI:1915120	Enoph1	enolase-phosphatase 1
Ifit1	19.198	-1.39172	0.270738	-5.14048	2.74038e-07	1.14361e-06	MGI:99450	Ifit1	interferon-induced protein with tetratricopeptide repeats 1
Nup210l	38.278	-1.39208	0.23136	-6.01694	1.7774e-09	9.82443e-09	MGI:1924845	Nup210l	nucleoporin 210-like
Tmem144	40.5901	-1.39544	0.215907	-6.46314	1.02552e-10	6.57317e-10	MGI:1917902	Tmem144	transmembrane protein 144
Rcn3	534.988	-1.39607	0.111826	-12.4843	9.09666e-36	5.22494e-34	MGI:1277122	Rcn3	reticulocalbin 3, EF-hand calcium binding domain
Prkar1b	35.1655	-1.39868	0.205731	-6.79859	1.05651e-11	7.59284e-11	MGI:97759	Prkar1b	protein kinase, cAMP dependent regulatory, type I beta
Esx1	104.551	-1.4008	0.150631	-9.29955	1.41041e-20	2.53959e-19	MGI:1096388	Esx1	extraembryonic, spermatogenesis, homeobox 1
F2rl1	576.143	-1.40309	0.14175	-9.89836	4.2314e-23	9.69168e-22	MGI:101910	F2rl1	coagulation factor II (thrombin) receptor-like 1
Pclaf	1163.2	-1.40418	0.132314	-10.6125	2.60801e-26	8.05169e-25	MGI:1915276	2810417H13Rik	RIKEN cDNA 2810417H13 gene
Serp2	68.2726	-1.40481	0.169597	-8.28325	1.19857e-16	1.45946e-15	MGI:1919911	Serp2	stress-associated endoplasmic reticulum protein family member 2
D17H6S56E-5	3304.06	-1.40723	0.122377	-11.4991	1.33275e-30	5.4558e-29	MGI:1306799	D17H6S56E-5	DNA segment, Chr 17, human D6S56E 5
Odc1	8095.5	-1.41366	0.114424	-12.3546	4.59953e-35	2.49672e-33	MGI:97402	Odc1	ornithine decarboxylase, structural 1
Jam3	178.462	-1.41372	0.116546	-12.1302	7.30726e-34	3.69578e-32	MGI:1933825	Jam3	junction adhesion molecule 3
B3galt6	245.905	-1.41574	0.116418	-12.1608	5.0248e-34	2.57656e-32	MGI:2152819	B3galt6	UDP-Gal:betaGal beta 1,3-galactosyltransferase, polypeptide 6
Spc24	413.055	-1.41882	0.115123	-12.3244	6.69692e-35	3.62196e-33	MGI:1914879	Spc24	SPC24, NDC80 kinetochore complex component, homolog (S. cerevisiae)
Panx1	251.642	-1.41911	0.148889	-9.53131	1.55313e-21	3.05655e-20	MGI:1860055	Panx1	pannexin 1
Tceal8	449.036	-1.41923	0.117911	-12.0365	2.28578e-33	1.13288e-31	MGI:1913934	Tceal8	transcription elongation factor A (SII)-like 8
Exosc6	320.151	-1.42154	0.122381	-11.6157	3.42912e-31	1.47293e-29	MGI:1919794	Exosc6	exosome component 6
Popdc3	35.7693	-1.42728	0.214548	-6.65251	2.88135e-11	1.96497e-10	MGI:1930153	Popdc3	popeye domain containing 3
Cxcr4	42.8454	-1.42733	0.219296	-6.50867	7.58168e-11	4.93425e-10	MGI:109563	Cxcr4	chemokine (C-X-C motif) receptor 4
Phlda1	760.731	-1.42745	0.152447	-9.3636	7.70639e-21	1.41865e-19	MGI:1096880	Phlda1	pleckstrin homology-like domain, family A, member 1
Oaf	3212.02	-1.42748	0.108306	-13.18	1.14398e-39	9.1636e-38	MGI:94852	Oaf	OAF homolog (Drosophila)
Dlk2	284.229	-1.42787	0.139491	-10.2363	1.36399e-24	3.57752e-23	MGI:2146838	Dlk2	delta-like 2 homolog (Drosophila)
Kank3	57.5563	-1.43124	0.18591	-7.69858	1.37581e-14	1.3665e-13	MGI:1098615	Kank3	KN motif and ankyrin repeat domains 3
Nectin1	111.522	-1.43434	0.178102	-8.05349	8.0469e-16	9.05444e-15	MGI:1926483	Pvrl1	poliovirus receptor-related 1
Abhd6	148.553	-1.44019	0.138122	-10.4269	1.86883e-25	5.24511e-24	MGI:1913332	Abhd6	abhydrolase domain containing 6
Bora	222.276	-1.44132	0.132251	-10.8984	1.17344e-27	3.9521e-26	MGI:1924994	Bora	bora, aurora kinase A activator
Id1	412.979	-1.44159	0.114876	-12.5491	4.02182e-36	2.39355e-34	MGI:96396	Id1	inhibitor of DNA binding 1
Msl3l2	58.4127	-1.44247	0.206418	-6.98811	2.78607e-12	2.11727e-11	MGI:1920640	Msl3l2	male-specific lethal 3-like 2 (Drosophila)
Il11	45.4297	-1.44281	0.204965	-7.0393	1.93211e-12	1.50457e-11	MGI:107613	Il11	interleukin 11
Ckb	145.602	-1.44893	0.138458	-10.4647	1.25449e-25	3.58886e-24	MGI:88407	Ckb	creatine kinase, brain
Bcl6b	127.751	-1.44958	0.155311	-9.33341	1.02519e-20	1.87098e-19	MGI:1278332	Bcl6b	B cell CLL/lymphoma 6, member B
Slc25a38	189.35	-1.45137	0.112367	-12.9164	3.63828e-38	2.55524e-36	MGI:2384782	Slc25a38	solute carrier family 25, member 38
Tcf19	683.909	-1.45904	0.122805	-11.8809	1.48722e-32	7.0638e-31	MGI:103180	Tcf19	transcription factor 19
Upp1	356.611	-1.46666	0.160076	-9.16226	5.08222e-20	8.67665e-19	MGI:1097668	Upp1	uridine phosphorylase 1
Mrpl20	1577.05	-1.46849	0.0830283	-17.6866	5.31511e-70	1.83173e-67	MGI:2137221	Mrpl20	mitochondrial ribosomal protein L20
Lrr1	93.6684	-1.47272	0.166671	-8.83604	9.91747e-19	1.49187e-17	MGI:1916956	Lrr1	leucine rich repeat protein 1
Tmem185b	123.053	-1.47729	0.153744	-9.60878	7.34154e-22	1.46623e-20	MGI:1917634	Tmem185b	transmembrane protein 185B
Tmem74	30.3923	-1.47814	0.237326	-6.22832	4.71465e-10	2.78685e-09	MGI:2443417	Tmem74	transmembrane protein 74
Bgn	2713.78	-1.47963	0.134668	-10.9872	4.40425e-28	1.51431e-26	MGI:88158	Bgn	biglycan
Nipsnap1	34.687	-1.48005	0.232661	-6.36139	1.99936e-10	1.23504e-09	MGI:1278344	Nipsnap1	4-nitrophenylphosphatase domain and non-neuronal SNAP25-like protein homolog 1 (C. elegans)
Cdc6	881.111	-1.48324	0.118609	-12.5052	6.98965e-36	4.04608e-34	MGI:1345150	Cdc6	cell division cycle 6
Tnc	1985.13	-1.48821	0.156532	-9.50735	1.95586e-21	3.81869e-20	MGI:101922	Tnc	tenascin C
Srm	2918.04	-1.49185	0.103691	-14.3875	6.19701e-47	7.52734e-45	MGI:102690	Srm	spermidine synthase
Tubb6	3872.53	-1.49329	0.134974	-11.0635	1.88539e-28	6.71623e-27	MGI:1915201	Tubb6	tubulin, beta 6 class V
Gria1	506.799	-1.49416	0.119656	-12.4871	8.77548e-36	5.06007e-34	MGI:95808	Gria1	glutamate receptor, ionotropic, AMPA1 (alpha 1)
Birc5	1468.65	-1.49452	0.11497	-12.9992	1.23653e-38	9.02666e-37	MGI:1203517	Birc5	baculoviral IAP repeat-containing 5
Sema3a	97.441	-1.49666	0.160588	-9.31988	1.16476e-20	2.11787e-19	MGI:107558	Sema3a	sema domain, immunoglobulin domain (Ig), short basic domain, secreted, (semaphorin) 3A
Nes	1863.38	-1.49742	0.104877	-14.2779	3.006e-46	3.53539e-44	MGI:101784	Nes	nestin
Spry2	342.036	-1.50158	0.126854	-11.8371	2.51045e-32	1.18103e-30	MGI:1345138	Spry2	sprouty homolog 2 (Drosophila)
Hbegf	695.775	-1.50453	0.140277	-10.7254	7.73173e-27	2.45346e-25	MGI:96070	Hbegf	heparin-binding EGF-like growth factor
Tnfrsf4	86.0231	-1.51608	0.144448	-10.4957	9.04375e-26	2.6486e-24	MGI:104512	Tnfrsf4	tumor necrosis factor receptor superfamily, member 4
Mybl2	686.401	-1.51981	0.120357	-12.6276	1.48826e-36	9.2666e-35	MGI:101785	Mybl2	myeloblastosis oncogene-like 2
Spring1	286.52	-1.52015	0.132347	-11.4861	1.54988e-30	6.29252e-29	MGI:1924042	2410131K14Rik	RIKEN cDNA 2410131K14 gene
Crip2	311.405	-1.52022	0.0981689	-15.4858	4.32609e-54	7.54216e-52	MGI:1915587	Crip2	cysteine rich protein 2
Cdc20	3201.85	-1.52113	0.124118	-12.2556	1.56807e-34	8.32875e-33	MGI:1859866	Cdc20	cell division cycle 20
Aqp1	150.836	-1.52118	0.175111	-8.68697	3.72233e-18	5.24346e-17	MGI:103201	Aqp1	aquaporin 1
Tyms	1191.9	-1.52153	0.107347	-14.174	1.32785e-45	1.50209e-43	MGI:98878	Tyms	thymidylate synthase
Tes	9666.28	-1.52325	0.0770937	-19.7584	6.78737e-87	3.86854e-84	MGI:105081	Tes	testis derived transcript
Tnfrsf12a	3842.58	-1.52564	0.111818	-13.6439	2.19612e-42	2.07288e-40	MGI:1351484	Tnfrsf12a	tumor necrosis factor receptor superfamily, member 12a
Fjx1	61.2541	-1.52659	0.196712	-7.76053	8.45727e-15	8.55484e-14	MGI:1341907	Fjx1	four jointed box 1 (Drosophila)
Gstt3	79.1808	-1.52798	0.163151	-9.36539	7.57687e-21	1.39654e-19	MGI:2143526	Gstt3	glutathione S-transferase, theta 3
Rnf113a2	53.2525	-1.53187	0.199344	-7.68458	1.53499e-14	1.51344e-13	MGI:1913631	Rnf113a2	ring finger protein 113A2
Crybg1	46.1367	-1.54199	0.208276	-7.40358	1.32564e-13	1.16863e-12	MGI:109544	Aim1	absent in melanoma 1
Kcnk2	68.5234	-1.54399	0.201123	-7.67685	1.6305e-14	1.60122e-13	MGI:109366	Kcnk2	potassium channel, subfamily K, member 2
Col6a3	187.374	-1.54902	0.172633	-8.97295	2.88666e-19	4.58002e-18	MGI:88461	Col6a3	collagen, type VI, alpha 3
Tmem223	166.71	-1.54954	0.116969	-13.2475	4.66537e-40	3.8409e-38	MGI:1914086	Tmem223	transmembrane protein 223
Tmod2	99.7078	-1.55644	0.177118	-8.7876	1.5279e-18	2.24623e-17	MGI:1355335	Tmod2	tropomodulin 2
Ttc30a1	35.8149	-1.55677	0.211571	-7.35815	1.86478e-13	1.62459e-12	MGI:1926052	Ttc30a1	tetratricopeptide repeat domain 30A1
Fbxo2	155.528	-1.55745	0.158904	-9.80125	1.11197e-22	2.42685e-21	MGI:2446216	Fbxo2	F-box protein 2
Mxd3	397.324	-1.5627	0.121916	-12.8179	1.30166e-37	8.72817e-36	MGI:104987	Mxd3	Max dimerization protein 3
Cbr3	84.7374	-1.56379	0.169198	-9.24236	2.41112e-20	4.23347e-19	MGI:1309992	Cbr3	carbonyl reductase 3
Csgalnact1	111.848	-1.57648	0.172181	-9.15599	5.38626e-20	9.17459e-19	MGI:2442354	Csgalnact1	chondroitin sulfate N-acetylgalactosaminyltransferase 1
Arhgap6	178.47	-1.58202	0.135991	-11.6333	2.79025e-31	1.21257e-29	MGI:1196332	Arhgap6	Rho GTPase activating protein 6
Evi2a	74.7588	-1.58936	0.183487	-8.66195	4.63762e-18	6.4896e-17	MGI:95458	Evi2a	ecotropic viral integration site 2a
Smoc2	140.467	-1.59194	0.161251	-9.87246	5.48016e-23	1.23797e-21	MGI:1929881	Smoc2	SPARC related modular calcium binding 2
Rrp9	1192.15	-1.599	0.0903563	-17.6966	4.45336e-70	1.57129e-67	MGI:2384313	Rrp9	RRP9, small subunit (SSU) processome component, homolog (yeast)
Rhoj	213.411	-1.59974	0.120188	-13.3103	2.01573e-40	1.67815e-38	MGI:1931551	Rhoj	ras homolog gene family, member J
Itm2a	321.811	-1.61894	0.101996	-15.8725	9.82133e-57	2.04989e-54	MGI:107706	Itm2a	integral membrane protein 2A
Fuca2	231.04	-1.62835	0.110506	-14.7354	3.81858e-49	5.09798e-47	MGI:1914098	Fuca2	fucosidase, alpha-L- 2, plasma
Hmga2-ps1	144.885	-1.63085	0.166622	-9.78772	1.27131e-22	2.7624e-21	MGI:106023	Hmga2-ps1	high mobility group AT-hook 2, pseudogene 1
Septin6	154.676	-1.63553	0.119737	-13.6594	1.77431e-42	1.68548e-40	MGI:1888939	Sept6	septin 6
Phyh	32.1247	-1.63737	0.212818	-7.69374	1.4289e-14	1.41354e-13	MGI:891978	Phyh	phytanoyl-CoA hydroxylase
Trim66	47.3908	-1.6378	0.200397	-8.17276	3.01411e-16	3.52535e-15	MGI:2152406	Trim66	tripartite motif-containing 66
Egln3	231.703	-1.63823	0.149129	-10.9853	4.49615e-28	1.54233e-26	MGI:1932288	Egln3	egl-9 family hypoxia-inducible factor 3
Cytip	180.637	-1.63886	0.173732	-9.43322	3.97702e-21	7.57526e-20	MGI:2183535	Cytip	cytohesin 1 interacting protein
Gsta4	50.541	-1.64508	0.215566	-7.63142	2.32186e-14	2.24593e-13	MGI:1309515	Gsta4	glutathione S-transferase, alpha 4
Areg	105.251	-1.64592	0.197707	-8.32501	8.43219e-17	1.04217e-15	MGI:88068	Areg	amphiregulin
E2f8	255.016	-1.64875	0.147639	-11.1674	5.88605e-29	2.18064e-27	MGI:1922038	E2f8	E2F transcription factor 8
St7	685.718	-1.66229	0.0749376	-22.1824	5.08358e-109	6.84851e-106	MGI:1927450	St7	suppression of tumorigenicity 7
Pdpn	913.798	-1.66515	0.074181	-22.4471	1.36514e-111	2.24778e-108	MGI:103098	Pdpn	podoplanin
Slc20a1	2388.98	-1.67029	0.123937	-13.4769	2.13901e-41	1.83474e-39	MGI:108392	Slc20a1	solute carrier family 20, member 1
Gprin1	41.8502	-1.69776	0.22195	-7.6493	2.02077e-14	1.96753e-13	MGI:1349455	Gprin1	G protein-regulated inducer of neurite outgrowth 1
Il2rg	54.0301	-1.70604	0.181227	-9.41382	4.78403e-21	9.0082e-20	MGI:96551	Il2rg	interleukin 2 receptor, gamma chain
Tgfb1i1	146.895	-1.72111	0.131239	-13.1143	2.72617e-39	2.12627e-37	MGI:102784	Tgfb1i1	transforming growth factor beta 1 induced transcript 1
Rgcc	119.198	-1.7267	0.152149	-11.3487	7.52711e-30	2.92001e-28	MGI:1913464	Rgcc	regulator of cell cycle
Odaph	28.9943	-1.72891	0.250637	-6.89806	5.27189e-12	3.89064e-11	MGI:2685891	Gm1045	predicted gene 1045
Ltbp2	427.636	-1.73044	0.140832	-12.2872	1.06081e-34	5.67512e-33	MGI:99502	Ltbp2	latent transforming growth factor beta binding protein 2
Ociad2	192.957	-1.73122	0.146968	-11.7795	4.97707e-32	2.28344e-30	MGI:1916377	Ociad2	OCIA domain containing 2
Mapkapk3	60.7637	-1.73657	0.197377	-8.79824	1.38979e-18	2.05747e-17	MGI:2143163	Mapkapk3	mitogen-activated protein kinase-activated protein kinase 3
Tfrc	2306.07	-1.74817	0.155376	-11.2512	2.28525e-29	8.66115e-28	MGI:98822	Tfrc	transferrin receptor
Met	6669.7	-1.74846	0.0801602	-21.8121	1.78142e-105	2.03069e-102	MGI:96969	Met	met proto-oncogene
Inhbb	54.5133	-1.75491	0.213152	-8.23312	1.82403e-16	2.17986e-15	MGI:96571	Inhbb	inhibin beta-B
Hsd17b11	289.812	-1.75796	0.105446	-16.6717	2.10571e-62	5.77863e-60	MGI:2149821	Hsd17b11	hydroxysteroid (17-beta) dehydrogenase 11
Peg10	71.4765	-1.78445	0.167267	-10.6683	1.43298e-26	4.48002e-25	MGI:2157785	Peg10	paternally expressed 10
Reep1	41.9513	-1.78552	0.2293	-7.78684	6.87064e-15	7.07547e-14	MGI:1098827	Reep1	receptor accessory protein 1
Rrm2	1700.6	-1.79413	0.140682	-12.7531	2.99585e-37	1.93867e-35	MGI:98181	Rrm2	ribonucleotide reductase M2
Ctsf	31.6818	-1.80111	0.242964	-7.41307	1.2341e-13	1.09314e-12	MGI:1861434	Ctsf	cathepsin F
Brinp3	241.318	-1.81341	0.134483	-13.4843	1.93426e-41	1.67625e-39	MGI:2443035	Brinp3	bone morphogenetic protein/retinoic acid inducible neural specific 3
Flrt3	59.8504	-1.81523	0.181286	-10.0131	1.33567e-23	3.19246e-22	MGI:1918686	Flrt3	fibronectin leucine rich transmembrane protein 3
Elmod1	37.0757	-1.81833	0.244073	-7.44993	9.33892e-14	8.40787e-13	MGI:3583900	Elmod1	ELMO/CED-12 domain containing 1
Lonrf3	126.829	-1.82401	0.152774	-11.9393	7.38689e-33	3.57733e-31	MGI:1921615	Lonrf3	LON peptidase N-terminal domain and ring finger 3
Rab15	157.999	-1.82987	0.168161	-10.8816	1.4101e-27	4.68526e-26	MGI:1916865	Rab15	RAB15, member RAS oncogene family
Sall2	213.156	-1.83127	0.126896	-14.4313	3.29e-47	4.06288e-45	MGI:1354373	Sall2	sal-like 2 (Drosophila)
Pop1	1155.73	-1.83502	0.139595	-13.1453	1.81014e-39	1.42683e-37	MGI:1914974	Pop1	processing of precursor 1, ribonuclease P/MRP family, (S. cerevisiae)
Btbd11	303.369	-1.84414	0.186179	-9.90516	3.95333e-23	9.1111e-22	MGI:1921257	Btbd11	BTB (POZ) domain containing 11
Nbl1	590.351	-1.84689	0.114049	-16.1939	5.56835e-59	1.3098e-56	MGI:104591	Nbl1	neuroblastoma, suppression of tumorigenicity 1
Bves	48.8549	-1.85423	0.207043	-8.95578	3.37337e-19	5.31244e-18	MGI:1346013	Bves	blood vessel epicardial substance
Enpp5	37.5849	-1.86635	0.233342	-7.99834	1.26105e-15	1.3894e-14	MGI:1933830	Enpp5	ectonucleotide pyrophosphatase/phosphodiesterase 5
Ankle1	45.3514	-1.86867	0.21963	-8.50826	1.76568e-17	2.33831e-16	MGI:1918775	Ankle1	ankyrin repeat and LEM domain containing 1
Hpse	135.277	-1.87416	0.145006	-12.9247	3.26452e-38	2.31469e-36	MGI:1343124	Hpse	heparanase
Dusp5	159.078	-1.87459	0.159083	-11.7837	4.73423e-32	2.18556e-30	MGI:2685183	Dusp5	dual specificity phosphatase 5
Podnl1	65.717	-1.88721	0.181753	-10.3834	2.9507e-25	8.12759e-24	MGI:2685352	Podnl1	podocan-like 1
Jun	2300.51	-1.8947	0.131809	-14.3746	7.47314e-47	9.00361e-45	MGI:96646	Jun	jun proto-oncogene
Cst6	76.4865	-1.9136	0.195158	-9.8054	1.0672e-22	2.33948e-21	MGI:1920970	Cst6	cystatin E/M
Ccdc88b	35.9023	-1.92129	0.228231	-8.41822	3.82253e-17	4.90018e-16	MGI:1925567	Ccdc88b	coiled-coil domain containing 88B
Anks6	72.8612	-1.92635	0.179735	-10.7177	8.40621e-27	2.65046e-25	MGI:1922941	Anks6	ankyrin repeat and sterile alpha motif domain containing 6
Errfi1	4182.59	-1.92825	0.12042	-16.0128	1.04071e-57	2.23512e-55	MGI:1921405	Errfi1	ERBB receptor feedback inhibitor 1
Traip	204.711	-1.93758	0.1398	-13.8596	1.11305e-43	1.15344e-41	MGI:1096377	Traip	TRAF-interacting protein
Id4	42.4129	-1.94989	0.19296	-10.1051	5.24393e-24	1.30167e-22	MGI:99414	Id4	inhibitor of DNA binding 4
Atp6v0e2	229.766	-1.95135	0.130726	-14.9271	2.19585e-50	3.15925e-48	MGI:1923502	Atp6v0e2	ATPase, H+ transporting, lysosomal V0 subunit E2
Snhg18	154.155	-1.95403	0.126901	-15.3981	1.6867e-53	2.77725e-51	MGI:1914085	Snhg18	small nucleolar RNA host gene 18
Npnt	532.785	-1.95943	0.132572	-14.7801	1.96943e-49	2.67752e-47	MGI:2148811	Npnt	nephronectin
2210016F16Rik	529.319	-1.99408	0.0923337	-21.5965	1.93945e-103	1.91605e-100	MGI:1917403	2210016F16Rik	RIKEN cDNA 2210016F16 gene
Cxcl16	115.607	-2.00074	0.143208	-13.9709	2.34557e-44	2.53715e-42	MGI:1932682	Cxcl16	chemokine (C-X-C motif) ligand 16
Mfsd2a	148.15	-2.02883	0.163588	-12.4021	2.54671e-35	1.41347e-33	MGI:1923824	Mfsd2a	major facilitator superfamily domain containing 2A
H4c9	49.4181	-2.04894	0.21243	-9.64525	5.14834e-22	1.05087e-20	MGI:2448432	Hist1h4i	histone cluster 1, H4i
Btc	39.9121	-2.05731	0.241495	-8.51903	1.60892e-17	2.14605e-16	MGI:99439	Btc	betacellulin, epidermal growth factor family member
Lif	480.737	-2.06148	0.195498	-10.5448	5.3691e-26	1.59768e-24	MGI:96787	Lif	leukemia inhibitory factor
Ereg	602.06	-2.06375	0.131278	-15.7204	1.09559e-55	2.19399e-53	MGI:107508	Ereg	epiregulin
Ttc9	103.918	-2.06735	0.158632	-13.0324	8.0051e-39	5.96118e-37	MGI:1916730	Ttc9	tetratricopeptide repeat domain 9
Tk1	1525.24	-2.07691	0.146337	-14.1927	1.01718e-45	1.1595e-43	MGI:98763	Tk1	thymidine kinase 1
Prickle1	220.434	-2.08935	0.146522	-14.2596	3.9053e-46	4.5569e-44	MGI:1916034	Prickle1	prickle homolog 1
Ripk3	218.504	-2.15814	0.115338	-18.7115	3.98941e-78	1.7388e-75	MGI:2154952	Ripk3	receptor-interacting serine-threonine kinase 3
Stra6	78.2507	-2.16199	0.182658	-11.8363	2.53449e-32	1.18481e-30	MGI:107742	Stra6	stimulated by retinoic acid gene 6
Sema7a	869.979	-2.18599	0.157466	-13.8823	8.11098e-44	8.52459e-42	MGI:1306826	Sema7a	sema domain, immunoglobulin domain (Ig), and GPI membrane anchor, (semaphorin) 7A
Dhrs4	58.9263	-2.20771	0.211579	-10.4344	1.72641e-25	4.88237e-24	MGI:90169	Dhrs4	dehydrogenase/reductase (SDR family) member 4
Loxl2	852.538	-2.22624	0.102047	-21.8158	1.6435e-105	2.02958e-102	MGI:2137913	Loxl2	lysyl oxidase-like 2
Mns1	55.8643	-2.22879	0.212447	-10.4911	9.4946e-26	2.75883e-24	MGI:107933	Mns1	meiosis-specific nuclear structural protein 1
Tbc1d9	63.5649	-2.23318	0.218907	-10.2015	1.95162e-24	5.0473e-23	MGI:1918560	Tbc1d9	TBC1 domain family, member 9
Sh2d5	427.235	-2.25537	0.162847	-13.8496	1.27996e-43	1.30812e-41	MGI:2446215	Sh2d5	SH2 domain containing 5
Rbp4	61.8102	-2.25717	0.235024	-9.60401	7.68906e-22	1.53151e-20	MGI:97879	Rbp4	retinol binding protein 4, plasma
Patj	39.5028	-2.27113	0.244392	-9.29297	1.5004e-20	2.69181e-19	MGI:1277960	Inadl	InaD-like (Drosophila)
Selp	121.427	-2.27416	0.18967	-11.99	4.0071e-33	1.95978e-31	MGI:98280	Selp	selectin, platelet
Hykk	39.4116	-2.29489	0.217615	-10.5456	5.32202e-26	1.58686e-24	MGI:2443139	Hykk	hydroxylysine kinase 1
Hspb1	64.5124	-2.29877	0.192614	-11.9346	7.8168e-33	3.76095e-31	MGI:96240	Hspb1	heat shock protein 1
2900026A02Rik	52.2926	-2.30315	0.208497	-11.0465	2.2804e-28	8.04599e-27	MGI:1920194	2900026A02Rik	RIKEN cDNA 2900026A02 gene
Pogk	113.113	-2.31475	0.152744	-15.1544	7.08105e-52	1.11632e-49	MGI:1918842	Pogk	pogo transposable element with KRAB domain
Shank3	66.4288	-2.3586	0.222372	-10.6065	2.77825e-26	8.54168e-25	MGI:1930016	Shank3	SH3/ankyrin domain gene 3
Slc9a2	49.4902	-2.37824	0.22652	-10.4991	8.72495e-26	2.5603e-24	MGI:105075	Slc9a2	solute carrier family 9 (sodium/hydrogen exchanger), member 2
Gpr50	120.282	-2.3905	0.190946	-12.5192	5.86086e-36	3.43289e-34	MGI:1333877	Gpr50	G-protein-coupled receptor 50
Hic1	143.122	-2.39736	0.159335	-15.0461	3.66261e-51	5.53839e-49	MGI:1338010	Hic1	hypermethylated in cancer 1
Baiap2l1	39.5023	-2.40363	0.238396	-10.0825	6.60237e-24	1.62526e-22	MGI:1914148	Baiap2l1	BAI1-associated protein 2-like 1
Tmem159	35.1208	-2.41609	0.250512	-9.64461	5.1806e-22	1.056e-20	MGI:1925752	Tmem159	transmembrane protein 159
Kcnk5	131.502	-2.43496	0.206506	-11.7912	4.33088e-32	2.0056e-30	MGI:1336175	Kcnk5	potassium channel, subfamily K, member 5
Slc6a17	68.5085	-2.43983	0.214017	-11.4002	4.17318e-30	1.66691e-28	MGI:2442535	Slc6a17	solute carrier family 6 (neurotransmitter transporter), member 17
Akap12	84.6272	-2.44061	0.164032	-14.8788	4.52321e-50	6.26443e-48	MGI:1932576	Akap12	A kinase (PRKA) anchor protein (gravin) 12
Galm	213.407	-2.4544	0.15836	-15.4988	3.53261e-54	6.54372e-52	MGI:2442420	Galm	galactose mutarotase
Eya2	62.8046	-2.46152	0.219798	-11.199	4.12319e-29	1.54297e-27	MGI:109341	Eya2	EYA transcriptional coactivator and phosphatase 2
Npl	36.0122	-2.46257	0.238476	-10.3263	5.35903e-25	1.44919e-23	MGI:1921341	Npl	N-acetylneuraminate pyruvate lyase
Cdh11	217.931	-2.46903	0.137337	-17.9778	2.90584e-72	1.10415e-69	MGI:99217	Cdh11	cadherin 11
Igfbp3	297.56	-2.47316	0.245917	-10.0569	8.56636e-24	2.08791e-22	MGI:96438	Igfbp3	insulin-like growth factor binding protein 3
Gap43	294.962	-2.5298	0.117257	-21.5748	3.09642e-103	2.86787e-100	MGI:95639	Gap43	growth associated protein 43
Ldhb	169.943	-2.5319	0.154415	-16.3968	2.01613e-60	5.24159e-58	MGI:96763	Ldhb	lactate dehydrogenase B
Nsg1	44.5226	-2.55085	0.28414	-8.97746	2.77097e-19	4.40118e-18	MGI:109149	Nsg1	neuron specific gene family member 1
Endod1	79.0389	-2.58997	0.188074	-13.771	3.80833e-43	3.73746e-41	MGI:1919196	Endod1	endonuclease domain containing 1
Ndrg2	85.8401	-2.60758	0.174467	-14.946	1.65425e-50	2.42717e-48	MGI:1352498	Ndrg2	N-myc downstream regulated gene 2
Sort1	146.287	-2.62601	0.161845	-16.2254	3.33269e-59	7.96566e-57	MGI:1338015	Sort1	sortilin 1
Adam19	113.41	-2.64572	0.160674	-16.4663	6.4025e-61	1.69426e-58	MGI:105377	Adam19	a disintegrin and metallopeptidase domain 19 (meltrin beta)
Tie1	30.9565	-2.65397	0.260169	-10.201	1.96327e-24	5.06858e-23	MGI:99906	Tie1	tyrosine kinase with immunoglobulin-like and EGF-like domains 1
Cln3	64.613	-2.66012	0.195102	-13.6345	2.49746e-42	2.32767e-40	MGI:107537	Cln3	ceroid lipofuscinosis, neuronal 3, juvenile (Batten, Spielmeyer-Vogt disease)
Slc7a8	125.581	-2.66093	0.20645	-12.889	5.19134e-38	3.57816e-36	MGI:1355323	Slc7a8	solute carrier family 7 (cationic amino acid transporter, y+ system), member 8
Tshz3	35.6935	-2.73242	0.244779	-11.1628	6.19823e-29	2.27355e-27	MGI:2442819	Tshz3	teashirt zinc finger family member 3
Uchl1	1245.73	-2.77795	0.135371	-20.521	1.39668e-93	1.08933e-90	MGI:103149	Uchl1	ubiquitin carboxy-terminal hydrolase L1
Pde1a	50.3869	-2.78281	0.217361	-12.8027	1.58302e-37	1.04261e-35	MGI:1201792	Pde1a	phosphodiesterase 1A, calmodulin-dependent
Ism1	64.3947	-2.82075	0.230994	-12.2114	2.70297e-34	1.4104e-32	MGI:2442963	Ism1	isthmin 1, angiogenesis inhibitor
Ctsk	55.6925	-2.84522	0.228123	-12.4723	1.05715e-35	6.00224e-34	MGI:107823	Ctsk	cathepsin K
Armcx1	63.4002	-2.85762	0.223172	-12.8046	1.54616e-37	1.02288e-35	MGI:1925498	Armcx1	armadillo repeat containing, X-linked 1
Sdk1	56.229	-2.88091	0.22902	-12.5793	2.74592e-36	1.66089e-34	MGI:2444413	Sdk1	sidekick homolog 1 (chicken)
Gpr149	43.9784	-2.95947	0.231207	-12.8001	1.63709e-37	1.07345e-35	MGI:2443628	Gpr149	G protein-coupled receptor 149
Nid1	856.673	-2.97436	0.127088	-23.404	3.89413e-121	1.15414e-117	MGI:97342	Nid1	nidogen 1
Zfp286	43.5046	-3.04609	0.236807	-12.8632	7.25551e-38	4.95481e-36	MGI:2384758	Zfp286	zinc finger protein 286
Rtl8b	37.9913	-3.05866	0.246921	-12.3872	3.06667e-35	1.67694e-33	MGI:3576504	Cxx1b	CAAX box 1B
Tspan6	54.5864	-3.08653	0.22854	-13.5055	1.45202e-41	1.2808e-39	MGI:1926264	Tspan6	tetraspanin 6
Spry4	224.946	-3.12184	0.136323	-22.9003	4.61901e-116	1.14082e-112	MGI:1345144	Spry4	sprouty homolog 4 (Drosophila)
Tagln	74.9331	-3.17394	0.217879	-14.5675	4.52333e-48	5.8288e-46	MGI:106012	Tagln	transgelin
Prickle2	52.593	-3.18496	0.25878	-12.3076	8.24378e-35	4.42625e-33	MGI:1925144	Prickle2	prickle homolog 2
Ubash3b	59.9561	-3.24917	0.234859	-13.8346	1.57709e-43	1.58986e-41	MGI:1920078	Ubash3b	ubiquitin associated and SH3 domain containing, B
Usp13	71.4923	-3.25399	0.210082	-15.4891	4.10697e-54	7.25871e-52	MGI:1919857	Usp13	ubiquitin specific peptidase 13 (isopeptidase T-3)
Mboat2	39.6019	-3.34446	0.257714	-12.9774	1.64328e-38	1.18212e-36	MGI:1914466	Mboat2	membrane bound O-acyltransferase domain containing 2
Cxcl10	89.1104	-3.40657	0.198137	-17.193	2.99673e-66	9.65404e-64	MGI:1352450	Cxcl10	chemokine (C-X-C motif) ligand 10
Pygl	28.7936	-3.41004	0.274977	-12.4012	2.57425e-35	1.42343e-33	MGI:97829	Pygl	liver glycogen phosphorylase
Afp	59.4195	-3.41322	0.245064	-13.9279	4.28812e-44	4.57163e-42	MGI:87951	Afp	alpha fetoprotein
Fst	153.272	-3.42568	0.229309	-14.9392	1.83232e-50	2.66207e-48	MGI:95586	Fst	follistatin
Col1a1	1453.26	-3.45609	0.220847	-15.6493	3.36086e-55	6.55324e-53	MGI:88467	Col1a1	collagen, type I, alpha 1
Dnaja4	89.4434	-3.51944	0.196536	-17.9073	1.03403e-71	3.73741e-69	MGI:1927638	Dnaja4	DnaJ heat shock protein family (Hsp40) member A4
Nppb	50.7964	-3.54228	0.255643	-13.8564	1.16439e-43	1.19827e-41	MGI:97368	Nppb	natriuretic peptide type B
Zfp521	51.1902	-3.58327	0.251825	-14.2292	6.03877e-46	6.9371e-44	MGI:95459	Zfp521	zinc finger protein 521
Gng11	47.2076	-3.61066	0.245785	-14.6904	7.43244e-49	9.74702e-47	MGI:1913316	Gng11	guanine nucleotide binding protein (G protein), gamma 11
Iqgap2	74.3847	-3.68683	0.227201	-16.2272	3.23863e-59	7.86775e-57	MGI:2449975	Iqgap2	IQ motif containing GTPase activating protein 2
Prss12	47.1602	-3.70068	0.259077	-14.2841	2.75091e-46	3.26125e-44	MGI:1100881	Prss12	protease, serine 12 neurotrypsin (motopsin)
Shroom2	67.5176	-3.80214	0.223426	-17.0174	6.0994e-65	1.84463e-62	MGI:107194	Shroom2	shroom family member 2
Clu	578.147	-3.88149	0.123382	-31.4591	3.14946e-217	4.66719e-213	MGI:88423	Clu	clusterin
Tom1l1	68.5708	-3.90143	0.226262	-17.2429	1.26428e-66	4.16343e-64	MGI:1919193	Tom1l1	target of myb1-like 1 (chicken)
Nid2	192.389	-3.94034	0.175483	-22.4542	1.1646e-111	2.15727e-108	MGI:1298229	Nid2	nidogen 2
Cyp2j6	50.3316	-4.20543	0.262341	-16.0304	7.83326e-58	1.70707e-55	MGI:1270148	Cyp2j6	cytochrome P450, family 2, subfamily j, polypeptide 6
Gpc4	60.5832	-4.2334	0.247423	-17.11	1.25104e-65	3.86232e-63	MGI:104902	Gpc4	glypican 4
Cxcl14	57.7528	-4.23873	0.256944	-16.4967	3.87422e-61	1.04386e-58	MGI:1888514	Cxcl14	chemokine (C-X-C motif) ligand 14
Slc16a3	213.949	-4.37532	0.202455	-21.6113	1.40715e-103	1.48947e-100	MGI:1933438	Slc16a3	solute carrier family 16 (monocarboxylic acid transporters), member 3
Bmp2	100.978	-4.45586	0.239267	-18.623	2.09217e-77	8.85824e-75	MGI:88177	Bmp2	bone morphogenetic protein 2
Armcx3	64.471	-4.46959	0.260421	-17.163	5.02857e-66	1.5855e-63	MGI:1918953	Armcx3	armadillo repeat containing, X-linked 3
Dapk1	256.425	-4.48441	0.175618	-25.535	8.06421e-144	3.98345e-140	MGI:1916885	Dapk1	death associated protein kinase 1
Angptl4	516.407	-4.50442	0.149365	-30.1571	8.65288e-200	6.41135e-196	MGI:1888999	Angptl4	angiopoietin-like 4
Sprr1a	151.289	-4.67228	0.210433	-22.2032	3.19871e-109	4.74017e-106	MGI:106660	Sprr1a	small proline-rich protein 1A
Tuba8	127.613	-4.79399	0.227115	-21.1082	6.68971e-99	5.50749e-96	MGI:1858225	Tuba8	tubulin, alpha 8
Ptgis	85.9798	-4.81214	0.246454	-19.5255	6.66247e-85	3.40452e-82	MGI:1097156	Ptgis	prostaglandin I2 (prostacyclin) synthase
Tcf24	73.9251	-4.83292	0.254494	-18.9903	2.05116e-80	9.80523e-78	MGI:3780500	Tcf24	transcription factor 24
Armcx2	123.512	-4.91026	0.228053	-21.5312	7.94057e-103	6.92184e-100	MGI:1914666	Armcx2	armadillo repeat containing, X-linked 2
Cyba	77.427	-5.05226	0.266757	-18.9396	5.38333e-80	2.49299e-77	MGI:1316658	Cyba	cytochrome b-245, alpha polypeptide

## Sheet: Shared_PTD7_RS_AND_PTD7_RL_alph
Kleinberger, Sanders, Staes et al. (2022) - Additional file 9: Table S8. Differentially expressed (DE) genes in the PTD7 cell family
Comparison of genes, differentially expressed by either PTD7_RS versus PTD7, or PTD7_RL versus PTD7
Sorted alphabetically (ID)
PTD7_RSvsPTD7	baseMean	pvalue	padj	log2FoldChange_PTD7_RS	log2FoldChange_PTD7_RL	pvalue	padj	PTD7_RLvsPTD7	Shared #	Discordance #
/				/	1.20266	7.79366e-21	1.43293e-19	1110038B12Rik
1110046J04Rik	131.558	2.62577e-11	3.59956e-10	1.12776	1.10976	3.64274e-11	2.4526e-10	1110046J04Rik	1
/				/	1.20397	1.52146e-13	1.33333e-12	1700001O22Rik
2200002D01Rik	37.8776	4.61415e-17	1.34601e-15	1.87788	/			/
/				/	-1.99408	1.93945e-103	1.91605e-100	2210016F16Rik
2410131K14Rik (Spring1)	228.373	1.92528e-22	9.90649e-21	-1.29353	-1.52015	1.54988e-30	6.29252e-29	2410131K14Rik (Spring1)	2
/				/	-1.03238	1.863e-11	1.2998e-10	2510002D24Rik
/				/	1.04172	2.12243e-16	2.51618e-15	2610002M06Rik
/				/	1.00062	2.20069e-10	1.35363e-09	2610301B20Rik
2700081O15Rik	142.622	2.6946e-16	7.31341e-15	-1.15664	/			/
/				/	1.2021	7.35478e-09	3.7726e-08	2810408A11Rik
/				/	-1.10459	1.92946e-10	1.19385e-09	2810408I11Rik
/				/	-2.30315	2.2804e-28	8.04599e-27	2900026A02Rik
/				/	1.06088	5.33782e-21	1.00002e-19	4932438A13Rik
/				/	-1.28152	5.46001e-14	5.04124e-13	5730409E04Rik
A330074K22Rik	54.7542	1.6514e-10	2.01085e-09	1.32766	1.80234	2.42768e-19	3.8767e-18	A330074K22Rik	3
/				/	1.73812	4.5559e-27	1.46134e-25	Abca8b
/				/	-1.44019	1.86883e-25	5.24511e-24	Abhd6
/				/	1.0646	9.95211e-13	8.01959e-12	Abtb1
Ace	44.712	5.04537e-11	6.64599e-10	-1.64256	/			/
/				/	1.17632	4.749e-32	2.18557e-30	Acsf2
/				/	1.01315	7.64469e-19	1.16191e-17	Acsl3
/				/	-1.37114	2.26333e-18	3.25951e-17	Acsl6
Adam12	328.579	9.00066e-16	2.27225e-14	1.1282	/			/
Adam19	107.247	1.17683e-30	1.15493e-28	-1.70168	-2.64572	6.4025e-61	1.69426e-58	Adam19	4
Adamts14	171.657	3.36041e-12	5.2864e-11	-1.19606	/			/
/				/	1.72493	7.42986e-40	6.01656e-38	Adamtsl3
Adcy3	301.426	1.43616e-14	3.1024e-13	-1.15482	/			/
Adgre5	32.5015	1.22484e-09	1.30488e-08	-1.37997	-1.29781	3.01097e-09	1.62076e-08	Adgre5	5
/				/	1.47381	3.87343e-25	1.05322e-23	Adssl1
/				/	-1.08667	6.14692e-25	1.6532e-23	Aen
Afap1	465.336	3.13786e-23	1.7033e-21	-1.13109	/			/
/				/	1.67495	3.01652e-29	1.13456e-27	Afap1l2
/				/	-3.41322	4.28812e-44	4.57163e-42	Afp
/				/	1.19256	1.91583e-09	1.05385e-08	Ago4
/				/	1.09143	2.59588e-14	2.49309e-13	Agrn
/				/	1.37854	3.37464e-42	3.10614e-40	Ahr
/				/	-1.13088	1.12195e-44	1.22251e-42	Ak2
Ak3	90.165	9.61705e-31	9.62813e-29	-1.93592	/			/
/				/	1.72015	6.35132e-30	2.48109e-28	Ak5
Akap12	85.5915	1.3863e-24	8.77929e-23	-1.53737	-2.44061	4.52321e-50	6.26443e-48	Akap12	6
Akap6	78.7434	2.46676e-10	2.93849e-09	1.08238	1.40758	1.89125e-17	2.50013e-16	Akap6	7
/				/	1.03807	1.69389e-16	2.03582e-15	Akap9
/				/	1.22013	9.85577e-37	6.215e-35	Akt3
/				/	2.95475	4.35779e-90	2.80774e-87	Aldh3a1
/				/	1.10333	5.50674e-10	3.2293e-09	Aldh3b1
/				/	-1.31028	4.24489e-26	1.2864e-24	Aldh4a1
/				/	1.03454	8.32648e-13	6.77224e-12	Aldh6a1
/				/	1.3075	2.43517e-37	1.58973e-35	Amer1
Angptl4	323.17	3.99539e-171	1.97359e-167	-4.11426	-4.50442	8.65288e-200	6.41135e-196	Angptl4	8
Ank2	142.983	1.43299e-16	3.97667e-15	1.25438	2.05997	2.49363e-45	2.77843e-43	Ank2	9
/				/	-1.86867	1.76568e-17	2.33831e-16	Ankle1
Ankrd34a	56.3248	9.20575e-13	1.55731e-11	-1.36153	/			/
Ankrd37	130.722	8.52914e-20	3.40683e-18	1.50503	/			/
Anks6	67.1114	4.90902e-18	1.60944e-16	-1.53958	-1.92635	8.40621e-27	2.65046e-25	Anks6	10
/				/	1.40561	7.65527e-17	9.50113e-16	Anpep
/				/	-1.14331	2.72437e-51	4.20546e-49	Anxa2
Anxa8	90.8013	1.68257e-21	8.01735e-20	1.88601	2.29841	2.65354e-32	1.23657e-30	Anxa8	11
Aoc2	39.244	9.98723e-08	7.70436e-07	-1.13821	/			/
/				/	1.03627	2.28122e-10	1.40039e-09	Aox1
/				/	-1.0549	1.96863e-17	2.6001e-16	Apbb1ip
Apobec1	229.318	1.37699e-33	1.71476e-31	1.55159	1.74831	1.29046e-43	1.30982e-41	Apobec1	12
/				/	-1.18239	9.0789e-10	5.17065e-09	Apol9a
Apool	229.811	1.48785e-13	2.78741e-12	1.15341	/			/
Aqp1	115.989	1.34509e-33	1.70366e-31	-2.26323	-1.52118	3.72233e-18	5.24346e-17	Aqp1	13
/				/	1.63994	4.82399e-24	1.20146e-22	Aqp5
/				/	1.08463	1.40224e-11	9.96157e-11	Arap2
Arc	108.73	9.3852e-19	3.36754e-17	-1.35445	/			/
/				/	-1.64592	8.43219e-17	1.04217e-15	Areg
/				/	1.08007	3.60061e-17	4.63575e-16	Arfgef1
/				/	1.00937	2.26957e-12	1.74534e-11	Arhgap12
/				/	1.01745	5.29688e-05	0.000158447	Arhgap27
/				/	-1.58202	2.79025e-31	1.21257e-29	Arhgap6
/				/	1.1008	4.49668e-17	5.72969e-16	Arhgef19
/				/	1.02006	4.25234e-17	5.43236e-16	Arhgef25
/				/	1.12323	6.05617e-08	2.76398e-07	Arhgef4
/				/	1.0881	5.36351e-12	3.95432e-11	Arid4b
Armcx1	49.9009	2.86462e-44	6.73823e-42	-3.44096	-2.85762	1.54616e-37	1.02288e-35	Armcx1	14
Armcx2	79.3344	1.423e-89	2.10875e-86	-4.49214	-4.91026	7.94057e-103	6.92184e-100	Armcx2	15
Armcx3	42.3239	7.26971e-62	3.84749e-59	-4.45687	-4.46959	5.02857e-66	1.5855e-63	Armcx3	16
Arntl2	102.807	5.01189e-30	4.79169e-28	1.62926	/			/
/				/	1.18182	1.95343e-13	1.69783e-12	Arvcf
Arxes2	32.7038	7.05618e-06	3.73716e-05	-1.03823	-1.36814	3.63533e-09	1.93854e-08	Arxes2	17
/				/	1.22659	1.39276e-25	3.97676e-24	Ascc1
/				/	-1.25019	1.36964e-38	9.94938e-37	Asf1b
Asgr1	43.2121	4.32083e-08	3.57712e-07	1.25474	1.04113	5.17919e-06	1.81186e-05	Asgr1	18
Aspa	634.695	3.51074e-21	1.62074e-19	1.78396	1.47667	5.38187e-15	5.59677e-14	Aspa	19
Asrgl1	105.074	2.33508e-16	6.38443e-15	-1.18489	/			/
Atoh8	50.2306	6.77292e-08	5.37877e-07	-1.13838	-1.09597	1.02609e-07	4.55394e-07	Atoh8	20
Atp2a2	3406.17	4.78143e-17	1.38933e-15	-1.00877	-1.05173	2.61324e-64	7.74511e-62	Atp1b3
/				/	/			/
/				/	-1.95135	2.19585e-50	3.15925e-48	Atp6v0e2
/				/	1.26336	2.65472e-17	3.46305e-16	Atp8a1
Atp9a	151.248	1.46063e-25	1.0162e-23	-1.40615	-1.32585	1.46617e-24	3.83196e-23	Atp9a	21
/				/	1.07103	9.95938e-14	8.9285e-13	Atrx
/				/	-1.38843	2.08973e-22	4.44939e-21	Aunip
Auts2	60.8566	1.29127e-13	2.43142e-12	-1.39077	/			/
/				/	-1.17935	1.03221e-19	1.70909e-18	Aven
/				/	1.44403	4.98369e-15	5.20827e-14	Avil
/				/	1.1249	1.54773e-29	5.92658e-28	AW549877
AW551984	458.173	9.95331e-25	6.35768e-23	-1.55842	/			/
Axin2	50.9714	4.86514e-23	2.61219e-21	-2.00998	-1.30906	7.78333e-13	6.34789e-12	Axin2	22
/				/	-1.41574	5.0248e-34	2.57656e-32	B3galt6
B4galnt1	192.021	4.79945e-21	2.1618e-19	-1.21684	/			/
B4galt5	402.525	6.02708e-26	4.27346e-24	-1.19954	/			/
Bace1	479.05	5.97115e-19	2.19569e-17	-1.02794	/			/
/				/	1.08307	1.58603e-11	1.11548e-10	Bach2
Baiap2l1	30.1589	1.38835e-31	1.48014e-29	-3.08507	-2.40363	6.60237e-24	1.62526e-22	Baiap2l1	23
/				/	-1.03684	1.96114e-30	7.91885e-29	Barx1
/				/	1.01642	4.58768e-10	2.71722e-09	Bbc3
Bc1	57.301	6.32476e-07	4.15005e-06	1.34003	/			/
Bcar3	95.4505	8.64375e-14	1.65493e-12	-1.08408	-1.23102	8.42656e-18	1.14985e-16	Bcar3	24
Bcl6b	113.876	4.65317e-16	1.22696e-14	-1.27184	-1.44958	1.02519e-20	1.87098e-19	Bcl6b	25
/				/	1.77382	1.29812e-12	1.03313e-11	Bdnf
Bean1	33.1527	1.07664e-06	6.74903e-06	-1.15006	-1.22405	1.32978e-07	5.81984e-07	Bean1	26
/				/	-1.47963	4.40425e-28	1.51431e-26	Bgn
/				/	-1.49452	1.23653e-38	9.02666e-37	Birc5
/				/	2.42552	2.35866e-89	1.39812e-86	Bmf
Bmp2	67.451	4.45009e-66	2.86721e-63	-4.05465	-4.45586	2.09217e-77	8.85824e-75	Bmp2	27
/				/	1.80899	2.31393e-26	7.1623e-25	Bmp4
Bmp6	35.5057	2.76565e-24	1.70767e-22	-2.51518	-1.25526	3.87889e-09	2.061e-08	Bmp6	28
Bnip3	1750.72	1.01997e-14	2.24591e-13	1.02699	/			/
Bok	344.57	8.5569e-17	2.43085e-15	-1.00637	/			/
/				/	-1.44132	1.17344e-27	3.9521e-26	Bora
/				/	1.16809	3.29521e-15	3.50048e-14	Braf
Brinp3	180.034	1.36183e-91	2.52262e-88	-3.28947	-1.81341	1.93426e-41	1.67625e-39	Brinp3	29
Brsk1	54.9894	2.6333e-21	1.22329e-19	-1.78139	-1.03554	5.30084e-10	3.11719e-09	Brsk1	30
Bscl2	44.6359	5.06401e-09	4.8698e-08	-1.22914	/			/
/				/	-1.84414	3.95333e-23	9.1111e-22	Btbd11
/				/	-2.05731	1.60892e-17	2.14605e-16	Btc
Bves	45.1216	3.23241e-13	5.76428e-12	-1.49832	-1.85423	3.37337e-19	5.31244e-18	Bves	31
/				/	-1.30446	1.11208e-26	3.48412e-25	Bysl
/				/	1.0754	2.22338e-18	3.20508e-17	C1qtnf1
/				/	2.13996	6.34299e-30	2.48109e-28	C1ra
C1rl	31.3099	3.60582e-05	0.000161776	1.01598	1.38217	7.27679e-09	3.73389e-08	C1rl	32
/				/	2.87986	1.67478e-34	8.86377e-33	C1s1
C330018D20Rik	50.0926	1.98718e-06	1.17369e-05	1.00109	/			/
/				/	-1.21533	2.79722e-18	3.98577e-17	Cachd1
Cacna1g	116.691	5.65022e-46	1.44363e-43	-2.5974	/			/
Cacnb3	1556.77	4.88327e-33	5.78921e-31	1.28894	1.9328	4.27026e-73	1.66564e-70	Cacnb3	33
/				/	-1.12233	1.38627e-16	1.67974e-15	Cactin
/				/	1.12989	4.11452e-54	7.25871e-52	Calcoco1
/				/	1.48701	2.20007e-23	5.15054e-22	Capn5
/				/	-1.08852	1.43447e-20	2.57978e-19	Capza2
/				/	-1.12004	1.80946e-31	8.00431e-30	Car13
/				/	1.60603	3.2636e-63	9.12515e-61	Car5b
/				/	1.12127	2.10844e-11	1.46346e-10	Carf
Cbr2	180.483	7.16797e-30	6.76575e-28	2.37766	3.67908	4.84102e-72	1.79348e-69	Cbr2	34
Cbr3	65.156	1.78422e-25	1.23553e-23	-1.88739	-1.56379	2.41112e-20	4.23347e-19	Cbr3	35
/				/	1.17567	3.38625e-12	2.54467e-11	Cbx7
/				/	-1.03492	3.23585e-16	3.76685e-15	Ccdc115
/				/	-1.16969	5.78342e-50	7.9356e-48	Ccdc137
/				/	1.23443	1.80027e-38	1.2888e-36	Ccdc80
/				/	-1.07937	4.59577e-14	4.2793e-13	Ccdc84
/				/	-1.92129	3.82253e-17	4.90018e-16	Ccdc88b
/				/	-1.1013	7.40002e-17	9.19974e-16	Ccdc92
Ccdc9b	512.135	9.68076e-31	9.62813e-29	1.14193	1.27466	9.36081e-39	6.90139e-37	Ccdc9b	36
/				/	1.55402	3.35558e-14	3.17944e-13	Ccl7
Ccl9	119.695	8.88995e-22	4.31935e-20	1.44643	/			/
/				/	1.40757	5.81501e-14	5.34239e-13	Ccn5
/				/	-1.13612	1.61952e-33	8.08069e-32	Ccnd1
Ccnd2	982.56	7.73768e-65	4.58659e-62	-1.16664	/			/
/				/	-1.06932	6.43018e-14	5.88566e-13	Ccnf
/				/	-1.15139	3.47337e-34	1.79971e-32	Ccnyl1
/				/	1.14452	1.62829e-17	2.16965e-16	Cd109
Cd302	51.3174	9.25803e-17	2.62323e-15	-1.81392	-1.22783	8.95345e-10	5.10116e-09	Cd302	37
Cd53	45.4405	2.2776e-09	2.32771e-08	1.33338	1.10152	7.50424e-07	2.95366e-06	Cd53	38
/				/	-1.32653	4.9752e-55	9.57499e-53	Cd81
/				/	-1.52113	1.56807e-34	8.32875e-33	Cdc20
Cdc25a	475.383	3.52846e-36	5.1263e-34	-1.04952	/			/
/				/	-1.48324	6.98965e-36	4.04608e-34	Cdc6
/				/	-1.10163	3.66631e-20	6.3545e-19	Cdc7
/				/	-1.07303	1.53733e-23	3.65678e-22	Cdca3
/				/	-1.22936	7.55399e-21	1.39405e-19	Cdca5
Cdh11	224.667	8.27967e-27	6.32456e-25	-1.37399	-2.46903	2.90584e-72	1.10415e-69	Cdh11	39
/				/	1.12574	1.27014e-13	1.12171e-12	Cdh13
/				/	-1.11695	1.27336e-05	4.20265e-05	Cdh26
/				/	1.01222	1.38114e-22	2.99665e-21	Cdkn1b
Cemip	322.18	9.0828e-19	3.27489e-17	-1.23872	/			/
/				/	-1.16122	3.00547e-22	6.29959e-21	Cenps
/				/	-1.0274	3.29054e-11	2.22762e-10	Cenpu
/				/	1.32269	8.45476e-07	3.30061e-06	Cep85l
Cerk	166.42	3.46223e-14	7.1062e-13	-1.10464	/			/
Ces1g	232.808	6.07509e-114	2.25067e-110	4.06225	3.6623	1.13217e-92	7.98935e-90	Ces1g	40
Cetn4	138.43	7.37458e-20	2.99408e-18	1.31243	/			/
Chac1	1090.51	4.63456e-43	1.02507e-40	1.73303	/			/
/				/	1.34449	1.36439e-39	1.08122e-37	Chd2
/				/	-1.20026	4.35663e-14	4.07324e-13	Chrna1
Chst1	62.0942	5.73849e-07	3.79976e-06	1.17441	2.96913	1.69507e-41	1.4776e-39	Chst1	41
Ckb	104.395	1.12319e-46	3.02628e-44	-2.24608	-1.44893	1.25449e-25	3.58886e-24	Ckb	42
Cln3	50.8841	1.39039e-33	1.71702e-31	-2.35228	-2.66012	2.49746e-42	2.32767e-40	Cln3	43
Clu	428.877	1.61826e-181	1.19905e-177	-3.51181	-3.88149	3.14946e-217	4.66719e-213	Clu	44
/				/	-1.10103	3.55071e-11	2.39608e-10	Cntnap4
Col12a1	1554.84	4.92295e-16	1.28893e-14	-1.36196	/			/
Col18a1	224.786	3.98257e-10	4.62159e-09	-1.20179	/			/
Col1a1	1065.6	6.42836e-39	1.08252e-36	-2.87466	-3.45609	3.36086e-55	6.55324e-53	Col1a1	45
/				/	1.18959	2.10501e-18	3.04332e-17	Col1a2
Col23a1	48.766	1.2812e-09	1.35711e-08	-1.41228	/			/
/				/	1.44731	1.57074e-35	8.81697e-34	Col3a1
/				/	1.50508	1.0865e-32	5.17711e-31	Col4a5
Col6a2	989.391	1.50459e-16	4.16759e-15	-1.15652	/			/
Col6a3	132.453	4.19329e-55	1.63527e-52	-3.05894	-1.54902	2.88666e-19	4.58002e-18	Col6a3	46
Col7a1	132.109	5.77797e-26	4.11653e-24	-1.80196	/			/
Copg2	1241.03	2.55707e-31	2.68747e-29	1.05817	1.08115	6.73191e-33	3.27083e-31	Copg2	47
/				/	-1.20749	1.42777e-09	7.9812e-09	Coro2a
/				/	1.78986	3.30825e-38	2.33452e-36	Cp
/				/	-1.23043	8.03917e-08	3.61008e-07	Cpeb1
/				/	1.06305	2.46889e-13	2.12342e-12	Cpq
Cpt1c	61.5367	1.98869e-18	6.86608e-17	-1.69604	-1.08264	1.10371e-09	6.23556e-09	Cpt1c	48
Cpxm1	31.8082	5.00003e-16	1.3068e-14	-2.01857	-1.07297	1.6888e-06	6.3462e-06	Cpxm1	49
/				/	1.82513	9.76565e-34	4.90567e-32	Crebrf
Crip2	255.063	1.26491e-80	1.4419e-77	-2.04957	-1.52022	4.32609e-54	7.54216e-52	Crip2	50
Cryab	272.833	5.33624e-21	2.38186e-19	1.32637	1.18047	4.76738e-17	6.05899e-16	Cryab	51
Crybg1	37.5586	7.09465e-15	1.59421e-13	-1.69497	-1.54199	1.32564e-13	1.16863e-12	Crybg1	52
/				/	1.13136	3.9738e-47	4.86675e-45	Cryz
/				/	-1.10789	1.60453e-11	1.12743e-10	Csdc2
/				/	-1.57648	5.38626e-20	9.17459e-19	Csgalnact1
Cspg4	248.455	1.20203e-17	3.76595e-16	-1.25125	/			/
/				/	-1.9136	1.0672e-22	2.33948e-21	Cst6
Ctsf	36.3593	1.03242e-10	1.29766e-09	-1.5792	-1.80111	1.2341e-13	1.09314e-12	Ctsf	53
Ctsk	37.3197	7.65384e-41	1.53273e-38	-3.34422	-2.84522	1.05715e-35	6.00224e-34	Ctsk	54
Ctsw	45.3827	4.31115e-21	1.95972e-19	2.31565	2.08608	1.8469e-17	2.44368e-16	Ctsw	55
Ctxn1	514.385	7.74507e-31	7.80777e-29	1.06889	1.24171	2.72361e-42	2.52257e-40	Ctxn1	56
/				/	1.0354	1.97184e-47	2.45552e-45	Cux1
Cxadr	275.202	8.47268e-40	1.56946e-37	1.60035	1.41107	1.67137e-31	7.41558e-30	Cxadr	57
Cxcl1	32.8335	3.01277e-07	2.10199e-06	-1.17952	/			/
Cxcl10	73.9559	5.48618e-29	4.83927e-27	-1.88222	-3.40657	2.99673e-66	9.65404e-64	Cxcl10	58
Cxcl14	42.0374	9.56449e-45	2.28607e-42	-3.35847	-4.23873	3.87422e-61	1.04386e-58	Cxcl14	59
Cxcl16	106.887	1.23887e-15	3.07519e-14	-1.06134	-2.00074	2.34557e-44	2.53715e-42	Cxcl16	60
/				/	-1.42733	7.58168e-11	4.93425e-10	Cxcr4
Cxxc5	160.576	2.80256e-16	7.57867e-15	-1.05564	/			/
Cyba	54.4223	2.37614e-74	2.07129e-71	-4.97313	-5.05226	5.38333e-80	2.49299e-77	Cyba	61
/				/	1.84095	4.03578e-24	1.01195e-22	Cyp1b1
Cyp2j6	36.023	3.1462e-42	6.75703e-40	-3.34178	-4.20543	7.83326e-58	1.70707e-55	Cyp2j6	62
/				/	-1.63886	3.97702e-21	7.57526e-20	Cytip
/				/	-1.40723	1.33275e-30	5.4558e-29	D17H6S56E-5
Dact1	100.576	7.25804e-13	1.24487e-11	-1.28687	/			/
Daglb	189.969	2.51214e-14	5.25069e-13	-1.11618	/			/
Dapk1	184.969	9.53827e-81	1.1779e-77	-2.7958	-4.48441	8.06421e-144	3.98345e-140	Dapk1	63
/				/	-1.05581	5.18682e-30	2.04969e-28	Dbr1
/				/	1.2394	1.14427e-42	1.1011e-40	Dcaf6
Dchs1	456.425	3.78589e-14	7.73836e-13	-1.23715	/			/
/				/	-1.06184	1.21977e-19	2.00397e-18	Dck
/				/	1.5336	8.79822e-45	9.65784e-43	Dclk1
/				/	1.60884	1.30718e-23	3.13957e-22	Dclk2
Dcn	288.467	5.17878e-18	1.69041e-16	-1.04378	-1.33053	2.99678e-28	1.04492e-26	Dcn	64
/				/	1.06478	1.82137e-21	3.57023e-20	Dcp2
Ddit3	954.749	3.95233e-31	4.06734e-29	1.08404	1.01779	7.67332e-28	2.60805e-26	Ddit3	65
Dennd3	53.2454	3.53698e-10	4.12064e-09	-1.19602	/			/
/				/	1.39586	5.0838e-29	1.89288e-27	Deptor
/				/	1.01086	1.4511e-10	9.12341e-10	Dgka
Dhrs4	56.2987	2.43919e-09	2.48599e-08	-1.18598	-2.20771	1.72641e-25	4.88237e-24	Dhrs4	66
/				/	1.3178	8.31175e-41	7.03839e-39	Dhrs7
Dhtkd1	34.6672	1.70388e-13	3.1681e-12	-1.73577	/			/
/				/	-1.24107	9.68433e-10	5.49434e-09	Dhx58
/				/	1.1122	1.6771e-17	2.22697e-16	Diaph2
Dio2	47.7126	1.68177e-12	2.76299e-11	-1.5745	-1.24091	6.54032e-09	3.37351e-08	Dio2	67
/				/	-1.00508	1.02133e-12	8.22113e-12	Dkk2
Dlg5	1094.9	8.12615e-20	3.28124e-18	-1.08458	/			/
Dlk1	1193.27	9.85752e-20	3.91631e-18	-1.05372	/			/
/				/	-1.42787	1.36399e-24	3.57752e-23	Dlk2
/				/	-1.28476	7.91528e-11	5.13698e-10	Dmtn
/				/	-1.02008	3.27952e-22	6.84495e-21	Dnaaf2
/				/	-1.13298	1.83437e-08	8.91849e-08	Dnaaf3
Dnaja4	72.0754	1.06943e-41	2.26398e-39	-2.32125	-3.51944	1.03403e-71	3.73741e-69	Dnaja4	68
/				/	-1.39106	2.4823e-25	6.86292e-24	Dnajc15
/				/	1.06792	6.48256e-29	2.37198e-27	Dnajc18
Doc2b	117.692	1.14825e-26	8.68926e-25	-1.90704	-1.14137	4.03529e-12	3.00045e-11	Doc2b	69
Dpep1	59.8784	4.32983e-11	5.74944e-10	-1.34246	/			/
/				/	-1.24273	8.41392e-08	3.76922e-07	Dpf1
/				/	-1.07375	9.97909e-17	1.22519e-15	Dph2
/				/	-1.06954	1.11919e-37	7.53877e-36	Dph3
/				/	1.52161	2.10082e-14	2.04145e-13	Drc3
Dsp	237.044	3.10334e-15	7.32299e-14	-1.09156	/			/
Dusp22	49.6475	7.311e-10	8.03126e-09	-1.20701	-1.28189	2.25115e-11	1.55585e-10	Dusp22	70
/				/	-1.87459	4.73423e-32	2.18556e-30	Dusp5
/				/	-1.29691	4.35062e-34	2.2464e-32	Dusp6
/				/	-1.06949	3.76768e-12	2.8071e-11	Dusp9
Dynap	46.9993	2.16495e-22	1.10249e-20	2.13233	/			/
/				/	1.73495	1.78365e-35	9.97431e-34	Dync2h1
Dynlt1b	30.381	4.8149e-06	2.63876e-05	1.22246	/			/
/				/	1.00068	4.62038e-18	6.47159e-17	Dysf
E130311K13Rik	56.5159	4.84147e-09	4.6862e-08	1.11417	1.08142	8.19264e-09	4.17349e-08	E130311K13Rik	71
/				/	-1.18576	2.21416e-08	1.06427e-07	E130317F20Rik
/				/	-1.64875	5.88605e-29	2.18064e-27	E2f8
Ece1	1405.64	6.56171e-22	3.2305e-20	-1.1891	/			/
/				/	1.1955	4.41947e-39	3.39337e-37	Ech1
Echdc3	228.493	2.66559e-28	2.23171e-26	1.33032	1.38413	2.45747e-31	1.07425e-29	Echdc3	72
Edn1	57.6394	2.18882e-43	4.91457e-41	3.34319	2.44909	2.10158e-23	4.92773e-22	Edn1	73
Efcab11	65.7898	2.96198e-08	2.51395e-07	1.03424	/			/
/				/	-1.07368	1.49419e-20	2.68392e-19	Egfr
Egln3	193.182	1.89483e-24	1.18479e-22	-1.53677	-1.63823	4.49615e-28	1.54233e-26	Egln3	74
Egr3	444.133	1.07129e-10	1.34084e-09	-1.00346	-1.25005	8.48609e-16	9.53414e-15	Egr3	75
/				/	1.01454	6.13735e-11	4.0386e-10	Eif4a2
/				/	1.12681	1.69077e-41	1.4776e-39	Eif4b
/				/	1.0581	4.50838e-14	4.20451e-13	Elac1
/				/	-1.81833	9.33892e-14	8.40787e-13	Elmod1
Elovl4	188.717	1.86596e-21	8.80625e-20	-1.12567	/			/
/				/	-1.30254	2.653e-35	1.46152e-33	Elp6
/				/	-1.07072	1.05011e-13	9.37445e-13	Eme1
Emilin2	495.818	2.38008e-33	2.89101e-31	-1.61176	/			/
/				/	1.04179	6.97366e-26	2.05453e-24	Emp2
/				/	-2.58997	3.80833e-43	3.73746e-41	Endod1
Eno1	2090.74	3.75191e-15	8.70102e-14	1.16935	/			/
/				/	-1.39127	1.11618e-35	6.31323e-34	Enoph1
Enox1	47.0235	1.92546e-10	2.3179e-09	-1.32123	/			/
/				/	1.85846	1.14642e-31	5.14812e-30	Enpp2
Enpp5	32.5638	4.16007e-11	5.55388e-10	-1.53408	-1.86635	1.26105e-15	1.3894e-14	Enpp5	76
/				/	1.41379	4.80992e-15	5.04089e-14	Epb41l4aos
/				/	1.59079	9.1579e-20	1.52656e-18	Ephb6
/				/	1.40927	8.15844e-35	4.39636e-33	Ephx1
/				/	1.00304	7.73779e-07	3.03832e-06	Epn3
/				/	1.01152	1.44925e-13	1.27305e-12	Erbin
/				/	-2.06375	1.09559e-55	2.19399e-53	Ereg
/				/	1.24968	6.85535e-08	3.10766e-07	Erich2
/				/	-1.92825	1.04071e-57	2.23512e-55	Errfi1
Esx1	91.5903	4.85165e-24	2.89906e-22	-1.60795	-1.4008	1.41041e-20	2.53959e-19	Esx1	77
/				/	1.13431	1.23826e-15	1.36531e-14	Etfbkmt
Evc	290.005	3.56475e-36	5.12874e-34	-1.58289	-1.06525	9.96011e-19	1.49543e-17	Evc	78
/				/	-1.58936	4.63762e-18	6.4896e-17	Evi2a
/				/	-1.22154	1.06684e-29	4.10635e-28	Exo1
Exog	244.91	3.21082e-26	2.3439e-24	-1.05072	-1.1023	6.46691e-30	2.5153e-28	Exog	79
/				/	-1.42154	3.42912e-31	1.47293e-29	Exosc6
/				/	-2.46152	4.12319e-29	1.54297e-27	Eya2
/				/	1.20372	8.15767e-18	1.11521e-16	Eya4
/				/	-1.40309	4.2314e-23	9.69168e-22	F2rl1
/				/	-1.05497	2.86609e-11	1.95636e-10	F8a
/				/	-1.3488	1.73301e-15	1.88143e-14	Faap24
Fam117a	173.136	8.61994e-19	3.1232e-17	-1.08638	/			/
Fam131b	92.737	3.47284e-33	4.18407e-31	-1.89923	/			/
Fam167a	58.164	3.0648e-07	2.13209e-06	-1.04114	1.11582	3.10539e-11	2.10902e-10	Fam167a	80	1
/				/	-1.24965	1.86903e-11	1.30339e-10	Fam171b
/				/	1.29272	1.2022e-15	1.32654e-14	Fam199x
/				/	2.04001	3.4933e-60	8.77412e-58	Fam20a
/				/	1.21107	3.11191e-50	4.39194e-48	Fbxl20
Fbxo2	114.952	2.24411e-30	2.17356e-28	-1.90867	-1.55745	1.11197e-22	2.42685e-21	Fbxo2	81
/				/	1.54275	1.12756e-29	4.32883e-28	Fbxo32
Fbxo6	853.387	9.68892e-40	1.77259e-37	1.07019	/			/
Fdps	10954.3	1.70424e-30	1.66152e-28	1.05961	/			/
/				/	1.30221	2.37916e-22	5.03668e-21	Fbxw4
/				/	-1.29953	4.50765e-30	1.79567e-28	Fen1
Fetub	139.089	6.52682e-15	1.46992e-13	1.19483	/			/
/				/	1.53497	6.14511e-26	1.81765e-24	Fgd3
/				/	1.02208	6.62231e-19	1.0138e-17	Fggy
/				/	1.57651	2.41598e-27	7.90341e-26	Firre
Fjx1	45.5309	2.23564e-19	8.56071e-18	-1.88462	-1.52659	8.45727e-15	8.55484e-14	Fjx1	82
/				/	1.08301	3.18664e-31	1.37276e-29	Flot1
/				/	-1.81523	1.33567e-23	3.19246e-22	Flrt3
Flt4	33.834	1.71061e-24	1.07413e-22	-2.68462	/			/
/				/	1.62207	8.95779e-43	8.67617e-41	Fmn1
/				/	1.13551	1.67729e-14	1.64608e-13	Fn1
/				/	-1.28844	3.40536e-16	3.94867e-15	Fndc10
/				/	-1.23196	7.46948e-08	3.36752e-07	Fos
/				/	-1.37723	4.74714e-17	6.03845e-16	Fosl1
/				/	1.07269	3.58128e-15	3.79349e-14	Foxd1
Foxf1	134.415	1.10906e-18	3.95077e-17	-1.1171	/			/
Foxred2	112.519	2.01266e-38	3.31396e-36	-2.52344	-1.19469	8.7568e-12	6.32085e-11	Foxred2	83
/				/	-3.42568	1.83232e-50	2.66207e-48	Fst
Fuca2	228.639	3.08877e-27	2.46089e-25	-1.17525	-1.62835	3.81858e-49	5.09798e-47	Fuca2	84
/				/	-1.13995	5.92684e-20	1.00838e-18	Fus
Fuz	112.133	4.04741e-12	6.2739e-11	1.08737	1.20685	4.09077e-15	4.31467e-14	Fuz	85
Fzd1	866.122	8.11097e-13	1.38157e-11	-1.05534	/			/
/				/	2.34003	7.0534e-54	1.20143e-51	Gadd45a
/				/	1.26898	8.50774e-33	4.06697e-31	Gadd45b
/				/	-1.19045	9.88921e-20	1.64108e-18	Gale
Galm	195.555	1.49972e-18	5.29152e-17	-1.32274	-2.4544	3.53261e-54	6.54372e-52	Galm	86
Gamt	268.863	2.4095e-22	1.22282e-20	1.23288	/			/
/				/	-2.5298	3.09642e-103	2.86787e-100	Gap43
/				/	1.28574	1.13299e-14	1.13521e-13	Gas5
Gas7	119.493	2.07915e-20	8.90488e-19	-1.29861	/			/
Gata2	201.756	3.01337e-31	3.12273e-29	-1.61704	-1.05811	1.11958e-15	1.23721e-14	Gata2	87
/				/	-1.20004	2.64218e-24	6.75078e-23	Gcnt1
/				/	1.08356	5.02672e-21	9.45318e-20	Gdnf
Gfpt2	151.511	1.18811e-56	4.89072e-54	-2.32959	-1.01193	4.2219e-17	5.40279e-16	Gfpt2	88
/				/	-1.03881	1.21381e-08	6.05233e-08	Gfra1
Gfra2	89.9191	2.41462e-18	8.22582e-17	-1.82918	/			/
/				/	-1.20566	1.01303e-11	7.28743e-11	Ggct
Glis1	34.2353	1.7809e-05	8.56202e-05	-1.01376	/			/
/				/	-1.0363	1.21322e-12	9.70249e-12	Gm15645
Gm15867	163.286	4.40736e-16	1.1663e-14	1.14268	1.44579	5.27502e-26	1.57918e-24	Gm15867	89
/				/	-1.21444	6.71961e-10	3.8989e-09	Gm16062
/				/	1.13336	4.4162e-07	1.79053e-06	Gm16576
/				/	1.17032	2.24762e-06	8.28134e-06	Gm3414
Gm527	43.1876	4.96018e-09	4.77926e-08	1.34265	/			/
/				/	-1.15031	1.10134e-09	6.2269e-09	Gm5617
/				/	-1.12068	2.58161e-17	3.3766e-16	Gm6682
/				/	-1.0794	4.96806e-19	7.71716e-18	Gmppb
/				/	1.08637	3.32766e-19	5.25161e-18	Gnao1
Gng11	40.8051	4.86581e-33	5.78921e-31	-2.73291	-3.61066	7.43244e-49	9.74702e-47	Gng11	90
/				/	-1.2052	7.1648e-19	1.09234e-17	Gpatch3
Gpc4	57.1308	1.05972e-18	3.78409e-17	-1.62916	-4.2334	1.25104e-65	3.86232e-63	Gpc4	91
Gpm6b	67.8884	1.63366e-13	3.04518e-12	-1.42309	/			/
/				/	-1.00727	7.75217e-20	1.30249e-18	Gpn2
/				/	1.20812	2.54055e-14	2.44154e-13	Gpr146
/				/	-2.95947	1.63709e-37	1.07345e-35	Gpr149
Gpr153	84.5023	1.6796e-14	3.61249e-13	-1.37204	/			/
Gpr50	100.252	2.56063e-24	1.5877e-22	-1.91646	-2.3905	5.86086e-36	3.43289e-34	Gpr50	92
/				/	-1.69776	2.02077e-14	1.96753e-13	Gprin1
/				/	1.78624	1.14258e-86	6.27107e-84	Gpt2
/				/	-1.08832	2.44624e-36	1.4918e-34	Gpx1
Grasp	435.084	2.31572e-53	7.79923e-51	-1.40577	-1.11793	4.77835e-37	3.07871e-35	Grasp	93
Grb14	516.875	6.87254e-25	4.52641e-23	1.00435	/			/
/				/	1.01083	9.53457e-27	2.99349e-25	Grcc10
/				/	1.05107	1.09618e-08	5.49349e-08	Greb1l
Gria1	457.092	2.34202e-46	6.19757e-44	-1.75139	-1.49416	8.77548e-36	5.06007e-34	Gria1	94
/				/	-1.07464	6.94166e-21	1.28585e-19	Grwd1
/				/	-1.64508	2.32186e-14	2.24593e-13	Gsta4
/				/	1.1372	3.80471e-31	1.62017e-29	Gstm1
/				/	-1.38766	2.13239e-19	3.41621e-18	Gsto2
Gstp1	1669.09	6.03514e-28	4.9686e-26	1.01962	1.04045	3.35816e-29	1.25986e-27	Gstp1	95
/				/	-1.52798	7.57687e-21	1.39654e-19	Gstt3
/				/	1.33309	4.27648e-36	2.53493e-34	Gtpbp2
/				/	-1.02507	2.11217e-19	3.39114e-18	H2ax
/				/	1.15073	6.21833e-27	1.98171e-25	H2-T23
/				/	-2.04894	5.14834e-22	1.05087e-20	H4c9
Hap1	121.628	2.41474e-14	5.06139e-13	-1.19836	-1.37525	1.18267e-18	1.76673e-17	Hap1	96
Hax1	3365.24	3.58986e-60	1.71607e-57	1.10911	/			/
/				/	-1.50453	7.73173e-27	2.45346e-25	Hbegf
/				/	1.07469	8.36956e-31	3.46449e-29	Hbp1
/				/	1.3234	4.21826e-38	2.93476e-36	Hcfc1r1
/				/	1.2377	1.57357e-09	8.7533e-09	Hdac9
/				/	1.58495	5.8052e-32	2.64699e-30	Heca
/				/	1.09211	2.77711e-17	3.61953e-16	Herc3
/				/	1.00839	1.8256e-27	6.03873e-26	Hes6
Hic1	113.271	3.08026e-46	8.00813e-44	-2.32979	-2.39736	3.66261e-51	5.53839e-49	Hic1	97
/				/	1.88256	9.50996e-42	8.43881e-40	Hid1
/				/	-1.17317	2.14192e-41	1.83474e-39	Higd1a
/				/	1.03273	5.1407e-26	1.54211e-24	Hivep1
/				/	1.23128	1.88167e-11	1.3116e-10	Hltf
/				/	-1.22099	9.0643e-25	2.40724e-23	Hmga1
/				/	-1.63085	1.27131e-22	2.7624e-21	Hmga2-ps1
/				/	-1.37306	1.06215e-58	2.45937e-56	Hmgn2
Hook2	189.799	2.34372e-15	5.60187e-14	1.00842	1.09877	1.60721e-18	2.35349e-17	Hook2	98
Hopx	61.3867	2.57977e-16	7.01461e-15	-1.77808	/			/
Hoxd9	157.239	2.24153e-19	8.56113e-18	1.2596	1.69125	9.34498e-36	5.34684e-34	Hoxd9	99
Hpse	121.688	1.50918e-22	7.84721e-21	-1.38919	-1.87416	3.26452e-38	2.31469e-36	Hpse	100
/				/	-1.11757	4.62962e-23	1.05386e-21	Hrob
/				/	1.51583	5.31772e-31	2.21981e-29	Hs6st1
Hsd17b11	253.564	6.98751e-69	4.70672e-66	-1.9481	-1.75796	2.10571e-62	5.77863e-60	Hsd17b11	101
Hspa1b	181.538	1.13406e-28	9.88563e-27	-1.44596	-1.10764	4.19802e-19	6.56228e-18	Hspa1b	102
Hspb1	54.0447	9.48891e-39	1.57996e-36	-2.78352	-2.29877	7.8168e-33	3.76095e-31	Hspb1	103
Hspg2	2630.4	4.10906e-11	5.49073e-10	-1.00091	/			/
Hykk	43.2346	1.7382e-13	3.21979e-12	-1.51031	-2.29489	5.32202e-26	1.58686e-24	Hykk	104
/				/	-1.44159	4.02182e-36	2.39355e-34	Id1
/				/	-1.94989	5.24393e-24	1.30167e-22	Id4
/				/	-1.20023	6.25795e-21	1.16357e-19	Ier3
Ifi203	97.726	4.27099e-16	1.13834e-14	1.58192	1.49729	9.89301e-15	9.95954e-14	Ifi203	105
Ifi204	303.879	1.85045e-23	1.02704e-21	1.54727	1.30866	2.9963e-17	3.88811e-16	Ifi204	106
Ifi207	38.0335	3.81711e-11	5.13767e-10	1.45492	1.02867	3.48766e-06	1.2496e-05	Ifi207	107
/				/	1.71175	4.52944e-15	4.76041e-14	Ifi209
Ifi211	41.529	4.15554e-07	2.81835e-06	1.14543	1.24584	8.55203e-07	3.33594e-06	Ifi211	108
/				/	-1.39172	2.74038e-07	1.14361e-06	Ifit1
Ifitm1	153.911	2.27558e-21	1.06378e-19	1.85022	3.65513	4.89189e-86	2.58903e-83	Ifitm1	109
Ifitm3	8127.26	1.36775e-33	1.71476e-31	1.01347	/			/
Ifitm6	39.0308	4.78771e-12	7.35116e-11	1.65667	1.42433	2.61887e-09	1.41639e-08	Ifitm6	110
Igdcc4	39.9608	4.69306e-08	3.85726e-07	-1.35217	/			/
/				/	-2.47316	8.56636e-24	2.08791e-22	Igfbp3
Igfbp7	389.163	3.48287e-23	1.87682e-21	-1.0875	/			/
Igsf10	208.496	2.45274e-59	1.13585e-56	-2.72201	/			/
Igsf9b	32.4753	2.7655e-16	7.49213e-15	-1.9031	/			/
Ikbke	39.1086	5.41713e-10	6.13266e-09	-1.35774	/			/
/				/	-1.44281	1.93211e-12	1.50457e-11	Il11
/				/	1.57621	1.72546e-15	1.87597e-14	Il1rn
/				/	-1.70604	4.78403e-21	9.0082e-20	Il2rg
Il33	112.898	2.96671e-21	1.37387e-19	1.93904	/			/
Il7	112.362	8.79776e-25	5.69319e-23	1.91466	1.76398	1.99803e-21	3.89589e-20	Il7	111
Inhbb	45.0756	7.77828e-25	5.10028e-23	-2.39695	-1.75491	1.82403e-16	2.17986e-15	Inhbb	112
Iqgap2	57.289	7.24e-37	1.09479e-34	-2.61756	-3.68683	3.23863e-59	7.86775e-57	Iqgap2	113
/				/	-1.20661	2.33325e-19	3.73396e-18	Iqgap3
/				/	-1.2214	1.4721e-15	1.60997e-14	Isg15
Ism1	44.2789	7.49427e-24	4.42461e-22	-2.27249	-2.82075	2.70297e-34	1.4104e-32	Ism1	114
/				/	1.03042	5.96527e-28	2.03217e-26	Itfg1
/				/	1.01109	1.51776e-11	1.07205e-10	Itga10
Itga11	36.076	1.22671e-14	2.68517e-13	-1.97373	/			/
Itm2a	307.05	1.6379e-28	1.38698e-26	-1.10865	-1.61894	9.82133e-57	2.04989e-54	Itm2a	115
/				/	-1.06684	5.74926e-15	5.95376e-14	Itpk1
Itpkb	117.574	1.88615e-14	4.03331e-13	-1.28263	-1.15446	1.60383e-12	1.2562e-11	Itpkb	116
/				/	2.15698	2.3906e-52	3.80929e-50	Itpr2
/				/	1.15708	2.16714e-49	2.91952e-47	Jade1
Jam3	153.636	6.01914e-35	8.18327e-33	-1.50124	-1.41372	7.30726e-34	3.69578e-32	Jam3	117
/				/	-1.19899	1.95998e-07	8.36308e-07	Jph1
/				/	-1.8947	7.47314e-47	9.00361e-45	Jun
Kank3	54.5467	6.39991e-11	8.29748e-10	-1.22528	-1.43124	1.37581e-14	1.3665e-13	Kank3	118
/				/	1.08309	2.6239e-11	1.79684e-10	Kcnj2
/				/	-1.54399	1.6305e-14	1.60122e-13	Kcnk2
Kcnk5	87.9293	2.03851e-34	2.6972e-32	-2.60186	-2.43496	4.33088e-32	2.0056e-30	Kcnk5	119
/				/	1.07613	1.1421e-50	1.69247e-48	Kdm5a
/				/	1.01921	1.21003e-18	1.80579e-17	Kdm5b
/				/	1.35115	3.43612e-19	5.39977e-18	Kdm7a
/				/	-1.34455	3.16593e-10	1.91416e-09	Kdm8
/				/	-1.03277	3.46785e-31	1.48526e-29	Khdrbs3
/				/	1.07638	3.91308e-15	4.13314e-14	Kif21a
/				/	2.91033	4.27117e-73	1.66564e-70	Kif21b
Kif26b	187.379	1.2443e-14	2.71967e-13	-1.13962	/			/
/				/	1.44418	7.87957e-25	2.10013e-23	Kiz
/				/	-1.2241	4.28506e-09	2.26463e-08	Klf12
/				/	1.26164	4.41422e-14	4.12189e-13	Klf7
/				/	1.51779	1.20447e-52	1.96144e-50	Klhl24
/				/	1.29599	4.3422e-10	2.58214e-09	Klhl28
Klhl30	171.852	1.23696e-33	1.58022e-31	2.01275	3.04179	1.18955e-79	5.34179e-77	Klhl30	120
Klra18	39.3253	4.0825e-07	2.77389e-06	1.18024	/			/
Krba1	51.2221	1.91747e-25	1.31551e-23	-2.39188	-1.14733	1.12048e-08	5.60767e-08	Krba1	121
Krtcap2	2184.26	8.14824e-30	7.64233e-28	1.16504	/			/
/				/	-1.27862	2.90159e-22	6.09045e-21	Kti12
/				/	1.27909	4.20449e-31	1.77007e-29	Kxd1
Lama4	211.769	2.67642e-20	1.12997e-18	-1.45616	/			/
Lama5	47.3126	2.55912e-07	1.81453e-06	-1.22441	1.30396	3.24683e-11	2.19903e-10	Lama5	122	2
Lamb2	1084.87	2.02962e-14	4.30901e-13	-1.01346	/			/
/				/	1.17503	1.45104e-08	7.1581e-08	Lcorl
Ldhb	164.355	6.92509e-38	1.09173e-35	-1.92796	-2.5319	2.01613e-60	5.24159e-58	Ldhb	123
/				/	1.15114	3.08995e-13	2.63312e-12	Lef1
Lenep	30.347	1.26028e-05	6.28255e-05	1.12099	/			/
/				/	1.04831	1.70103e-15	1.85214e-14	Lgalsl
Lgals3	14790	2.21326e-31	2.34274e-29	1.05647	/			/
/				/	-2.06148	5.3691e-26	1.59768e-24	Lif
/				/	1.15227	2.75234e-19	4.37628e-18	Lims1
Lipg	45.4335	7.83961e-10	8.57382e-09	-1.34362	/			/
Lmbr1	36.1146	1.53411e-06	9.24145e-06	-1.09583	-1.13128	4.03348e-07	1.64571e-06	Lmbr1	124
/				/	1.54812	3.68614e-15	3.90177e-14	Lncenc1
/				/	1.20471	2.18532e-29	8.30365e-28	Lnpep
/				/	1.19838	1.17167e-14	1.17238e-13	Lonrf1
Lonrf3	86.2608	5.11173e-71	3.78754e-68	-3.61495	-1.82401	7.38689e-33	3.57733e-31	Lonrf3	125
/				/	1.42584	8.16676e-47	9.75994e-45	Lox
Loxl2	717.344	1.18553e-90	1.95204e-87	-2.07279	-2.22624	1.6435e-105	2.02958e-102	Loxl2	126
/				/	1.60888	2.3014e-11	1.58699e-10	Lpar4
Lpar6	212.307	2.4682e-23	1.35468e-21	1.20585	/			/
/				/	-1.0703	9.69687e-07	3.75611e-06	Lpin3
/				/	1.50101	2.44125e-28	8.59307e-27	Lpp
Lrp4	42.0101	2.35382e-08	2.02798e-07	-1.22056	/			/
/				/	-1.47272	9.91747e-19	1.49187e-17	Lrr1
Lrrc15	71.8816	7.19495e-09	6.7397e-08	-1.32956	/			/
Lrrc17	62.2886	1.33705e-07	1.00782e-06	-1.26026	/			/
Lrrc32	56.8114	2.74091e-10	3.24681e-09	-1.26044	/			/
/				/	-1.00419	6.94008e-22	1.39168e-20	Lrrc59
/				/	1.13801	1.12749e-11	8.08726e-11	Lrrc61
Ltbp2	377.413	7.62363e-20	3.08674e-18	-1.27674	-1.73044	1.06081e-34	5.67512e-33	Ltbp2	127
/				/	1.00288	1.32982e-12	1.05779e-11	Ltbp4
/				/	1.42227	3.54892e-18	5.00394e-17	Ly6c1
/				/	1.44414	4.4294e-46	5.12807e-44	Lyst
/				/	-1.27362	1.06599e-08	5.35124e-08	Mab21l1
/				/	-1.08715	1.45684e-17	1.95022e-16	Mab21l2
/				/	2.72517	1.92399e-58	4.31994e-56	Macrod1
/				/	-1.26552	8.34518e-08	3.74069e-07	Macrod2
Macroh2a2	56.7877	3.6111e-12	5.65241e-11	-1.43492	/			/
/				/	1.41175	2.69717e-10	1.64415e-09	Magix
/				/	1.1725	5.77271e-17	7.23738e-16	Malat1
/				/	1.06754	1.19561e-12	9.57197e-12	Malt1
/				/	1.72852	9.02044e-13	7.3006e-12	Mamdc2
Man2b2	49.0501	2.20664e-08	1.91006e-07	-1.25682	/			/
/				/	-1.17429	3.8667e-36	2.31987e-34	Manf
Map1a	580.329	5.39686e-21	2.40168e-19	-1.19675	/			/
/				/	-1.29835	2.41159e-32	1.13813e-30	Map2k3
Map3k12	159.214	1.3739e-16	3.81987e-15	-1.06912	/			/
Mapk12	72.2645	4.09169e-15	9.45941e-14	-1.35554	-1.1478	2.50384e-12	1.91063e-11	Mapk12	128
/				/	-1.02671	4.94476e-28	1.6884e-26	Mapk6
Mapkapk3	47.8803	8.37229e-21	3.67068e-19	-1.9428	-1.73657	1.38979e-18	2.05747e-17	Mapkapk3	129
/				/	1.84136	1.68403e-22	3.62728e-21	Marchf9
/				/	1.31037	8.0874e-19	1.22794e-17	Marcks
Mboat2	32.8329	9.92069e-30	9.18842e-28	-2.86135	-3.34446	1.64328e-38	1.18212e-36	Mboat2	130
/				/	1.04848	1.78261e-24	4.62637e-23	Mbtps2
Mdfic	560.542	1.34696e-34	1.8146e-32	1.00887	1.24323	8.03856e-54	1.33846e-51	Mdfic	131
/				/	1.16588	1.02614e-51	1.60067e-49	Mecp2
Medag	115.91	3.52049e-15	8.24174e-14	-1.57881	-1.33809	6.75484e-12	4.93103e-11	Medag	132
/				/	-1.22302	1.8034e-34	9.51055e-33	Melk
Met	5382.46	3.37769e-98	7.15058e-95	-1.68887	-1.74846	1.78142e-105	2.03069e-102	Met	133
Mettl27	277.527	9.17811e-18	2.89384e-16	1.03004	/			/
Mfap3l	212.215	3.16212e-24	1.92837e-22	1.39626	/			/
/				/	1.5617	7.03649e-11	4.5976e-10	Mfap5
/				/	-2.02883	2.54671e-35	1.41347e-33	Mfsd2a
/				/	1.19148	1.91629e-20	3.39277e-19	Mgat3
/				/	1.08433	2.07233e-18	2.999e-17	Mgst1
Mical1	101.149	5.66966e-17	1.6346e-15	-1.42252	-1.15732	7.92712e-13	6.45805e-12	Mical1	134
Mid2	188.113	5.3716e-29	4.76657e-27	1.61353	1.82393	9.95031e-38	6.73305e-36	Mid2	135
/				/	-1.02256	2.31577e-11	1.59542e-10	Miga1
/				/	1.70918	7.45472e-39	5.60769e-37	Mitf
/				/	1.15547	6.76632e-13	5.54591e-12	Mkx
/				/	-1.07823	4.30524e-16	4.95722e-15	Mlkl
/				/	2.59559	1.03309e-27	3.4953e-26	Mme
/				/	2.11828	2.24496e-55	4.43574e-53	Mmp11
/				/	1.21952	1.04919e-17	1.4186e-16	Mmp19
/				/	2.04234	1.16214e-28	4.18004e-27	Mmp28
/				/	-2.22879	9.4946e-26	2.75883e-24	Mns1
/				/	2.09955	4.50947e-16	5.17629e-15	Morn1
/				/	1.24688	5.87716e-39	4.44355e-37	Mpst
/				/	-1.46849	5.31511e-70	1.83173e-67	Mrpl20
/				/	-1.44247	2.78607e-12	2.11727e-11	Msl3l2
/				/	1.32882	4.02892e-21	7.65443e-20	Msln
/				/	-1.24887	7.86633e-14	7.15153e-13	Msra
Msx2	36.6741	2.6577e-06	1.52653e-05	-1.00662	-1.33073	6.10506e-10	3.56606e-09	Msx2	136
/				/	-1.01739	2.08342e-28	7.38617e-27	Mta3
/				/	-1.29745	1.98662e-18	2.88624e-17	Mtfp1
/				/	-1.16526	4.09501e-08	1.9065e-07	Mthfs
/				/	-1.00194	2.59515e-27	8.43367e-26	Mtrr
/				/	1.40955	9.27838e-26	2.71196e-24	Mtss2
/				/	2.32358	3.36565e-74	1.38543e-71	Mtus1
/				/	1.17548	2.71845e-23	6.33408e-22	Mvb12b
/				/	1.289	1.84793e-35	1.02949e-33	Mvp
/				/	-1.5627	1.30166e-37	8.72817e-36	Mxd3
/				/	-1.51981	1.48826e-36	9.2666e-35	Mybl2
/				/	1.20119	3.95756e-28	1.36707e-26	Mylip
/				/	1.91456	1.56266e-19	2.54193e-18	N4bp2l1
Naxe	2127.98	5.57829e-32	6.12331e-30	1.14901	/			/
/				/	1.48779	1.96829e-28	6.99476e-27	Nbeal1
Nbl1	515.413	4.08212e-44	9.30662e-42	-1.59028	-1.84689	5.56835e-59	1.3098e-56	Nbl1	137
/				/	-1.02477	1.96194e-27	6.46089e-26	Ncapd3
/				/	1.03047	2.80591e-24	7.13221e-23	Ncoa2
Ndrg2	73.4759	5.80617e-55	2.2062e-52	-3.06224	-2.60758	1.65425e-50	2.42717e-48	Ndrg2	138
Neat1	1837.9	1.41566e-28	1.21264e-26	1.44914	/			/
Nectin1	81.7101	2.92355e-26	2.14476e-24	-2.01725	-1.43434	8.0469e-16	9.05444e-15	Nectin1	139
/				/	1.0289	2.75099e-26	8.47547e-25	Nenf
Nes	1732.81	9.27595e-23	4.9093e-21	-1.02716	-1.49742	3.006e-46	3.53539e-44	Nes	140
/				/	-1.16311	4.98293e-23	1.12908e-21	Neto2
/				/	-1.22953	2.23779e-50	3.18863e-48	Nfyc
Nhsl2	88.3405	3.17793e-11	4.32449e-10	-1.21479	/			/
Nid1	619.485	3.50853e-199	5.19929e-195	-4.26704	-2.97436	3.89413e-121	1.15414e-117	Nid1	141
Nid2	149.338	5.72907e-70	4.04281e-67	-2.77239	-3.94034	1.1646e-111	2.15727e-108	Nid2	142
Nipsnap1	36.2843	8.47206e-09	7.84181e-08	-1.35835	-1.48005	1.99936e-10	1.23504e-09	Nipsnap1	143
/				/	-1.19358	7.34553e-44	7.77524e-42	Nme1
/				/	-1.20428	1.75786e-20	3.12474e-19	Nme6
/				/	-1.00971	8.461e-21	1.5537e-19	Noct
/				/	-1.00751	6.7333e-34	3.44071e-32	Nolc1
/				/	-1.07299	6.10833e-21	1.13718e-19	Nop2
Notch1	64.8191	4.88406e-27	3.78937e-25	-2.09304	/			/
/				/	1.80539	1.51485e-16	1.82806e-15	Notch3
Npl	35.1559	8.98721e-08	7.00218e-07	-1.15524	-2.46257	5.35903e-25	1.44919e-23	Npl	144
/				/	-1.95943	1.96943e-49	2.67752e-47	Npnt
/				/	-3.54228	1.16439e-43	1.19827e-41	Nppb
Npr2	120.802	1.88784e-09	1.95409e-08	-1.04056	/			/
Npr3	58.5026	5.09647e-17	1.47797e-15	1.76406	1.87088	1.84524e-19	2.97548e-18	Npr3	145
Nr4a3	32.7866	1.04683e-07	8.05447e-07	-1.39095	/			/
/				/	1.47703	4.94662e-12	3.65606e-11	Nrbp2
/				/	1.53947	1.94838e-15	2.10906e-14	Nrep
Nsg1	31.3511	7.70262e-22	3.77964e-20	-2.79895	-2.55085	2.77097e-19	4.40118e-18	Nsg1	146
/				/	1.75029	8.45381e-85	4.1759e-82	Nt5e
Ntn4	55.3973	4.30204e-09	4.20805e-08	1.20987	1.68514	2.26042e-17	2.97489e-16	Ntn4	147
/				/	-1.39208	1.7774e-09	9.82443e-09	Nup210l
Nupr1	1240.15	7.53261e-45	1.82993e-42	1.89781	/			/
/				/	-1.42748	1.14398e-39	9.1636e-38	Oaf
/				/	-1.73122	4.97707e-32	2.28344e-30	Ociad2
/				/	-1.72891	5.27189e-12	3.89064e-11	Odaph
/				/	-1.41366	4.59953e-35	2.49672e-33	Odc1
/				/	1.17731	6.56003e-40	5.34137e-38	Oga
Ogdhl	597.937	9.40578e-22	4.5402e-20	-1.13417	/			/
/				/	2.11613	7.65174e-13	6.244e-12	Ogn
/				/	1.61515	8.90675e-42	7.95116e-40	Olfm1
/				/	-1.03608	9.54806e-10	5.42118e-09	Orai1
/				/	-1.10333	4.19331e-24	1.04967e-22	Orc1
/				/	1.03313	5.39863e-15	5.61026e-14	Osbpl8
Otulinl	54.165	3.56172e-15	8.32509e-14	-1.68772	/			/
/				/	2.47372	2.71223e-25	7.48465e-24	P2rx3
/				/	1.83282	6.27032e-20	1.06437e-18	P2ry10b
/				/	-1.27531	1.3642e-15	1.49638e-14	P2ry2
/				/	-1.02113	1.88095e-05	6.06346e-05	Pacrg
/				/	1.17262	1.99004e-16	2.3649e-15	Pak3
/				/	2.52846	4.57558e-54	7.88437e-52	Pakap
/				/	-1.41911	1.55313e-21	3.05655e-20	Panx1
/				/	1.0902	1.09817e-07	4.85351e-07	Paqr3
Paqr8	41.3465	1.01539e-08	9.2597e-08	-1.19827	/			/
/				/	1.41636	1.99551e-20	3.5246e-19	Pard3b
/				/	1.40758	1.05443e-16	1.29244e-15	Parp10
Patj	39.7477	1.08223e-07	8.30964e-07	-1.22642	-2.27113	1.5004e-20	2.69181e-19	Patj	148
/				/	-1.37567	1.64191e-36	1.01187e-34	Pbk
Pcdh10	356.85	6.36342e-101	1.57166e-97	5.73312	6.09782	2.91832e-114	6.17808e-111	Pcdh10	149
/				/	1.05528	1.17523e-09	6.62447e-09	Pced1b
/				/	-1.40418	2.60801e-26	8.05169e-25	Pclaf
/				/	1.37242	5.89759e-24	1.45418e-22	Pcmtd2
/				/	-1.10769	7.39958e-19	1.12582e-17	Pcsk7
Pde10a	81.3505	2.4926e-26	1.85618e-24	-1.7934	/			/
Pde1a	52.429	2.20879e-21	1.03582e-19	-1.92322	-2.78281	1.58302e-37	1.04261e-35	Pde1a	150
Pdgfb	71.6896	3.52864e-10	4.11415e-09	1.22794	1.90932	2.87768e-24	7.3021e-23	Pdgfb	151
Pdgfra	1853.85	7.75382e-102	2.29808e-98	-1.97458	/			/
/				/	1.13661	1.21326e-22	2.64013e-21	Pdgfrb
/				/	1.18383	1.29618e-31	5.78556e-30	Pdlim5
/				/	-1.66515	1.36514e-111	2.24778e-108	Pdpn
/				/	-1.07199	1.48819e-10	9.34864e-10	Pdss1
Pdzd4	53.701	7.22535e-09	6.76389e-08	-1.19226	/			/
Peg10	65.0212	3.74845e-18	1.24269e-16	-1.44431	-1.78445	1.43298e-26	4.48002e-25	Peg10	152
/				/	-1.19979	2.96228e-12	2.24199e-11	Peg13
Peli2	52.917	9.40638e-10	1.01598e-08	-1.11438	/			/
/				/	1.06189	8.88095e-16	9.9476e-15	Per3
Pfkfb3	123.663	7.67661e-21	3.38571e-19	-1.31251	/			/
Pfkfb4	111.453	1.93155e-11	2.71057e-10	-1.07079	/			/
/				/	-1.21249	2.66969e-19	4.24943e-18	Pfn2
Pgam2	30.6141	9.73327e-08	7.53197e-07	-1.25397	/			/
Pgk1	47624.8	1.06767e-45	2.68167e-43	1.05286	/			/
/				/	-1.11313	1.0413e-15	1.15675e-14	Pgp
/				/	1.57566	5.21958e-32	2.38731e-30	Pgpep1
Phex	51.8139	1.32646e-06	8.13609e-06	1.02168	/			/
/				/	1.27436	3.00336e-56	6.1815e-54	Phf21a
Phgdh	13629.6	1.20103e-33	1.54765e-31	1.05933	/			/
/				/	-1.42745	7.70639e-21	1.41865e-19	Phlda1
/				/	1.28487	3.23958e-32	1.50493e-30	Phldb2
/				/	-1.63737	1.4289e-14	1.41354e-13	Phyh
/				/	2.37889	7.45184e-18	1.02249e-16	Phyhd1
/				/	-1.11864	3.65275e-13	3.08786e-12	Pi15
/				/	1.46686	1.3168e-19	2.15859e-18	Pik3cd
/				/	1.61696	3.27853e-36	1.97498e-34	Pik3ip1
Pik3r3	201.704	2.20305e-20	9.35442e-19	-1.04757	/			/
Pim1	362.514	1.32278e-23	7.48178e-22	1.13823	1.71548	3.68004e-54	6.65056e-52	Pim1	153
/				/	-1.18827	2.02199e-57	4.28055e-55	Pin1
Pir	650.911	1.4434e-28	1.22929e-26	1.1598	1.28599	2.72661e-35	1.4965e-33	Pir	154
/				/	-1.34892	1.46399e-30	5.96014e-29	Pkia
Pkp1	44.3403	5.50315e-16	1.42822e-14	1.89557	1.53937	5.35016e-11	3.53946e-10	Pkp1	155
/				/	1.12376	6.31103e-43	6.15284e-41	Plcb3
Plcd1	179.789	2.11813e-18	7.28272e-17	-1.0284	/			/
Plcg2	96.3242	1.14319e-18	4.06257e-17	-1.74511	-1.30716	6.05663e-12	4.43664e-11	Plcg2	156
/				/	-1.08958	2.12898e-16	2.51957e-15	Plk1
Plscr2	93.2134	2.5323e-09	2.56853e-08	1.07957	/			/
Plxnb1	51.8721	3.33385e-11	4.52007e-10	-1.37203	/			/
/				/	1.48545	1.76082e-29	6.72515e-28	Plxnd1
/				/	-1.32606	9.23611e-41	7.7767e-39	Pmf1
/				/	1.14078	7.1544e-14	6.52839e-13	Pnpla8
/				/	-1.88721	2.9507e-25	8.12759e-24	Podnl1
Pogk	120.854	3.97029e-26	2.8561e-24	-1.51705	-2.31475	7.08105e-52	1.11632e-49	Pogk	157
/				/	-1.0181	3.71016e-12	2.76564e-11	Polq
/				/	1.1116	5.62471e-16	6.41174e-15	Polr3gl
/				/	-1.83502	1.81014e-39	1.42683e-37	Pop1
/				/	-1.25427	1.22326e-24	3.21979e-23	Pop5
/				/	-1.2972	1.13932e-27	3.84592e-26	Pop7
Popdc3	34.4581	1.88681e-06	1.12201e-05	-1.00977	-1.42728	2.88135e-11	1.96497e-10	Popdc3	158
/				/	1.70086	2.94691e-24	7.46501e-23	Porcn
/				/	1.3097	8.14636e-24	1.99209e-22	Pou6f1
/				/	-1.07079	1.15703e-25	3.32933e-24	Ppa1
/				/	-1.16994	4.88868e-28	1.6731e-26	Ppan
/				/	-1.06636	3.86875e-25	1.05322e-23	Ppif
Ppm1h	46.2757	8.67303e-09	8.00783e-08	-1.28907	-1.21618	2.75933e-08	1.31059e-07	Ppm1h	159
/				/	1.33281	4.18329e-09	2.21322e-08	Ppm1k
/				/	1.14913	2.8276e-11	1.93097e-10	Ppp1r14c
/				/	1.10748	6.33416e-07	2.51314e-06	Ppp4r1l-ps
/				/	-1.06551	4.93196e-19	7.66911e-18	Ppt2
/				/	-1.24883	2.99222e-16	3.50251e-15	Pqlc2 (Slc66a1)
Pqlc3	250.125	2.62131e-21	1.22155e-19	1.09985	1.04372	1.06551e-19	1.76028e-18	Pqlc3	160
/				/	-1.20912	6.37258e-17	7.96923e-16	Pradc1
Prdm16	64.9223	7.9357e-12	1.17835e-10	-1.35211	-1.11486	4.7184e-09	2.4795e-08	Prdm16	161
/				/	1.11821	3.41878e-21	6.52872e-20	Prdm5
/				/	3.03258	1.89584e-26	5.90219e-25	Prelp
Prex2	278.534	7.61621e-18	2.4272e-16	1.05698	1.67693	5.77015e-45	6.38118e-43	Prex2	162
Prickle1	174.043	2.66605e-52	8.58875e-50	-2.32647	-2.08935	3.9053e-46	4.5569e-44	Prickle1	163
Prickle2	42.5647	6.96165e-18	2.233e-16	-2.0984	-3.18496	8.24378e-35	4.42625e-33	Prickle2	164
Primpol	128.794	3.67425e-13	6.45892e-12	1.05189	/			/
/				/	-1.00303	9.43183e-26	2.74598e-24	Prkab1
Prkar1b	50.43	7.1002e-15	1.59421e-13	-1.72533	-1.39868	1.05651e-11	7.59284e-11	Prkar1b	165
/				/	1.20658	2.33732e-25	6.49845e-24	Prkdc
Prkg2	298.388	5.90267e-10	6.63166e-09	1.16742	/			/
/				/	1.20259	9.60584e-34	4.8418e-32	Prpf40b
Prr5	71.0164	3.24461e-09	3.22264e-08	-1.00158	/			/
/				/	-1.16395	6.69038e-11	4.38499e-10	Prr7
/				/	1.10696	6.51153e-42	5.9199e-40	Prrc1
Prrg3	34.3853	3.84135e-25	2.5875e-23	-2.67339	-1.04805	5.4439e-07	2.17859e-06	Prrg3	166
Prss12	34	3.99043e-40	7.48535e-38	-3.45356	-3.70068	2.75091e-46	3.26125e-44	Prss12	167
Prss23	235.507	1.40712e-29	1.28717e-27	1.86613	1.96711	4.06306e-33	1.98061e-31	Prss23	168
/				/	2.68829	6.61962e-90	4.08734e-87	Prune2
/				/	1.67258	6.05566e-36	3.51917e-34	Psd3
Psph	1779.18	1.24136e-36	1.85816e-34	1.06566	/			/
Ptges	561.748	1.84497e-42	4.02069e-40	-1.48167	-1.03644	1.07017e-22	2.34252e-21	Ptges	169
Ptgis	69.8866	1.61088e-79	1.59145e-76	-4.87411	-4.81214	6.66247e-85	3.40452e-82	Ptgis	170
/				/	-1.1111	5.31314e-30	2.09403e-28	Ptgr1
/				/	-1.13488	2.64387e-16	3.10702e-15	Ptgs2
/				/	-1.02936	8.05755e-14	7.31647e-13	Pthlh
/				/	1.218	9.00082e-29	3.26919e-27	Ptpn3
/				/	-1.08711	1.00579e-14	1.01107e-13	Ptprn
Ptprv	52.9115	7.74827e-07	4.97494e-06	-1.05929	/			/
/				/	1.13728	1.20943e-24	3.19476e-23	Pvt1
/				/	-1.21361	1.07192e-07	4.74457e-07	Pxmp2
Pygl	33.9755	1.41067e-25	9.86074e-24	-2.79123	-3.41004	2.57425e-35	1.42343e-33	Pygl	171
Qpct	66.7558	1.50861e-13	2.81979e-12	-1.29884	/			/
/				/	1.30111	8.74637e-15	8.82919e-14	Rab11fip2
Rab15	124.235	2.47423e-37	3.77996e-35	-2.26399	-1.82987	1.4101e-27	4.68526e-26	Rab15	172
/				/	/			/
/				/	-1.3236	3.8317e-15	4.05296e-14	Rab29
Rab3il1	64.8623	9.80594e-08	7.58425e-07	-1.19368	/			/
/				/	1.73727	1.39957e-45	1.57123e-43	Rab6b
/				/	-1.2295	1.16827e-31	5.2304e-30	Rad54l
/				/	1.16209	8.05304e-18	1.10294e-16	Ralgapa1
/				/	1.31727	1.63486e-27	5.41989e-26	Ralgps2
/				/	1.25469	5.20209e-08	2.39112e-07	Rapgefl1
/				/	1.43096	5.32771e-55	1.0122e-52	Raph1
Rasip1	63.3654	3.61214e-12	5.65241e-11	1.49899	1.60012	5.47958e-14	5.05615e-13	Rasip1	173
/				/	1.30315	3.84905e-20	6.64017e-19	Rb1cc1
/				/	-1.01174	1.30594e-13	1.15194e-12	Rbm19
/				/	1.13789	6.03917e-09	3.1248e-08	Rbm41
/				/	1.0153	1.83668e-31	8.10053e-30	Rbms2
Rbp4	53.4387	5.55927e-16	1.44026e-14	-1.89356	-2.25717	7.68906e-22	1.53151e-20	Rbp4	174
Rbpms	55.167	2.46003e-16	6.71365e-15	-1.63806	/			/
Rcan1	459.173	3.53413e-44	8.18316e-42	-1.56473	/			/
/				/	-1.1764	8.17253e-27	2.58228e-25	Rcc1
Rcn3	495.197	4.36299e-64	2.48674e-61	-1.97502	-1.39607	9.09666e-36	5.22494e-34	Rcn3	175
/				/	1.08868	5.1222e-26	1.53967e-24	Rcor3
/				/	1.77429	9.70841e-22	1.92081e-20	Rdm1
Reep1	37.495	1.93626e-10	2.32902e-09	-1.45487	-1.78552	6.87064e-15	7.07547e-14	Reep1	176
/				/	-1.7267	7.52711e-30	2.92001e-28	Rgcc
/				/	-1.02391	1.06134e-10	6.79396e-10	Rgs16
/				/	1.00403	3.08179e-23	7.15816e-22	Rhbdd1
/				/	1.30605	1.33357e-15	1.46495e-14	Rhobtb1
/				/	1.12521	4.9825e-18	6.93945e-17	Rhobtb3
Rhoj	195.688	2.06019e-26	1.54975e-24	-1.27357	-1.59974	2.01573e-40	1.67815e-38	Rhoj	177
Ripk3	191.185	7.39937e-72	6.09173e-69	-2.14787	-2.15814	3.98941e-78	1.7388e-75	Ripk3	178
Rnf113a2	52.877	2.7361e-14	5.68672e-13	-1.56602	-1.53187	1.53499e-14	1.51344e-13	Rnf113a2	179
/				/	1.01478	1.83011e-08	8.90361e-08	Rnf170
/				/	-1.01817	3.61815e-54	6.61943e-52	Rnf7
/				/	1.17153	4.08322e-14	3.83212e-13	Ro60
Rora	32.5309	2.34599e-12	3.79119e-11	-1.69677	-1.20151	9.50884e-08	4.23921e-07	Rora	180
/				/	1.07634	1.44197e-08	7.12049e-08	Rp2
/				/	-1.04438	8.93763e-39	6.62234e-37	Rpa2
/				/	1.04526	1.37756e-23	3.28729e-22	Rpl10a
/				/	1.11569	3.63983e-12	2.72006e-11	Rpl17
/				/	1.49331	3.44169e-08	1.61298e-07	Rpl22l1
/				/	1.04309	1.0118e-33	5.0655e-32	Rpl3
Rpl37rt	61.3233	8.09809e-07	5.17935e-06	1.30832	1.02794	0.000106444	0.000302938	Rpl37rt	181
/				/	1.0013	1.06625e-13	9.50707e-13	Rps14
/				/	1.12846	1.11883e-15	1.23721e-14	Rps20
Rrad	157.522	2.05083e-19	7.91439e-18	-1.12509	/			/
/				/	1.22457	3.4079e-34	1.77199e-32	Rras
/				/	-1.79413	2.99585e-37	1.93867e-35	Rrm2
/				/	-1.04533	2.58733e-11	1.77262e-10	Rrp12
/				/	-1.599	4.45336e-70	1.57129e-67	Rrp9
Rtl8b	32.1554	3.87757e-26	2.80301e-24	-2.54654	-3.05866	3.06667e-35	1.67694e-33	Rtl8b	182
/				/	1.51653	1.44807e-18	2.1331e-17	Runx1t1
S100a3	143.462	1.19013e-21	5.6892e-20	1.22584	/			/
/				/	-1.16271	1.57456e-17	2.10211e-16	S100a4
/				/	1.55317	1.79257e-06	6.70472e-06	S100g
Sall2	198.701	1.11002e-31	1.19199e-29	-1.47727	-1.83127	3.29e-47	4.06288e-45	Sall2	183
Sars	16562.2	1.60375e-61	8.19518e-59	1.17287	/			/
/				/	1.35691	6.51033e-64	1.8917e-61	Sbf2
/				/	-1.18324	1.05447e-25	3.052e-24	Scamp5
Scara3	318.481	3.10624e-54	1.0705e-51	-2.01822	-1.36192	3.64949e-28	1.26359e-26	Scara3	184
/				/	1.23831	9.02117e-17	1.11219e-15	Scube3
Sdk1	33.5707	1.04469e-54	3.8703e-52	-4.3074	-2.88091	2.74592e-36	1.66089e-34	Sdk1	185
/				/	-1.20673	2.3424e-24	6.01796e-23	Selenoh
/				/	-2.27416	4.0071e-33	1.95978e-31	Selp
/				/	-1.49666	1.16476e-20	2.11787e-19	Sema3a
/				/	1.46489	2.67076e-14	2.55837e-13	Sema3f
/				/	1.13057	1.10947e-09	6.26574e-09	Sema6c
Sema7a	643.606	2.21328e-32	2.46606e-30	-1.86404	-2.18599	8.11098e-44	8.52459e-42	Sema7a	186
/				/	1.03049	4.71637e-11	3.14121e-10	Senp7
/				/	-1.11438	1.45054e-19	2.36735e-18	Sephs2
/				/	-1.63553	1.77431e-42	1.68548e-40	Septin6
/				/	1.4722	7.53913e-40	6.07187e-38	Septin8
/				/	1.0321	5.9649e-16	6.78908e-15	Serhl
Serp2	61.3481	3.34599e-10	3.9228e-09	-1.05913	-1.40481	1.19857e-16	1.45946e-15	Serp2	187
Serpinb6a	4887.89	2.71941e-51	8.39563e-49	1.08154	/			/
Serpinb8	51.6601	1.56163e-14	3.36363e-13	1.87161	2.14002	5.13691e-19	7.96276e-18	Serpinb8	188
/				/	1.13928	8.36116e-20	1.39847e-18	Serpinb9
Serpinb9b	154.258	2.96809e-18	9.95117e-17	1.19912	1.45594	2.16244e-27	7.10538e-26	Serpinb9b	189
/				/	1.58315	4.21109e-23	9.66009e-22	Serpinf1
/				/	1.26288	5.62529e-19	8.6654e-18	Sfi1
/				/	1.5617	1.22431e-63	3.48904e-61	Sfxn3
/				/	-2.25537	1.27996e-43	1.30812e-41	Sh2d5
/				/	1.2432	7.07117e-22	1.41414e-20	Sh3bp5
Shank3	46.1574	1.39151e-41	2.90435e-39	-3.42461	-2.3586	2.77825e-26	8.54168e-25	Shank3	190
Shfl	93.3035	2.72445e-36	3.99739e-34	-2.18924	-1.07977	8.20367e-13	6.67602e-12	Shfl	191
/				/	-1.02802	4.18548e-18	5.87355e-17	Shmt1
Shroom2	57.5704	1.9129e-34	2.5538e-32	-2.28531	-3.80214	6.0994e-65	1.84463e-62	Shroom2	192
/				/	-1.05204	2.33297e-07	9.85526e-07	Shroom3
/				/	-1.05712	4.1953e-20	7.20396e-19	Siah1b
Sirpa	252.22	2.89648e-25	1.95995e-23	-1.22677	-1.07147	9.08557e-21	1.66426e-19	Sirpa	193
Slc16a11	40.7295	1.24286e-09	1.32218e-08	-1.32637	/			/
Slc16a3	188.115	4.85303e-31	4.9598e-29	-1.97945	-4.37532	1.40715e-103	1.48947e-100	Slc16a3	194
/				/	-1.09532	2.82046e-10	1.71437e-09	Slc18b1
/				/	-1.67029	2.13901e-41	1.83474e-39	Slc20a1
Slc22a4	242.449	4.23996e-18	1.39627e-16	1.05392	1.20075	9.88346e-24	2.38928e-22	Slc22a4	195
Slc24a3	51.9873	4.20472e-06	2.33021e-05	1.07902	2.32657	1.08018e-25	3.12032e-24	Slc24a3	196
/				/	-1.28562	2.48716e-24	6.36568e-23	Slc25a10
/				/	-1.45137	3.63828e-38	2.55524e-36	Slc25a38
Slc2a3	80.1292	2.29592e-19	8.74632e-18	-1.53397	-1.37032	4.4513e-17	5.67674e-16	Slc2a3	197
/				/	3.12545	4.51905e-60	1.11613e-57	Slc40a1
Slc41a2	119.816	8.83618e-15	1.96317e-13	-1.12729	-1.39017	9.56217e-22	1.89694e-20	Slc41a2	198
/				/	1.02979	3.0786e-12	2.3229e-11	Slc43a2
/				/	-1.2541	8.69554e-13	7.05691e-12	Slc43a3
Slc6a17	52.5499	2.82891e-39	4.93195e-37	-3.10011	-2.43983	4.17318e-30	1.66691e-28	Slc6a17	199
Slc7a8	97.8941	2.09987e-19	8.08258e-18	-1.79643	-2.66093	5.19134e-38	3.57816e-36	Slc7a8	200
/				/	1.00914	4.79333e-12	3.54453e-11	Slc8b1
Slc9a2	36.8691	9.52795e-24	5.47266e-22	-2.33415	-2.37824	8.72495e-26	2.5603e-24	Slc9a2	201
/				/	1.25047	7.47245e-26	2.19711e-24	Slpi
Smad9	35.3315	1.80598e-08	1.58547e-07	-1.27144	-1.16064	1.12571e-07	4.96486e-07	Smad9	202
/				/	1.11681	1.42215e-12	1.12399e-11	Smc5
/				/	1.13294	1.05552e-35	6.00224e-34	Smg1
/				/	1.51423	1.51217e-11	1.06862e-10	Smim1
Smim19	221.825	2.02792e-25	1.38487e-23	1.13319	/			/
/				/	-1.59194	5.48016e-23	1.23797e-21	Smoc2
/				/	-1.18414	2.56604e-21	4.95779e-20	Smtn
/				/	1.02175	9.73349e-05	0.000279103	Snhg1
/				/	-1.95403	1.6867e-53	2.77725e-51	Snhg18
/				/	1.32615	7.86107e-13	6.40777e-12	Snhg7
/				/	-1.03989	3.51533e-39	2.72741e-37	Snrnp40
/				/	1.3101	6.35751e-22	1.28529e-20	Snx24
Sort1	111.866	2.40906e-38	3.91965e-36	-2.02978	-2.62601	3.33269e-59	7.96566e-57	Sort1	203
/				/	1.03896	3.87203e-20	6.67204e-19	Sox12
Sox21	36.8523	2.39156e-06	1.38711e-05	-1.0153	/			/
/				/	1.37279	1.53482e-11	1.08255e-10	Sp4
/				/	-1.41882	6.69692e-35	3.62196e-33	Spc24
Speg	57.8992	2.47151e-11	3.39752e-10	-1.30202	-1.2116	1.34685e-10	8.50404e-10	Speg	204
/				/	1.16607	6.64474e-69	2.23792e-66	Spg20
/				/	-4.67228	3.19871e-109	4.74017e-106	Sprr1a
/				/	-1.50158	2.51045e-32	1.18103e-30	Spry2
Spry4	174.37	3.31995e-55	1.32969e-52	-1.90227	-3.12184	4.61901e-116	1.14082e-112	Spry4	205
/				/	-1.49185	6.19701e-47	7.52734e-45	Srm
/				/	-1.13549	8.3186e-37	5.3135e-35	Srprb
/				/	-1.37451	5.05369e-30	2.00242e-28	Srrt
/				/	-1.08979	4.65903e-39	3.55888e-37	Srsf2
/				/	1.22242	4.27972e-21	8.07913e-20	Ssbp2
St3gal1	359.576	2.89899e-31	3.02536e-29	-1.32875	/			/
St7	601.748	2.78144e-60	1.37394e-57	-1.2112	-1.66229	5.08358e-109	6.84851e-106	St7	206
Stat5a	103.171	1.62151e-12	2.67584e-11	-1.1765	/			/
/				/	-1.05085	2.78642e-20	4.86933e-19	Sting1
Stra6	54.0615	1.2359e-47	3.39162e-45	-3.13254	-2.16199	2.53449e-32	1.18481e-30	Stra6	207
Stxbp2	73.0561	1.73226e-09	1.80777e-08	-1.06363	-1.34374	2.69393e-14	2.57889e-13	Stxbp2	208
/				/	1.05312	4.14048e-31	1.75308e-29	Stxbp5
/				/	1.15984	2.11904e-11	1.46827e-10	Stxbp6
Styk1	90.4306	2.31568e-12	3.7463e-11	1.41929	1.87218	3.40524e-21	6.51126e-20	Styk1	209
/				/	1.33686	5.67229e-24	1.40565e-22	Sulf2
/				/	1.15035	1.7608e-09	9.74724e-09	Sybu
/				/	-1.28261	1.68672e-19	2.73175e-18	Syce2
/				/	1.17578	2.71795e-14	2.59686e-13	Syne2
/				/	1.44167	2.57787e-12	1.96509e-11	Syngap1
Tagln	59.7347	2.1699e-39	3.82806e-37	-2.85155	-3.17394	4.52333e-48	5.8288e-46	Tagln	210
/				/	1.0427	2.91661e-12	2.20967e-11	Tasor
/				/	1.24857	7.70188e-17	9.55098e-16	Tbc1d16
/				/	-1.02361	5.67902e-15	5.88513e-14	Tbc1d2
Tbc1d2b	935.496	3.73941e-24	2.26181e-22	-1.11403	/			/
Tbc1d9	50.1842	5.64913e-15	1.282e-13	-1.6735	-2.23318	1.95162e-24	5.0473e-23	Tbc1d9	211
Tbce	351.327	1.21325e-15	3.02171e-14	1.09121	/			/
Tbkbp1	105.44	6.17701e-33	7.26485e-31	-2.1114	/			/
/				/	-1.41923	2.28578e-33	1.13288e-31	Tceal8
/				/	-1.45904	1.48722e-32	7.0638e-31	Tcf19
Tcf24	57.9715	5.07945e-63	2.78787e-60	-3.92729	-4.83292	2.05116e-80	9.80523e-78	Tcf24	212
/				/	1.26486	2.73603e-22	5.76746e-21	Tcp11l2
/				/	1.33806	2.71176e-58	5.99785e-56	Tead2
/				/	-1.05367	2.78984e-17	3.63293e-16	Tedc1
Tent5a	88.0431	1.01358e-09	1.09068e-08	1.34154	2.38907	2.83728e-29	1.07259e-27	Tent5a	213
Tes	8419.17	1.51999e-58	6.82568e-56	-1.2436	-1.52325	6.78737e-87	3.86854e-84	Tes	214
/				/	1.01116	3.38961e-12	2.5459e-11	Tet2
/				/	1.03151	1.66642e-25	4.73079e-24	Tet3
/				/	-1.74817	2.28525e-29	8.66115e-28	Tfrc
/				/	-1.72111	2.72617e-39	2.12627e-37	Tgfb1i1
/				/	1.07353	3.29586e-10	1.98381e-09	Tgfb2
/				/	1.24616	5.61786e-19	8.66296e-18	Tgfbi
Tgfbr2	2184.61	7.42889e-26	5.24232e-24	-1.02087	-1.08809	2.84577e-29	1.07307e-27	Tgfbr2	215
/				/	1.76804	1.9183e-58	4.31994e-56	Tgm2
/				/	1.49176	4.45972e-38	3.08825e-36	Thbs1
Thbs3	101.551	7.99902e-19	2.91247e-17	-1.44676	/			/
Thsd4	87.4865	8.34515e-19	3.03105e-17	-1.62924	/			/
Tie1	31.6477	8.78392e-07	5.57707e-06	-1.15843	-2.65397	1.96327e-24	5.06858e-23	Tie1	216
/				/	1.11164	8.48828e-10	4.85667e-09	Tifa
/				/	-2.07691	1.01718e-45	1.1595e-43	Tk1
/				/	1.1446	1.22543e-10	7.79048e-10	Tle2
/				/	1.12256	1.3395e-14	1.33132e-13	Tlr4
Tm7sf2	160.655	1.54431e-17	4.75781e-16	1.06837	/			/
/				/	1.06564	1.2649e-23	3.04295e-22	Tmeff1
Tmem119	254.648	2.25366e-15	5.41281e-14	-1.11486	/			/
/				/	-1.39544	1.02552e-10	6.57317e-10	Tmem144
/				/	1.27228	3.0946e-11	2.10265e-10	Tmem151a
/				/	-1.14314	4.59368e-16	5.26886e-15	Tmem158
/				/	-2.41609	5.1806e-22	1.056e-20	Tmem159
Tmem171	84.0871	6.16129e-25	4.07608e-23	1.75028	1.00584	6.57397e-09	3.38969e-08	Tmem171	217
/				/	-1.47729	7.34154e-22	1.46623e-20	Tmem185b
/				/	-1.08254	7.01383e-06	2.4082e-05	Tmem200a
Tmem200b	73.6838	1.69868e-09	1.77773e-08	-1.23406	/			/
/				/	-1.04196	5.12586e-12	3.78476e-11	Tmem201
/				/	-1.54954	4.66537e-40	3.8409e-38	Tmem223
Tmem53	139.871	2.69995e-14	5.62736e-13	1.12363	/			/
/				/	-1.47814	4.71465e-10	2.78685e-09	Tmem74
/				/	1.53333	9.51419e-37	6.04459e-35	Tmem86a
/				/	1.21073	4.40862e-10	2.61639e-09	Tmem8b
/				/	-1.01991	9.32381e-32	4.22537e-30	Tmem97
Tmod2	93.0131	4.86381e-13	8.49963e-12	-1.28131	-1.55644	1.5279e-18	2.24623e-17	Tmod2	218
Tmsb4x	12656.9	3.23207e-15	7.59051e-14	1.13589	/			/
Tnc	1652.31	2.13889e-19	8.21147e-18	-1.41121	-1.48821	1.95586e-21	3.81869e-20	Tnc	219
/				/	-1.52564	2.19612e-42	2.07288e-40	Tnfrsf12a
Tnfrsf21	55.3821	1.85686e-07	1.34952e-06	-1.06318	/			/
/				/	-1.51608	9.04375e-26	2.6486e-24	Tnfrsf4
/				/	-1.19059	3.57408e-11	2.41075e-10	Tnfsf12
Tnnt2	38.0899	1.61872e-16	4.47351e-15	1.96644	2.38902	7.24647e-25	1.93837e-23	Tnnt2	220
Tom1l1	61.9419	2.11693e-33	2.59263e-31	-2.23522	-3.90143	1.26428e-66	4.16343e-64	Tom1l1	221
/				/	-1.07036	8.33724e-42	7.48785e-40	Tomm5
Tpd52l1	57.0438	2.17379e-11	3.01623e-10	-1.4602	/			/
Traip	178.1	4.08773e-21	1.86388e-19	-1.28358	-1.93758	1.11305e-43	1.15344e-41	Traip	222
/				/	1.02146	2.07062e-19	3.32804e-18	Trappc6a
/				/	-1.03269	6.35708e-16	7.20777e-15	Trex1
/				/	-1.6378	3.01411e-16	3.52535e-15	Trim66
/				/	-1.03239	1.2837e-20	2.3199e-19	Trip13
/				/	-1.09976	2.68889e-13	2.30194e-12	Trmt12
/				/	-1.01912	3.28666e-13	2.78952e-12	Trmt61a
/				/	-1.02775	4.2081e-09	2.22475e-08	Trp53
/				/	1.59834	5.32902e-21	9.9963e-20	Trp53inp1
Trpc1	56.6491	6.9638e-11	8.99708e-10	1.28359	1.64231	6.17865e-18	8.53322e-17	Trpc1	223
/				/	1.22283	1.51792e-24	3.96023e-23	Trpm4
/				/	1.74844	2.11482e-16	2.50917e-15	Trpm6
/				/	1.07303	1.45622e-16	1.76017e-15	Trps1
Tsc22d3	590.727	2.74572e-54	9.6878e-52	1.73994	2.25617	1.23604e-92	8.32585e-90	Tsc22d3	224
Tshz3	31.4323	4.28055e-24	2.56816e-22	-2.49422	-2.73242	6.19823e-29	2.27355e-27	Tshz3	225
Tspan17	357.336	4.51182e-38	7.18932e-36	1.34289	1.57766	7.74472e-54	1.30419e-51	Tspan17	226
Tspan6	41.2957	1.7694e-39	3.19764e-37	-3.13588	-3.08653	1.45202e-41	1.2808e-39	Tspan6	227
/				/	1.07185	2.78994e-21	5.36936e-20	Ttc3
/				/	-1.55677	1.86478e-13	1.62459e-12	Ttc30a1
/				/	-2.06735	8.0051e-39	5.96118e-37	Ttc9
/				/	-1.117	3.17096e-33	1.56115e-31	Tuba1c
Tuba8	83.2628	2.37856e-71	1.85515e-68	-3.51367	-4.79399	6.68971e-99	5.50749e-96	Tuba8	228
/				/	-1.18043	4.35088e-29	1.62407e-27	Tubb4b
/				/	-1.49329	1.88539e-28	6.71623e-27	Tubb6
Tut4	171.487	5.46124e-14	1.08195e-12	-1.13059	/			/
/				/	2.69481	1.07881e-31	4.85922e-30	Txnip
/				/	-1.52153	1.32785e-45	1.50209e-43	Tyms
/				/	-1.23442	1.72271e-36	1.05491e-34	Uaca
/				/	1.41236	4.10684e-14	3.85185e-13	Uba7
Ubash3b	43.1595	2.0883e-34	2.73863e-32	-2.83456	-3.24917	1.57709e-43	1.58986e-41	Ubash3b	229
/				/	-1.03966	3.65632e-12	2.72996e-11	Ube2cbp
/				/	1.11115	1.94447e-52	3.13207e-50	Ube2h
/				/	1.03003	2.54615e-18	3.64203e-17	Ubn2
/				/	-1.15801	2.13039e-16	2.51957e-15	Ubxn8
Uchl1	1152.04	3.16084e-27	2.50342e-25	-1.43704	-2.77795	1.39668e-93	1.08933e-90	Uchl1	230
/				/	1.25552	2.61302e-27	8.47316e-26	Uckl1
/				/	-1.35659	8.01641e-12	5.80905e-11	Ufsp1
/				/	1.21509	4.48315e-23	1.02524e-21	Ugcg
/				/	-1.09582	8.07677e-23	1.80527e-21	Uhrf1
/				/	1.33061	3.33574e-43	3.29549e-41	Ulk2
/				/	1.06984	3.36076e-33	1.64911e-31	Unc119
Unc5a	47.0954	8.45629e-26	5.93904e-24	-2.31471	/			/
/				/	-1.46666	5.08222e-20	8.67665e-19	Upp1
Use1	1110.97	2.77501e-18	9.34609e-17	1.03549	1.20687	1.86218e-24	4.82441e-23	Use1	231
Usp13	55.1919	2.43342e-38	3.91965e-36	-2.58507	-3.25399	4.10697e-54	7.25871e-52	Usp13	232
/				/	1.08664	5.51092e-12	4.05493e-11	Uvssa
Vamp4	349.536	2.90125e-23	1.58065e-21	1.40483	1.32363	5.59507e-21	1.04293e-19	Vamp4	233
Vcan	703.982	8.85558e-25	5.70569e-23	-1.39682	/			/
/				/	1.03157	1.49373e-06	5.64683e-06	Vdr
/				/	1.59773	2.29501e-12	1.76371e-11	Vill
/				/	1.06969	1.40728e-13	1.23692e-12	Vps13a
/				/	1.43348	7.14059e-13	5.83654e-12	Vsir
/				/	2.22122	3.20061e-24	8.0663e-23	Vwf
/				/	-1.06658	1.74694e-05	5.65732e-05	Wincr1
/				/	1.32326	2.37477e-08	1.13591e-07	Wnt6
Wnt7b	338.115	1.6567e-12	2.73088e-11	-1.37448	/			/
/				/	1.17203	4.53778e-09	2.38882e-08	Wnt9a
/				/	-1.02856	3.19647e-19	5.04995e-18	Wrap53
/				/	1.03238	1.78388e-18	2.6019e-17	Wwox
/				/	1.13124	2.11568e-11	1.46781e-10	Xist
/				/	-1.04665	3.23006e-08	1.5215e-07	Xk
Xpnpep2	126.32	1.43399e-10	1.77234e-09	1.14329	1.28406	3.11711e-13	2.65474e-12	Xpnpep2	234
Ypel1	77.9734	7.76083e-14	1.50141e-12	1.23976	1.23861	2.95934e-14	2.8166e-13	Ypel1	235
/				/	1.51059	3.36042e-21	6.43386e-20	Ypel2
/				/	1.83496	1.0383e-47	1.32643e-45	Ypel3
/				/	-1.32603	1.09122e-47	1.38212e-45	Yrdc
/				/	1.25032	2.46597e-24	6.32234e-23	Zbed6
/				/	1.26651	4.3983e-08	2.03873e-07	Zbtb26
/				/	1.03121	2.56732e-13	2.20169e-12	Zbtb34
/				/	1.11662	3.5909e-10	2.15352e-09	Zbtb37
/				/	1.69779	1.97894e-38	1.4099e-36	Zc2hc1a
/				/	1.67273	2.14954e-28	7.60239e-27	Zc3h6
/				/	1.17528	4.53461e-22	9.30726e-21	Zc3hav1l
/				/	-1.18526	1.03052e-48	1.33959e-46	Zcchc17
/				/	1.34401	2.00777e-23	4.73024e-22	Zdhhc1
/				/	1.11753	2.05971e-19	3.3141e-18	Zeb2
/				/	1.26606	1.29528e-08	6.43904e-08	Zfas1
/				/	1.16048	3.19767e-24	8.0663e-23	Zfc3h1
/				/	1.11919	5.12752e-15	5.34351e-14	Zfp260
/				/	1.07476	3.02089e-14	2.87333e-13	Zfp281
Zfp286	37.4608	9.07036e-24	5.29187e-22	-2.2368	-3.04609	7.25551e-38	4.95481e-36	Zfp286	236
/				/	1.00785	5.31082e-22	1.08106e-20	Zfp318
/				/	1.48945	1.79801e-10	1.11858e-09	Zfp329
/				/	1.0036	3.46371e-12	2.5963e-11	Zfp354c
Zfp37	30.2115	9.37361e-06	4.82318e-05	-1.12445	-1.25173	6.24503e-07	2.47844e-06	Zfp37	237
/				/	1.23885	5.88159e-18	8.15335e-17	Zfp397
/				/	-1.03717	1.30627e-15	1.43709e-14	Zfp428
/				/	1.30439	5.26635e-11	3.48714e-10	Zfp449
Zfp521	37.7463	1.46758e-40	2.86159e-38	-3.40008	-3.58327	6.03877e-46	6.9371e-44	Zfp521	238
/				/	-1.11614	9.15421e-11	5.90837e-10	Zfp57
/				/	1.01895	1.67741e-09	9.30645e-09	Zfp60
/				/	1.25185	5.31484e-12	3.92039e-11	Zfp606
/				/	1.32069	1.5497e-12	1.2183e-11	Zfp62
/				/	1.0817	5.47636e-21	1.02209e-19	Zfp703
/				/	1.13138	6.38992e-16	7.23947e-15	Zfp775
/				/	1.19437	2.28869e-14	2.21674e-13	Zfp866
/				/	1.14715	9.8463e-29	3.56754e-27	Zfp871
/				/	1.1046	2.94243e-43	2.92643e-41	Zkscan17
/				/	1.30512	3.26396e-20	5.67041e-19	Zkscan8
/				/	-1.2197	7.8419e-38	5.3307e-36	Znrd2
/				/	-1.2757	2.96416e-37	1.92658e-35	Zw10

## Sheet: Shared_PTD7_RS(sort DE)_RL
Kleinberger, Sanders, Staes et al. (2022) - Additional file 9: Table S8. Differentially expressed (DE) genes in the PTD7 cell family
Comparison of genes, differentially expressed by both PTD7_RS versus PTD7, and PTD7_RL versus PTD7
Sorted according to value of log2FoldChange in PTD7_RS vs PTD7
PTD7_RSvsPTD7	baseMean	pvalue	padj	log2FoldChange_PTD7_RS	log2FoldChange_PTD7_RL	pvalue	padj	PTD7_RLvsPTD7
Pcdh10	356.85	6.36342e-101	1.57166e-97	5.73312	6.09782	2.91832e-114	6.17808e-111	Pcdh10
Ces1g	232.808	6.07509e-114	2.25067e-110	4.06225	3.6623	1.13217e-92	7.98935e-90	Ces1g
Edn1	57.6394	2.18882e-43	4.91457e-41	3.34319	2.44909	2.10158e-23	4.92773e-22	Edn1
Cbr2	180.483	7.16797e-30	6.76575e-28	2.37766	3.67908	4.84102e-72	1.79348e-69	Cbr2
Ctsw	45.3827	4.31115e-21	1.95972e-19	2.31565	2.08608	1.8469e-17	2.44368e-16	Ctsw
Dynap	46.9993	2.16495e-22	1.10249e-20	2.13233	/			/
Klhl30	171.852	1.23696e-33	1.58022e-31	2.01275	3.04179	1.18955e-79	5.34179e-77	Klhl30
Tnnt2	38.0899	1.61872e-16	4.47351e-15	1.96644	2.38902	7.24647e-25	1.93837e-23	Tnnt2
Il33	112.898	2.96671e-21	1.37387e-19	1.93904	/			/
Il7	112.362	8.79776e-25	5.69319e-23	1.91466	1.76398	1.99803e-21	3.89589e-20	Il7
Nupr1	1240.15	7.53261e-45	1.82993e-42	1.89781	/			/
Pkp1	44.3403	5.50315e-16	1.42822e-14	1.89557	1.53937	5.35016e-11	3.53946e-10	Pkp1
Anxa8	90.8013	1.68257e-21	8.01735e-20	1.88601	2.29841	2.65354e-32	1.23657e-30	Anxa8
2200002D01Rik	37.8776	4.61415e-17	1.34601e-15	1.87788	/			/
Serpinb8	51.6601	1.56163e-14	3.36363e-13	1.87161	2.14002	5.13691e-19	7.96276e-18	Serpinb8
Prss23	235.507	1.40712e-29	1.28717e-27	1.86613	1.96711	4.06306e-33	1.98061e-31	Prss23
Ifitm1	153.911	2.27558e-21	1.06378e-19	1.85022	3.65513	4.89189e-86	2.58903e-83	Ifitm1
Aspa	634.695	3.51074e-21	1.62074e-19	1.78396	1.47667	5.38187e-15	5.59677e-14	Aspa
Npr3	58.5026	5.09647e-17	1.47797e-15	1.76406	1.87088	1.84524e-19	2.97548e-18	Npr3
Tmem171	84.0871	6.16129e-25	4.07608e-23	1.75028	1.00584	6.57397e-09	3.38969e-08	Tmem171
Tsc22d3	590.727	2.74572e-54	9.6878e-52	1.73994	2.25617	1.23604e-92	8.32585e-90	Tsc22d3
Chac1	1090.51	4.63456e-43	1.02507e-40	1.73303	/			/
Ifitm6	39.0308	4.78771e-12	7.35116e-11	1.65667	1.42433	2.61887e-09	1.41639e-08	Ifitm6
Arntl2	102.807	5.01189e-30	4.79169e-28	1.62926	/			/
Mid2	188.113	5.3716e-29	4.76657e-27	1.61353	1.82393	9.95031e-38	6.73305e-36	Mid2
Cxadr	275.202	8.47268e-40	1.56946e-37	1.60035	1.41107	1.67137e-31	7.41558e-30	Cxadr
Ifi203	97.726	4.27099e-16	1.13834e-14	1.58192	1.49729	9.89301e-15	9.95954e-14	Ifi203
Apobec1	229.318	1.37699e-33	1.71476e-31	1.55159	1.74831	1.29046e-43	1.30982e-41	Apobec1
Ifi204	303.879	1.85045e-23	1.02704e-21	1.54727	1.30866	2.9963e-17	3.88811e-16	Ifi204
Ankrd37	130.722	8.52914e-20	3.40683e-18	1.50503	/			/
Rasip1	63.3654	3.61214e-12	5.65241e-11	1.49899	1.60012	5.47958e-14	5.05615e-13	Rasip1
Ifi207	38.0335	3.81711e-11	5.13767e-10	1.45492	1.02867	3.48766e-06	1.2496e-05	Ifi207
Neat1	1837.9	1.41566e-28	1.21264e-26	1.44914	/			/
Ccl9	119.695	8.88995e-22	4.31935e-20	1.44643	/			/
Styk1	90.4306	2.31568e-12	3.7463e-11	1.41929	1.87218	3.40524e-21	6.51126e-20	Styk1
Vamp4	349.536	2.90125e-23	1.58065e-21	1.40483	1.32363	5.59507e-21	1.04293e-19	Vamp4
Mfap3l	212.215	3.16212e-24	1.92837e-22	1.39626	/			/
Tspan17	357.336	4.51182e-38	7.18932e-36	1.34289	1.57766	7.74472e-54	1.30419e-51	Tspan17
Gm527	43.1876	4.96018e-09	4.77926e-08	1.34265	/			/
Tent5a	88.0431	1.01358e-09	1.09068e-08	1.34154	2.38907	2.83728e-29	1.07259e-27	Tent5a
Bc1	57.301	6.32476e-07	4.15005e-06	1.34003	/			/
Cd53	45.4405	2.2776e-09	2.32771e-08	1.33338	1.10152	7.50424e-07	2.95366e-06	Cd53
Echdc3	228.493	2.66559e-28	2.23171e-26	1.33032	1.38413	2.45747e-31	1.07425e-29	Echdc3
A330074K22Rik	54.7542	1.6514e-10	2.01085e-09	1.32766	1.80234	2.42768e-19	3.8767e-18	A330074K22Rik
Cryab	272.833	5.33624e-21	2.38186e-19	1.32637	1.18047	4.76738e-17	6.05899e-16	Cryab
Cetn4	138.43	7.37458e-20	2.99408e-18	1.31243	/			/
Rpl37rt	61.3233	8.09809e-07	5.17935e-06	1.30832	1.02794	0.000106444	0.000302938	Rpl37rt
Cacnb3	1556.77	4.88327e-33	5.78921e-31	1.28894	1.9328	4.27026e-73	1.66564e-70	Cacnb3
Trpc1	56.6491	6.9638e-11	8.99708e-10	1.28359	1.64231	6.17865e-18	8.53322e-17	Trpc1
Hoxd9	157.239	2.24153e-19	8.56113e-18	1.2596	1.69125	9.34498e-36	5.34684e-34	Hoxd9
Asgr1	43.2121	4.32083e-08	3.57712e-07	1.25474	1.04113	5.17919e-06	1.81186e-05	Asgr1
Ank2	142.983	1.43299e-16	3.97667e-15	1.25438	2.05997	2.49363e-45	2.77843e-43	Ank2
Ypel1	77.9734	7.76083e-14	1.50141e-12	1.23976	1.23861	2.95934e-14	2.8166e-13	Ypel1
Gamt	268.863	2.4095e-22	1.22282e-20	1.23288	/			/
Pdgfb	71.6896	3.52864e-10	4.11415e-09	1.22794	1.90932	2.87768e-24	7.3021e-23	Pdgfb
S100a3	143.462	1.19013e-21	5.6892e-20	1.22584	/			/
Dynlt1b	30.381	4.8149e-06	2.63876e-05	1.22246	/			/
Ntn4	55.3973	4.30204e-09	4.20805e-08	1.20987	1.68514	2.26042e-17	2.97489e-16	Ntn4
Lpar6	212.307	2.4682e-23	1.35468e-21	1.20585	/			/
Serpinb9b	154.258	2.96809e-18	9.95117e-17	1.19912	1.45594	2.16244e-27	7.10538e-26	Serpinb9b
Fetub	139.089	6.52682e-15	1.46992e-13	1.19483	/			/
Klra18	39.3253	4.0825e-07	2.77389e-06	1.18024	/			/
Chst1	62.0942	5.73849e-07	3.79976e-06	1.17441	2.96913	1.69507e-41	1.4776e-39	Chst1
Sars	16562.2	1.60375e-61	8.19518e-59	1.17287	/			/
Eno1	2090.74	3.75191e-15	8.70102e-14	1.16935	/			/
Prkg2	298.388	5.90267e-10	6.63166e-09	1.16742	/			/
Krtcap2	2184.26	8.14824e-30	7.64233e-28	1.16504	/			/
Pir	650.911	1.4434e-28	1.22929e-26	1.1598	1.28599	2.72661e-35	1.4965e-33	Pir
Apool	229.811	1.48785e-13	2.78741e-12	1.15341	/			/
Naxe	2127.98	5.57829e-32	6.12331e-30	1.14901	/			/
Ifi211	41.529	4.15554e-07	2.81835e-06	1.14543	1.24584	8.55203e-07	3.33594e-06	Ifi211
Xpnpep2	126.32	1.43399e-10	1.77234e-09	1.14329	1.28406	3.11711e-13	2.65474e-12	Xpnpep2
Gm15867	163.286	4.40736e-16	1.1663e-14	1.14268	1.44579	5.27502e-26	1.57918e-24	Gm15867
Ccdc9b	512.135	9.68076e-31	9.62813e-29	1.14193	1.27466	9.36081e-39	6.90139e-37	Ccdc9b
Pim1	362.514	1.32278e-23	7.48178e-22	1.13823	1.71548	3.68004e-54	6.65056e-52	Pim1
Tmsb4x	12656.9	3.23207e-15	7.59051e-14	1.13589	/			/
Smim19	221.825	2.02792e-25	1.38487e-23	1.13319	/			/
Adam12	328.579	9.00066e-16	2.27225e-14	1.1282	/			/
1110046J04Rik	131.558	2.62577e-11	3.59956e-10	1.12776	1.10976	3.64274e-11	2.4526e-10	1110046J04Rik
Tmem53	139.871	2.69995e-14	5.62736e-13	1.12363	/			/
Lenep	30.347	1.26028e-05	6.28255e-05	1.12099	/			/
E130311K13Rik	56.5159	4.84147e-09	4.6862e-08	1.11417	1.08142	8.19264e-09	4.17349e-08	E130311K13Rik
Hax1	3365.24	3.58986e-60	1.71607e-57	1.10911	/			/
Pqlc3	250.125	2.62131e-21	1.22155e-19	1.09985	1.04372	1.06551e-19	1.76028e-18	Pqlc3
Tbce	351.327	1.21325e-15	3.02171e-14	1.09121	/			/
Fuz	112.133	4.04741e-12	6.2739e-11	1.08737	1.20685	4.09077e-15	4.31467e-14	Fuz
Ddit3	954.749	3.95233e-31	4.06734e-29	1.08404	1.01779	7.67332e-28	2.60805e-26	Ddit3
Akap6	78.7434	2.46676e-10	2.93849e-09	1.08238	1.40758	1.89125e-17	2.50013e-16	Akap6
Serpinb6a	4887.89	2.71941e-51	8.39563e-49	1.08154	/			/
Plscr2	93.2134	2.5323e-09	2.56853e-08	1.07957	/			/
Slc24a3	51.9873	4.20472e-06	2.33021e-05	1.07902	2.32657	1.08018e-25	3.12032e-24	Slc24a3
Fbxo6	853.387	9.68892e-40	1.77259e-37	1.07019	/			/
Ctxn1	514.385	7.74507e-31	7.80777e-29	1.06889	1.24171	2.72361e-42	2.52257e-40	Ctxn1
Tm7sf2	160.655	1.54431e-17	4.75781e-16	1.06837	/			/
Psph	1779.18	1.24136e-36	1.85816e-34	1.06566	/			/
Fdps	10954.3	1.70424e-30	1.66152e-28	1.05961	/			/
Phgdh	13629.6	1.20103e-33	1.54765e-31	1.05933	/			/
Copg2	1241.03	2.55707e-31	2.68747e-29	1.05817	1.08115	6.73191e-33	3.27083e-31	Copg2
Prex2	278.534	7.61621e-18	2.4272e-16	1.05698	1.67693	5.77015e-45	6.38118e-43	Prex2
Lgals3	14790	2.21326e-31	2.34274e-29	1.05647	/			/
Slc22a4	242.449	4.23996e-18	1.39627e-16	1.05392	1.20075	9.88346e-24	2.38928e-22	Slc22a4
Pgk1	47624.8	1.06767e-45	2.68167e-43	1.05286	/			/
Primpol	128.794	3.67425e-13	6.45892e-12	1.05189	/			/
Use1	1110.97	2.77501e-18	9.34609e-17	1.03549	1.20687	1.86218e-24	4.82441e-23	Use1
Efcab11	65.7898	2.96198e-08	2.51395e-07	1.03424	/			/
Mettl27	277.527	9.17811e-18	2.89384e-16	1.03004	/			/
Bnip3	1750.72	1.01997e-14	2.24591e-13	1.02699	/			/
Phex	51.8139	1.32646e-06	8.13609e-06	1.02168	/			/
Gstp1	1669.09	6.03514e-28	4.9686e-26	1.01962	1.04045	3.35816e-29	1.25986e-27	Gstp1
C1rl	31.3099	3.60582e-05	0.000161776	1.01598	1.38217	7.27679e-09	3.73389e-08	C1rl
Ifitm3	8127.26	1.36775e-33	1.71476e-31	1.01347	/			/
Mdfic	560.542	1.34696e-34	1.8146e-32	1.00887	1.24323	8.03856e-54	1.33846e-51	Mdfic
Hook2	189.799	2.34372e-15	5.60187e-14	1.00842	1.09877	1.60721e-18	2.35349e-17	Hook2
Grb14	516.875	6.87254e-25	4.52641e-23	1.00435	/			/
C330018D20Rik	50.0926	1.98718e-06	1.17369e-05	1.00109	/			/
Hspg2	2630.4	4.10906e-11	5.49073e-10	-1.00091	/			/
Prr5	71.0164	3.24461e-09	3.22264e-08	-1.00158	/			/
Egr3	444.133	1.07129e-10	1.34084e-09	-1.00346	-1.25005	8.48609e-16	9.53414e-15	Egr3
Bok	344.57	8.5569e-17	2.43085e-15	-1.00637	/			/
Msx2	36.6741	2.6577e-06	1.52653e-05	-1.00662	-1.33073	6.10506e-10	3.56606e-09	Msx2
Atp2a2	3406.17	4.78143e-17	1.38933e-15	-1.00877	-1.05173	2.61324e-64	7.74511e-62	Atp1b3
Popdc3	34.4581	1.88681e-06	1.12201e-05	-1.00977	-1.42728	2.88135e-11	1.96497e-10	Popdc3
Lamb2	1084.87	2.02962e-14	4.30901e-13	-1.01346	/			/
Glis1	34.2353	1.7809e-05	8.56202e-05	-1.01376	/			/
Sox21	36.8523	2.39156e-06	1.38711e-05	-1.0153	/			/
Tgfbr2	2184.61	7.42889e-26	5.24232e-24	-1.02087	-1.08809	2.84577e-29	1.07307e-27	Tgfbr2
Nes	1732.81	9.27595e-23	4.9093e-21	-1.02716	-1.49742	3.006e-46	3.53539e-44	Nes
Bace1	479.05	5.97115e-19	2.19569e-17	-1.02794	/			/
Plcd1	179.789	2.11813e-18	7.28272e-17	-1.0284	/			/
Arxes2	32.7038	7.05618e-06	3.73716e-05	-1.03823	-1.36814	3.63533e-09	1.93854e-08	Arxes2
Npr2	120.802	1.88784e-09	1.95409e-08	-1.04056	/			/
Fam167a	58.164	3.0648e-07	2.13209e-06	-1.04114	1.11582	3.10539e-11	2.10902e-10	Fam167a
Dcn	288.467	5.17878e-18	1.69041e-16	-1.04378	-1.33053	2.99678e-28	1.04492e-26	Dcn
Pik3r3	201.704	2.20305e-20	9.35442e-19	-1.04757	/			/
Cdc25a	475.383	3.52846e-36	5.1263e-34	-1.04952	/			/
Exog	244.91	3.21082e-26	2.3439e-24	-1.05072	-1.1023	6.46691e-30	2.5153e-28	Exog
Dlk1	1193.27	9.85752e-20	3.91631e-18	-1.05372	/			/
Fzd1	866.122	8.11097e-13	1.38157e-11	-1.05534	/			/
Cxxc5	160.576	2.80256e-16	7.57867e-15	-1.05564	/			/
Serp2	61.3481	3.34599e-10	3.9228e-09	-1.05913	-1.40481	1.19857e-16	1.45946e-15	Serp2
Ptprv	52.9115	7.74827e-07	4.97494e-06	-1.05929	/			/
Cxcl16	106.887	1.23887e-15	3.07519e-14	-1.06134	-2.00074	2.34557e-44	2.53715e-42	Cxcl16
Tnfrsf21	55.3821	1.85686e-07	1.34952e-06	-1.06318	/			/
Stxbp2	73.0561	1.73226e-09	1.80777e-08	-1.06363	-1.34374	2.69393e-14	2.57889e-13	Stxbp2
Map3k12	159.214	1.3739e-16	3.81987e-15	-1.06912	/			/
Pfkfb4	111.453	1.93155e-11	2.71057e-10	-1.07079	/			/
Bcar3	95.4505	8.64375e-14	1.65493e-12	-1.08408	-1.23102	8.42656e-18	1.14985e-16	Bcar3
Dlg5	1094.9	8.12615e-20	3.28124e-18	-1.08458	/			/
Fam117a	173.136	8.61994e-19	3.1232e-17	-1.08638	/			/
Igfbp7	389.163	3.48287e-23	1.87682e-21	-1.0875	/			/
Dsp	237.044	3.10334e-15	7.32299e-14	-1.09156	/			/
Lmbr1	36.1146	1.53411e-06	9.24145e-06	-1.09583	-1.13128	4.03348e-07	1.64571e-06	Lmbr1
Cerk	166.42	3.46223e-14	7.1062e-13	-1.10464	/			/
Itm2a	307.05	1.6379e-28	1.38698e-26	-1.10865	-1.61894	9.82133e-57	2.04989e-54	Itm2a
Tbc1d2b	935.496	3.73941e-24	2.26181e-22	-1.11403	/			/
Peli2	52.917	9.40638e-10	1.01598e-08	-1.11438	/			/
Tmem119	254.648	2.25366e-15	5.41281e-14	-1.11486	/			/
Daglb	189.969	2.51214e-14	5.25069e-13	-1.11618	/			/
Foxf1	134.415	1.10906e-18	3.95077e-17	-1.1171	/			/
Zfp37	30.2115	9.37361e-06	4.82318e-05	-1.12445	-1.25173	6.24503e-07	2.47844e-06	Zfp37
Rrad	157.522	2.05083e-19	7.91439e-18	-1.12509	/			/
Elovl4	188.717	1.86596e-21	8.80625e-20	-1.12567	/			/
Slc41a2	119.816	8.83618e-15	1.96317e-13	-1.12729	-1.39017	9.56217e-22	1.89694e-20	Slc41a2
Tut4	171.487	5.46124e-14	1.08195e-12	-1.13059	/			/
Afap1	465.336	3.13786e-23	1.7033e-21	-1.13109	/			/
Ogdhl	597.937	9.40578e-22	4.5402e-20	-1.13417	/			/
Aoc2	39.244	9.98723e-08	7.70436e-07	-1.13821	/			/
Atoh8	50.2306	6.77292e-08	5.37877e-07	-1.13838	-1.09597	1.02609e-07	4.55394e-07	Atoh8
Kif26b	187.379	1.2443e-14	2.71967e-13	-1.13962	/			/
Bean1	33.1527	1.07664e-06	6.74903e-06	-1.15006	-1.22405	1.32978e-07	5.81984e-07	Bean1
Adcy3	301.426	1.43616e-14	3.1024e-13	-1.15482	/			/
Npl	35.1559	8.98721e-08	7.00218e-07	-1.15524	-2.46257	5.35903e-25	1.44919e-23	Npl
Col6a2	989.391	1.50459e-16	4.16759e-15	-1.15652	/			/
2700081O15Rik	142.622	2.6946e-16	7.31341e-15	-1.15664	/			/
Tie1	31.6477	8.78392e-07	5.57707e-06	-1.15843	-2.65397	1.96327e-24	5.06858e-23	Tie1
Ccnd2	982.56	7.73768e-65	4.58659e-62	-1.16664	/			/
Fuca2	228.639	3.08877e-27	2.46089e-25	-1.17525	-1.62835	3.81858e-49	5.09798e-47	Fuca2
Stat5a	103.171	1.62151e-12	2.67584e-11	-1.1765	/			/
Cxcl1	32.8335	3.01277e-07	2.10199e-06	-1.17952	/			/
Asrgl1	105.074	2.33508e-16	6.38443e-15	-1.18489	/			/
Dhrs4	56.2987	2.43919e-09	2.48599e-08	-1.18598	-2.20771	1.72641e-25	4.88237e-24	Dhrs4
Ece1	1405.64	6.56171e-22	3.2305e-20	-1.1891	/			/
Pdzd4	53.701	7.22535e-09	6.76389e-08	-1.19226	/			/
Rab3il1	64.8623	9.80594e-08	7.58425e-07	-1.19368	/			/
Dennd3	53.2454	3.53698e-10	4.12064e-09	-1.19602	/			/
Adamts14	171.657	3.36041e-12	5.2864e-11	-1.19606	/			/
Map1a	580.329	5.39686e-21	2.40168e-19	-1.19675	/			/
Paqr8	41.3465	1.01539e-08	9.2597e-08	-1.19827	/			/
Hap1	121.628	2.41474e-14	5.06139e-13	-1.19836	-1.37525	1.18267e-18	1.76673e-17	Hap1
B4galt5	402.525	6.02708e-26	4.27346e-24	-1.19954	/			/
Col18a1	224.786	3.98257e-10	4.62159e-09	-1.20179	/			/
Dusp22	49.6475	7.311e-10	8.03126e-09	-1.20701	-1.28189	2.25115e-11	1.55585e-10	Dusp22
St7	601.748	2.78144e-60	1.37394e-57	-1.2112	-1.66229	5.08358e-109	6.84851e-106	St7
Nhsl2	88.3405	3.17793e-11	4.32449e-10	-1.21479	/			/
B4galnt1	192.021	4.79945e-21	2.1618e-19	-1.21684	/			/
Lrp4	42.0101	2.35382e-08	2.02798e-07	-1.22056	/			/
Lama5	47.3126	2.55912e-07	1.81453e-06	-1.22441	1.30396	3.24683e-11	2.19903e-10	Lama5
Kank3	54.5467	6.39991e-11	8.29748e-10	-1.22528	-1.43124	1.37581e-14	1.3665e-13	Kank3
Patj	39.7477	1.08223e-07	8.30964e-07	-1.22642	-2.27113	1.5004e-20	2.69181e-19	Patj
Sirpa	252.22	2.89648e-25	1.95995e-23	-1.22677	-1.07147	9.08557e-21	1.66426e-19	Sirpa
Bscl2	44.6359	5.06401e-09	4.8698e-08	-1.22914	/			/
Tmem200b	73.6838	1.69868e-09	1.77773e-08	-1.23406	/			/
Dchs1	456.425	3.78589e-14	7.73836e-13	-1.23715	/			/
Cemip	322.18	9.0828e-19	3.27489e-17	-1.23872	/			/
Tes	8419.17	1.51999e-58	6.82568e-56	-1.2436	-1.52325	6.78737e-87	3.86854e-84	Tes
Cspg4	248.455	1.20203e-17	3.76595e-16	-1.25125	/			/
Pgam2	30.6141	9.73327e-08	7.53197e-07	-1.25397	/			/
Man2b2	49.0501	2.20664e-08	1.91006e-07	-1.25682	/			/
Lrrc17	62.2886	1.33705e-07	1.00782e-06	-1.26026	/			/
Lrrc32	56.8114	2.74091e-10	3.24681e-09	-1.26044	/			/
Smad9	35.3315	1.80598e-08	1.58547e-07	-1.27144	-1.16064	1.12571e-07	4.96486e-07	Smad9
Bcl6b	113.876	4.65317e-16	1.22696e-14	-1.27184	-1.44958	1.02519e-20	1.87098e-19	Bcl6b
Rhoj	195.688	2.06019e-26	1.54975e-24	-1.27357	-1.59974	2.01573e-40	1.67815e-38	Rhoj
Ltbp2	377.413	7.62363e-20	3.08674e-18	-1.27674	-1.73044	1.06081e-34	5.67512e-33	Ltbp2
Tmod2	93.0131	4.86381e-13	8.49963e-12	-1.28131	-1.55644	1.5279e-18	2.24623e-17	Tmod2
Itpkb	117.574	1.88615e-14	4.03331e-13	-1.28263	-1.15446	1.60383e-12	1.2562e-11	Itpkb
Traip	178.1	4.08773e-21	1.86388e-19	-1.28358	-1.93758	1.11305e-43	1.15344e-41	Traip
Dact1	100.576	7.25804e-13	1.24487e-11	-1.28687	/			/
Ppm1h	46.2757	8.67303e-09	8.00783e-08	-1.28907	-1.21618	2.75933e-08	1.31059e-07	Ppm1h
2410131K14Rik (Spring1)	228.373	1.92528e-22	9.90649e-21	-1.29353	-1.52015	1.54988e-30	6.29252e-29	2410131K14Rik (Spring1)
Gas7	119.493	2.07915e-20	8.90488e-19	-1.29861	/			/
Qpct	66.7558	1.50861e-13	2.81979e-12	-1.29884	/			/
Speg	57.8992	2.47151e-11	3.39752e-10	-1.30202	-1.2116	1.34685e-10	8.50404e-10	Speg
Pfkfb3	123.663	7.67661e-21	3.38571e-19	-1.31251	/			/
Enox1	47.0235	1.92546e-10	2.3179e-09	-1.32123	/			/
Galm	195.555	1.49972e-18	5.29152e-17	-1.32274	-2.4544	3.53261e-54	6.54372e-52	Galm
Slc16a11	40.7295	1.24286e-09	1.32218e-08	-1.32637	/			/
St3gal1	359.576	2.89899e-31	3.02536e-29	-1.32875	/			/
Lrrc15	71.8816	7.19495e-09	6.7397e-08	-1.32956	/			/
Dpep1	59.8784	4.32983e-11	5.74944e-10	-1.34246	/			/
Lipg	45.4335	7.83961e-10	8.57382e-09	-1.34362	/			/
Prdm16	64.9223	7.9357e-12	1.17835e-10	-1.35211	-1.11486	4.7184e-09	2.4795e-08	Prdm16
Igdcc4	39.9608	4.69306e-08	3.85726e-07	-1.35217	/			/
Arc	108.73	9.3852e-19	3.36754e-17	-1.35445	/			/
Mapk12	72.2645	4.09169e-15	9.45941e-14	-1.35554	-1.1478	2.50384e-12	1.91063e-11	Mapk12
Ikbke	39.1086	5.41713e-10	6.13266e-09	-1.35774	/			/
Nipsnap1	36.2843	8.47206e-09	7.84181e-08	-1.35835	-1.48005	1.99936e-10	1.23504e-09	Nipsnap1
Ankrd34a	56.3248	9.20575e-13	1.55731e-11	-1.36153	/			/
Col12a1	1554.84	4.92295e-16	1.28893e-14	-1.36196	/			/
Plxnb1	51.8721	3.33385e-11	4.52007e-10	-1.37203	/			/
Gpr153	84.5023	1.6796e-14	3.61249e-13	-1.37204	/			/
Cdh11	224.667	8.27967e-27	6.32456e-25	-1.37399	-2.46903	2.90584e-72	1.10415e-69	Cdh11
Wnt7b	338.115	1.6567e-12	2.73088e-11	-1.37448	/			/
Adgre5	32.5015	1.22484e-09	1.30488e-08	-1.37997	-1.29781	3.01097e-09	1.62076e-08	Adgre5
Hpse	121.688	1.50918e-22	7.84721e-21	-1.38919	-1.87416	3.26452e-38	2.31469e-36	Hpse
Auts2	60.8566	1.29127e-13	2.43142e-12	-1.39077	/			/
Nr4a3	32.7866	1.04683e-07	8.05447e-07	-1.39095	/			/
Vcan	703.982	8.85558e-25	5.70569e-23	-1.39682	/			/
Grasp	435.084	2.31572e-53	7.79923e-51	-1.40577	-1.11793	4.77835e-37	3.07871e-35	Grasp
Atp9a	151.248	1.46063e-25	1.0162e-23	-1.40615	-1.32585	1.46617e-24	3.83196e-23	Atp9a
Tnc	1652.31	2.13889e-19	8.21147e-18	-1.41121	-1.48821	1.95586e-21	3.81869e-20	Tnc
Col23a1	48.766	1.2812e-09	1.35711e-08	-1.41228	/			/
Mical1	101.149	5.66966e-17	1.6346e-15	-1.42252	-1.15732	7.92712e-13	6.45805e-12	Mical1
Gpm6b	67.8884	1.63366e-13	3.04518e-12	-1.42309	/			/
Macroh2a2	56.7877	3.6111e-12	5.65241e-11	-1.43492	/			/
Uchl1	1152.04	3.16084e-27	2.50342e-25	-1.43704	-2.77795	1.39668e-93	1.08933e-90	Uchl1
Peg10	65.0212	3.74845e-18	1.24269e-16	-1.44431	-1.78445	1.43298e-26	4.48002e-25	Peg10
Hspa1b	181.538	1.13406e-28	9.88563e-27	-1.44596	-1.10764	4.19802e-19	6.56228e-18	Hspa1b
Thbs3	101.551	7.99902e-19	2.91247e-17	-1.44676	/			/
Reep1	37.495	1.93626e-10	2.32902e-09	-1.45487	-1.78552	6.87064e-15	7.07547e-14	Reep1
Lama4	211.769	2.67642e-20	1.12997e-18	-1.45616	/			/
Tpd52l1	57.0438	2.17379e-11	3.01623e-10	-1.4602	/			/
Sall2	198.701	1.11002e-31	1.19199e-29	-1.47727	-1.83127	3.29e-47	4.06288e-45	Sall2
Ptges	561.748	1.84497e-42	4.02069e-40	-1.48167	-1.03644	1.07017e-22	2.34252e-21	Ptges
Bves	45.1216	3.23241e-13	5.76428e-12	-1.49832	-1.85423	3.37337e-19	5.31244e-18	Bves
Jam3	153.636	6.01914e-35	8.18327e-33	-1.50124	-1.41372	7.30726e-34	3.69578e-32	Jam3
Hykk	43.2346	1.7382e-13	3.21979e-12	-1.51031	-2.29489	5.32202e-26	1.58686e-24	Hykk
Pogk	120.854	3.97029e-26	2.8561e-24	-1.51705	-2.31475	7.08105e-52	1.11632e-49	Pogk
Slc2a3	80.1292	2.29592e-19	8.74632e-18	-1.53397	-1.37032	4.4513e-17	5.67674e-16	Slc2a3
Enpp5	32.5638	4.16007e-11	5.55388e-10	-1.53408	-1.86635	1.26105e-15	1.3894e-14	Enpp5
Egln3	193.182	1.89483e-24	1.18479e-22	-1.53677	-1.63823	4.49615e-28	1.54233e-26	Egln3
Akap12	85.5915	1.3863e-24	8.77929e-23	-1.53737	-2.44061	4.52321e-50	6.26443e-48	Akap12
Anks6	67.1114	4.90902e-18	1.60944e-16	-1.53958	-1.92635	8.40621e-27	2.65046e-25	Anks6
AW551984	458.173	9.95331e-25	6.35768e-23	-1.55842	/			/
Rcan1	459.173	3.53413e-44	8.18316e-42	-1.56473	/			/
Rnf113a2	52.877	2.7361e-14	5.68672e-13	-1.56602	-1.53187	1.53499e-14	1.51344e-13	Rnf113a2
Dio2	47.7126	1.68177e-12	2.76299e-11	-1.5745	-1.24091	6.54032e-09	3.37351e-08	Dio2
Medag	115.91	3.52049e-15	8.24174e-14	-1.57881	-1.33809	6.75484e-12	4.93103e-11	Medag
Ctsf	36.3593	1.03242e-10	1.29766e-09	-1.5792	-1.80111	1.2341e-13	1.09314e-12	Ctsf
Evc	290.005	3.56475e-36	5.12874e-34	-1.58289	-1.06525	9.96011e-19	1.49543e-17	Evc
Nbl1	515.413	4.08212e-44	9.30662e-42	-1.59028	-1.84689	5.56835e-59	1.3098e-56	Nbl1
Esx1	91.5903	4.85165e-24	2.89906e-22	-1.60795	-1.4008	1.41041e-20	2.53959e-19	Esx1
Emilin2	495.818	2.38008e-33	2.89101e-31	-1.61176	/			/
Gata2	201.756	3.01337e-31	3.12273e-29	-1.61704	-1.05811	1.11958e-15	1.23721e-14	Gata2
Gpc4	57.1308	1.05972e-18	3.78409e-17	-1.62916	-4.2334	1.25104e-65	3.86232e-63	Gpc4
Thsd4	87.4865	8.34515e-19	3.03105e-17	-1.62924	/			/
Rbpms	55.167	2.46003e-16	6.71365e-15	-1.63806	/			/
Ace	44.712	5.04537e-11	6.64599e-10	-1.64256	/			/
Tbc1d9	50.1842	5.64913e-15	1.282e-13	-1.6735	-2.23318	1.95162e-24	5.0473e-23	Tbc1d9
Otulinl	54.165	3.56172e-15	8.32509e-14	-1.68772	/			/
Met	5382.46	3.37769e-98	7.15058e-95	-1.68887	-1.74846	1.78142e-105	2.03069e-102	Met
Crybg1	37.5586	7.09465e-15	1.59421e-13	-1.69497	-1.54199	1.32564e-13	1.16863e-12	Crybg1
Cpt1c	61.5367	1.98869e-18	6.86608e-17	-1.69604	-1.08264	1.10371e-09	6.23556e-09	Cpt1c
Rora	32.5309	2.34599e-12	3.79119e-11	-1.69677	-1.20151	9.50884e-08	4.23921e-07	Rora
Adam19	107.247	1.17683e-30	1.15493e-28	-1.70168	-2.64572	6.4025e-61	1.69426e-58	Adam19
Prkar1b	50.43	7.1002e-15	1.59421e-13	-1.72533	-1.39868	1.05651e-11	7.59284e-11	Prkar1b
Dhtkd1	34.6672	1.70388e-13	3.1681e-12	-1.73577	/			/
Plcg2	96.3242	1.14319e-18	4.06257e-17	-1.74511	-1.30716	6.05663e-12	4.43664e-11	Plcg2
Gria1	457.092	2.34202e-46	6.19757e-44	-1.75139	-1.49416	8.77548e-36	5.06007e-34	Gria1
Hopx	61.3867	2.57977e-16	7.01461e-15	-1.77808	/			/
Brsk1	54.9894	2.6333e-21	1.22329e-19	-1.78139	-1.03554	5.30084e-10	3.11719e-09	Brsk1
Pde10a	81.3505	2.4926e-26	1.85618e-24	-1.7934	/			/
Slc7a8	97.8941	2.09987e-19	8.08258e-18	-1.79643	-2.66093	5.19134e-38	3.57816e-36	Slc7a8
Col7a1	132.109	5.77797e-26	4.11653e-24	-1.80196	/			/
Cd302	51.3174	9.25803e-17	2.62323e-15	-1.81392	-1.22783	8.95345e-10	5.10116e-09	Cd302
Gfra2	89.9191	2.41462e-18	8.22582e-17	-1.82918	/			/
Sema7a	643.606	2.21328e-32	2.46606e-30	-1.86404	-2.18599	8.11098e-44	8.52459e-42	Sema7a
Cxcl10	73.9559	5.48618e-29	4.83927e-27	-1.88222	-3.40657	2.99673e-66	9.65404e-64	Cxcl10
Fjx1	45.5309	2.23564e-19	8.56071e-18	-1.88462	-1.52659	8.45727e-15	8.55484e-14	Fjx1
Cbr3	65.156	1.78422e-25	1.23553e-23	-1.88739	-1.56379	2.41112e-20	4.23347e-19	Cbr3
Rbp4	53.4387	5.55927e-16	1.44026e-14	-1.89356	-2.25717	7.68906e-22	1.53151e-20	Rbp4
Fam131b	92.737	3.47284e-33	4.18407e-31	-1.89923	/			/
Spry4	174.37	3.31995e-55	1.32969e-52	-1.90227	-3.12184	4.61901e-116	1.14082e-112	Spry4
Igsf9b	32.4753	2.7655e-16	7.49213e-15	-1.9031	/			/
Doc2b	117.692	1.14825e-26	8.68926e-25	-1.90704	-1.14137	4.03529e-12	3.00045e-11	Doc2b
Fbxo2	114.952	2.24411e-30	2.17356e-28	-1.90867	-1.55745	1.11197e-22	2.42685e-21	Fbxo2
Gpr50	100.252	2.56063e-24	1.5877e-22	-1.91646	-2.3905	5.86086e-36	3.43289e-34	Gpr50
Pde1a	52.429	2.20879e-21	1.03582e-19	-1.92322	-2.78281	1.58302e-37	1.04261e-35	Pde1a
Ldhb	164.355	6.92509e-38	1.09173e-35	-1.92796	-2.5319	2.01613e-60	5.24159e-58	Ldhb
Ak3	90.165	9.61705e-31	9.62813e-29	-1.93592	/			/
Mapkapk3	47.8803	8.37229e-21	3.67068e-19	-1.9428	-1.73657	1.38979e-18	2.05747e-17	Mapkapk3
Hsd17b11	253.564	6.98751e-69	4.70672e-66	-1.9481	-1.75796	2.10571e-62	5.77863e-60	Hsd17b11
Itga11	36.076	1.22671e-14	2.68517e-13	-1.97373	/			/
Pdgfra	1853.85	7.75382e-102	2.29808e-98	-1.97458	/			/
Rcn3	495.197	4.36299e-64	2.48674e-61	-1.97502	-1.39607	9.09666e-36	5.22494e-34	Rcn3
Slc16a3	188.115	4.85303e-31	4.9598e-29	-1.97945	-4.37532	1.40715e-103	1.48947e-100	Slc16a3
Axin2	50.9714	4.86514e-23	2.61219e-21	-2.00998	-1.30906	7.78333e-13	6.34789e-12	Axin2
Nectin1	81.7101	2.92355e-26	2.14476e-24	-2.01725	-1.43434	8.0469e-16	9.05444e-15	Nectin1
Scara3	318.481	3.10624e-54	1.0705e-51	-2.01822	-1.36192	3.64949e-28	1.26359e-26	Scara3
Cpxm1	31.8082	5.00003e-16	1.3068e-14	-2.01857	-1.07297	1.6888e-06	6.3462e-06	Cpxm1
Sort1	111.866	2.40906e-38	3.91965e-36	-2.02978	-2.62601	3.33269e-59	7.96566e-57	Sort1
Crip2	255.063	1.26491e-80	1.4419e-77	-2.04957	-1.52022	4.32609e-54	7.54216e-52	Crip2
Loxl2	717.344	1.18553e-90	1.95204e-87	-2.07279	-2.22624	1.6435e-105	2.02958e-102	Loxl2
Notch1	64.8191	4.88406e-27	3.78937e-25	-2.09304	/			/
Prickle2	42.5647	6.96165e-18	2.233e-16	-2.0984	-3.18496	8.24378e-35	4.42625e-33	Prickle2
Tbkbp1	105.44	6.17701e-33	7.26485e-31	-2.1114	/			/
Ripk3	191.185	7.39937e-72	6.09173e-69	-2.14787	-2.15814	3.98941e-78	1.7388e-75	Ripk3
Shfl	93.3035	2.72445e-36	3.99739e-34	-2.18924	-1.07977	8.20367e-13	6.67602e-12	Shfl
Tom1l1	61.9419	2.11693e-33	2.59263e-31	-2.23522	-3.90143	1.26428e-66	4.16343e-64	Tom1l1
Zfp286	37.4608	9.07036e-24	5.29187e-22	-2.2368	-3.04609	7.25551e-38	4.95481e-36	Zfp286
Ckb	104.395	1.12319e-46	3.02628e-44	-2.24608	-1.44893	1.25449e-25	3.58886e-24	Ckb
Aqp1	115.989	1.34509e-33	1.70366e-31	-2.26323	-1.52118	3.72233e-18	5.24346e-17	Aqp1
Rab15	124.235	2.47423e-37	3.77996e-35	-2.26399	-1.82987	1.4101e-27	4.68526e-26	Rab15
Ism1	44.2789	7.49427e-24	4.42461e-22	-2.27249	-2.82075	2.70297e-34	1.4104e-32	Ism1
Shroom2	57.5704	1.9129e-34	2.5538e-32	-2.28531	-3.80214	6.0994e-65	1.84463e-62	Shroom2
Unc5a	47.0954	8.45629e-26	5.93904e-24	-2.31471	/			/
Dnaja4	72.0754	1.06943e-41	2.26398e-39	-2.32125	-3.51944	1.03403e-71	3.73741e-69	Dnaja4
Prickle1	174.043	2.66605e-52	8.58875e-50	-2.32647	-2.08935	3.9053e-46	4.5569e-44	Prickle1
Gfpt2	151.511	1.18811e-56	4.89072e-54	-2.32959	-1.01193	4.2219e-17	5.40279e-16	Gfpt2
Hic1	113.271	3.08026e-46	8.00813e-44	-2.32979	-2.39736	3.66261e-51	5.53839e-49	Hic1
Slc9a2	36.8691	9.52795e-24	5.47266e-22	-2.33415	-2.37824	8.72495e-26	2.5603e-24	Slc9a2
Cln3	50.8841	1.39039e-33	1.71702e-31	-2.35228	-2.66012	2.49746e-42	2.32767e-40	Cln3
Krba1	51.2221	1.91747e-25	1.31551e-23	-2.39188	-1.14733	1.12048e-08	5.60767e-08	Krba1
Inhbb	45.0756	7.77828e-25	5.10028e-23	-2.39695	-1.75491	1.82403e-16	2.17986e-15	Inhbb
Tshz3	31.4323	4.28055e-24	2.56816e-22	-2.49422	-2.73242	6.19823e-29	2.27355e-27	Tshz3
Bmp6	35.5057	2.76565e-24	1.70767e-22	-2.51518	-1.25526	3.87889e-09	2.061e-08	Bmp6
Foxred2	112.519	2.01266e-38	3.31396e-36	-2.52344	-1.19469	8.7568e-12	6.32085e-11	Foxred2
Rtl8b	32.1554	3.87757e-26	2.80301e-24	-2.54654	-3.05866	3.06667e-35	1.67694e-33	Rtl8b
Usp13	55.1919	2.43342e-38	3.91965e-36	-2.58507	-3.25399	4.10697e-54	7.25871e-52	Usp13
Cacna1g	116.691	5.65022e-46	1.44363e-43	-2.5974	/			/
Kcnk5	87.9293	2.03851e-34	2.6972e-32	-2.60186	-2.43496	4.33088e-32	2.0056e-30	Kcnk5
Iqgap2	57.289	7.24e-37	1.09479e-34	-2.61756	-3.68683	3.23863e-59	7.86775e-57	Iqgap2
Prrg3	34.3853	3.84135e-25	2.5875e-23	-2.67339	-1.04805	5.4439e-07	2.17859e-06	Prrg3
Flt4	33.834	1.71061e-24	1.07413e-22	-2.68462	/			/
Igsf10	208.496	2.45274e-59	1.13585e-56	-2.72201	/			/
Gng11	40.8051	4.86581e-33	5.78921e-31	-2.73291	-3.61066	7.43244e-49	9.74702e-47	Gng11
Nid2	149.338	5.72907e-70	4.04281e-67	-2.77239	-3.94034	1.1646e-111	2.15727e-108	Nid2
Hspb1	54.0447	9.48891e-39	1.57996e-36	-2.78352	-2.29877	7.8168e-33	3.76095e-31	Hspb1
Pygl	33.9755	1.41067e-25	9.86074e-24	-2.79123	-3.41004	2.57425e-35	1.42343e-33	Pygl
Dapk1	184.969	9.53827e-81	1.1779e-77	-2.7958	-4.48441	8.06421e-144	3.98345e-140	Dapk1
Nsg1	31.3511	7.70262e-22	3.77964e-20	-2.79895	-2.55085	2.77097e-19	4.40118e-18	Nsg1
Ubash3b	43.1595	2.0883e-34	2.73863e-32	-2.83456	-3.24917	1.57709e-43	1.58986e-41	Ubash3b
Tagln	59.7347	2.1699e-39	3.82806e-37	-2.85155	-3.17394	4.52333e-48	5.8288e-46	Tagln
Mboat2	32.8329	9.92069e-30	9.18842e-28	-2.86135	-3.34446	1.64328e-38	1.18212e-36	Mboat2
Col1a1	1065.6	6.42836e-39	1.08252e-36	-2.87466	-3.45609	3.36086e-55	6.55324e-53	Col1a1
Col6a3	132.453	4.19329e-55	1.63527e-52	-3.05894	-1.54902	2.88666e-19	4.58002e-18	Col6a3
Ndrg2	73.4759	5.80617e-55	2.2062e-52	-3.06224	-2.60758	1.65425e-50	2.42717e-48	Ndrg2
Baiap2l1	30.1589	1.38835e-31	1.48014e-29	-3.08507	-2.40363	6.60237e-24	1.62526e-22	Baiap2l1
Slc6a17	52.5499	2.82891e-39	4.93195e-37	-3.10011	-2.43983	4.17318e-30	1.66691e-28	Slc6a17
Stra6	54.0615	1.2359e-47	3.39162e-45	-3.13254	-2.16199	2.53449e-32	1.18481e-30	Stra6
Tspan6	41.2957	1.7694e-39	3.19764e-37	-3.13588	-3.08653	1.45202e-41	1.2808e-39	Tspan6
Brinp3	180.034	1.36183e-91	2.52262e-88	-3.28947	-1.81341	1.93426e-41	1.67625e-39	Brinp3
Cyp2j6	36.023	3.1462e-42	6.75703e-40	-3.34178	-4.20543	7.83326e-58	1.70707e-55	Cyp2j6
Ctsk	37.3197	7.65384e-41	1.53273e-38	-3.34422	-2.84522	1.05715e-35	6.00224e-34	Ctsk
Cxcl14	42.0374	9.56449e-45	2.28607e-42	-3.35847	-4.23873	3.87422e-61	1.04386e-58	Cxcl14
Zfp521	37.7463	1.46758e-40	2.86159e-38	-3.40008	-3.58327	6.03877e-46	6.9371e-44	Zfp521
Shank3	46.1574	1.39151e-41	2.90435e-39	-3.42461	-2.3586	2.77825e-26	8.54168e-25	Shank3
Armcx1	49.9009	2.86462e-44	6.73823e-42	-3.44096	-2.85762	1.54616e-37	1.02288e-35	Armcx1
Prss12	34	3.99043e-40	7.48535e-38	-3.45356	-3.70068	2.75091e-46	3.26125e-44	Prss12
Clu	428.877	1.61826e-181	1.19905e-177	-3.51181	-3.88149	3.14946e-217	4.66719e-213	Clu
Tuba8	83.2628	2.37856e-71	1.85515e-68	-3.51367	-4.79399	6.68971e-99	5.50749e-96	Tuba8
Lonrf3	86.2608	5.11173e-71	3.78754e-68	-3.61495	-1.82401	7.38689e-33	3.57733e-31	Lonrf3
Tcf24	57.9715	5.07945e-63	2.78787e-60	-3.92729	-4.83292	2.05116e-80	9.80523e-78	Tcf24
Bmp2	67.451	4.45009e-66	2.86721e-63	-4.05465	-4.45586	2.09217e-77	8.85824e-75	Bmp2
Angptl4	323.17	3.99539e-171	1.97359e-167	-4.11426	-4.50442	8.65288e-200	6.41135e-196	Angptl4
Nid1	619.485	3.50853e-199	5.19929e-195	-4.26704	-2.97436	3.89413e-121	1.15414e-117	Nid1
Sdk1	33.5707	1.04469e-54	3.8703e-52	-4.3074	-2.88091	2.74592e-36	1.66089e-34	Sdk1
Armcx3	42.3239	7.26971e-62	3.84749e-59	-4.45687	-4.46959	5.02857e-66	1.5855e-63	Armcx3
Armcx2	79.3344	1.423e-89	2.10875e-86	-4.49214	-4.91026	7.94057e-103	6.92184e-100	Armcx2
Ptgis	69.8866	1.61088e-79	1.59145e-76	-4.87411	-4.81214	6.66247e-85	3.40452e-82	Ptgis
Cyba	54.4223	2.37614e-74	2.07129e-71	-4.97313	-5.05226	5.38333e-80	2.49299e-77	Cyba

## Sheet: Shared_PTD7_RS_RL(sort DE)
Kleinberger, Sanders, Staes et al. (2022) - Additional file 9: Table S8. Differentially expressed (DE) genes in the PTD7 cell family
Comparison of genes, differentially expressed by both PTD7_RS versus PTD7, and PTD7_RL versus PTD7
Sorted according to value of log2FoldChange in PTD7_RL vs PTD7
PTD7_RSvsPTD7	baseMean	pvalue	padj	log2FoldChange_PTD7_RS	log2FoldChange_PTD7_RL	pvalue	padj	PTD7_RLvsPTD7
Pcdh10	356.85	6.36342e-101	1.57166e-97	5.73312	6.09782	2.91832e-114	6.17808e-111	Pcdh10
Cbr2	180.483	7.16797e-30	6.76575e-28	2.37766	3.67908	4.84102e-72	1.79348e-69	Cbr2
Ces1g	232.808	6.07509e-114	2.25067e-110	4.06225	3.6623	1.13217e-92	7.98935e-90	Ces1g
Ifitm1	153.911	2.27558e-21	1.06378e-19	1.85022	3.65513	4.89189e-86	2.58903e-83	Ifitm1
/				/	3.12545	4.51905e-60	1.11613e-57	Slc40a1
Klhl30	171.852	1.23696e-33	1.58022e-31	2.01275	3.04179	1.18955e-79	5.34179e-77	Klhl30
/				/	3.03258	1.89584e-26	5.90219e-25	Prelp
Chst1	62.0942	5.73849e-07	3.79976e-06	1.17441	2.96913	1.69507e-41	1.4776e-39	Chst1
/				/	2.95475	4.35779e-90	2.80774e-87	Aldh3a1
/				/	2.91033	4.27117e-73	1.66564e-70	Kif21b
/				/	2.87986	1.67478e-34	8.86377e-33	C1s1
/				/	2.72517	1.92399e-58	4.31994e-56	Macrod1
/				/	2.69481	1.07881e-31	4.85922e-30	Txnip
/				/	2.68829	6.61962e-90	4.08734e-87	Prune2
/				/	2.59559	1.03309e-27	3.4953e-26	Mme
/				/	2.52846	4.57558e-54	7.88437e-52	Pakap
/				/	2.47372	2.71223e-25	7.48465e-24	P2rx3
Edn1	57.6394	2.18882e-43	4.91457e-41	3.34319	2.44909	2.10158e-23	4.92773e-22	Edn1
/				/	2.42552	2.35866e-89	1.39812e-86	Bmf
Tent5a	88.0431	1.01358e-09	1.09068e-08	1.34154	2.38907	2.83728e-29	1.07259e-27	Tent5a
Tnnt2	38.0899	1.61872e-16	4.47351e-15	1.96644	2.38902	7.24647e-25	1.93837e-23	Tnnt2
/				/	2.37889	7.45184e-18	1.02249e-16	Phyhd1
/				/	2.34003	7.0534e-54	1.20143e-51	Gadd45a
Slc24a3	51.9873	4.20472e-06	2.33021e-05	1.07902	2.32657	1.08018e-25	3.12032e-24	Slc24a3
/				/	2.32358	3.36565e-74	1.38543e-71	Mtus1
Anxa8	90.8013	1.68257e-21	8.01735e-20	1.88601	2.29841	2.65354e-32	1.23657e-30	Anxa8
Tsc22d3	590.727	2.74572e-54	9.6878e-52	1.73994	2.25617	1.23604e-92	8.32585e-90	Tsc22d3
/				/	2.22122	3.20061e-24	8.0663e-23	Vwf
/				/	2.15698	2.3906e-52	3.80929e-50	Itpr2
Serpinb8	51.6601	1.56163e-14	3.36363e-13	1.87161	2.14002	5.13691e-19	7.96276e-18	Serpinb8
/				/	2.13996	6.34299e-30	2.48109e-28	C1ra
/				/	2.11828	2.24496e-55	4.43574e-53	Mmp11
/				/	2.11613	7.65174e-13	6.244e-12	Ogn
/				/	2.09955	4.50947e-16	5.17629e-15	Morn1
Ctsw	45.3827	4.31115e-21	1.95972e-19	2.31565	2.08608	1.8469e-17	2.44368e-16	Ctsw
Ank2	142.983	1.43299e-16	3.97667e-15	1.25438	2.05997	2.49363e-45	2.77843e-43	Ank2
/				/	2.04234	1.16214e-28	4.18004e-27	Mmp28
/				/	2.04001	3.4933e-60	8.77412e-58	Fam20a
Prss23	235.507	1.40712e-29	1.28717e-27	1.86613	1.96711	4.06306e-33	1.98061e-31	Prss23
Cacnb3	1556.77	4.88327e-33	5.78921e-31	1.28894	1.9328	4.27026e-73	1.66564e-70	Cacnb3
/				/	1.91456	1.56266e-19	2.54193e-18	N4bp2l1
Pdgfb	71.6896	3.52864e-10	4.11415e-09	1.22794	1.90932	2.87768e-24	7.3021e-23	Pdgfb
/				/	1.88256	9.50996e-42	8.43881e-40	Hid1
Styk1	90.4306	2.31568e-12	3.7463e-11	1.41929	1.87218	3.40524e-21	6.51126e-20	Styk1
Npr3	58.5026	5.09647e-17	1.47797e-15	1.76406	1.87088	1.84524e-19	2.97548e-18	Npr3
/				/	1.85846	1.14642e-31	5.14812e-30	Enpp2
/				/	1.84136	1.68403e-22	3.62728e-21	Marchf9
/				/	1.84095	4.03578e-24	1.01195e-22	Cyp1b1
/				/	1.83496	1.0383e-47	1.32643e-45	Ypel3
/				/	1.83282	6.27032e-20	1.06437e-18	P2ry10b
/				/	1.82513	9.76565e-34	4.90567e-32	Crebrf
Mid2	188.113	5.3716e-29	4.76657e-27	1.61353	1.82393	9.95031e-38	6.73305e-36	Mid2
/				/	1.80899	2.31393e-26	7.1623e-25	Bmp4
/				/	1.80539	1.51485e-16	1.82806e-15	Notch3
A330074K22Rik	54.7542	1.6514e-10	2.01085e-09	1.32766	1.80234	2.42768e-19	3.8767e-18	A330074K22Rik
/				/	1.78986	3.30825e-38	2.33452e-36	Cp
/				/	1.78624	1.14258e-86	6.27107e-84	Gpt2
/				/	1.77429	9.70841e-22	1.92081e-20	Rdm1
/				/	1.77382	1.29812e-12	1.03313e-11	Bdnf
/				/	1.76804	1.9183e-58	4.31994e-56	Tgm2
Il7	112.362	8.79776e-25	5.69319e-23	1.91466	1.76398	1.99803e-21	3.89589e-20	Il7
/				/	1.75029	8.45381e-85	4.1759e-82	Nt5e
/				/	1.74844	2.11482e-16	2.50917e-15	Trpm6
Apobec1	229.318	1.37699e-33	1.71476e-31	1.55159	1.74831	1.29046e-43	1.30982e-41	Apobec1
/				/	1.73812	4.5559e-27	1.46134e-25	Abca8b
/				/	1.73727	1.39957e-45	1.57123e-43	Rab6b
/				/	1.73495	1.78365e-35	9.97431e-34	Dync2h1
/				/	1.72852	9.02044e-13	7.3006e-12	Mamdc2
/				/	1.72493	7.42986e-40	6.01656e-38	Adamtsl3
/				/	1.72015	6.35132e-30	2.48109e-28	Ak5
Pim1	362.514	1.32278e-23	7.48178e-22	1.13823	1.71548	3.68004e-54	6.65056e-52	Pim1
/				/	1.71175	4.52944e-15	4.76041e-14	Ifi209
/				/	1.70918	7.45472e-39	5.60769e-37	Mitf
/				/	1.70086	2.94691e-24	7.46501e-23	Porcn
/				/	1.69779	1.97894e-38	1.4099e-36	Zc2hc1a
Hoxd9	157.239	2.24153e-19	8.56113e-18	1.2596	1.69125	9.34498e-36	5.34684e-34	Hoxd9
Ntn4	55.3973	4.30204e-09	4.20805e-08	1.20987	1.68514	2.26042e-17	2.97489e-16	Ntn4
Prex2	278.534	7.61621e-18	2.4272e-16	1.05698	1.67693	5.77015e-45	6.38118e-43	Prex2
/				/	1.67495	3.01652e-29	1.13456e-27	Afap1l2
/				/	1.67273	2.14954e-28	7.60239e-27	Zc3h6
/				/	1.67258	6.05566e-36	3.51917e-34	Psd3
Trpc1	56.6491	6.9638e-11	8.99708e-10	1.28359	1.64231	6.17865e-18	8.53322e-17	Trpc1
/				/	1.63994	4.82399e-24	1.20146e-22	Aqp5
/				/	1.62207	8.95779e-43	8.67617e-41	Fmn1
/				/	1.61696	3.27853e-36	1.97498e-34	Pik3ip1
/				/	1.61515	8.90675e-42	7.95116e-40	Olfm1
/				/	1.60888	2.3014e-11	1.58699e-10	Lpar4
/				/	1.60884	1.30718e-23	3.13957e-22	Dclk2
/				/	1.60603	3.2636e-63	9.12515e-61	Car5b
Rasip1	63.3654	3.61214e-12	5.65241e-11	1.49899	1.60012	5.47958e-14	5.05615e-13	Rasip1
/				/	1.59834	5.32902e-21	9.9963e-20	Trp53inp1
/				/	1.59773	2.29501e-12	1.76371e-11	Vill
/				/	1.59079	9.1579e-20	1.52656e-18	Ephb6
/				/	1.58495	5.8052e-32	2.64699e-30	Heca
/				/	1.58315	4.21109e-23	9.66009e-22	Serpinf1
Tspan17	357.336	4.51182e-38	7.18932e-36	1.34289	1.57766	7.74472e-54	1.30419e-51	Tspan17
/				/	1.57651	2.41598e-27	7.90341e-26	Firre
/				/	1.57621	1.72546e-15	1.87597e-14	Il1rn
/				/	1.57566	5.21958e-32	2.38731e-30	Pgpep1
/				/	1.5617	1.22431e-63	3.48904e-61	Sfxn3
/				/	1.5617	7.03649e-11	4.5976e-10	Mfap5
/				/	1.55402	3.35558e-14	3.17944e-13	Ccl7
/				/	1.55317	1.79257e-06	6.70472e-06	S100g
/				/	1.54812	3.68614e-15	3.90177e-14	Lncenc1
/				/	1.54275	1.12756e-29	4.32883e-28	Fbxo32
/				/	1.53947	1.94838e-15	2.10906e-14	Nrep
Pkp1	44.3403	5.50315e-16	1.42822e-14	1.89557	1.53937	5.35016e-11	3.53946e-10	Pkp1
/				/	1.53497	6.14511e-26	1.81765e-24	Fgd3
/				/	1.5336	8.79822e-45	9.65784e-43	Dclk1
/				/	1.53333	9.51419e-37	6.04459e-35	Tmem86a
/				/	1.52161	2.10082e-14	2.04145e-13	Drc3
/				/	1.51779	1.20447e-52	1.96144e-50	Klhl24
/				/	1.51653	1.44807e-18	2.1331e-17	Runx1t1
/				/	1.51583	5.31772e-31	2.21981e-29	Hs6st1
/				/	1.51423	1.51217e-11	1.06862e-10	Smim1
/				/	1.51059	3.36042e-21	6.43386e-20	Ypel2
/				/	1.50508	1.0865e-32	5.17711e-31	Col4a5
/				/	1.50101	2.44125e-28	8.59307e-27	Lpp
Ifi203	97.726	4.27099e-16	1.13834e-14	1.58192	1.49729	9.89301e-15	9.95954e-14	Ifi203
/				/	1.49331	3.44169e-08	1.61298e-07	Rpl22l1
/				/	1.49176	4.45972e-38	3.08825e-36	Thbs1
/				/	1.48945	1.79801e-10	1.11858e-09	Zfp329
/				/	1.48779	1.96829e-28	6.99476e-27	Nbeal1
/				/	1.48701	2.20007e-23	5.15054e-22	Capn5
/				/	1.48545	1.76082e-29	6.72515e-28	Plxnd1
/				/	1.47703	4.94662e-12	3.65606e-11	Nrbp2
Aspa	634.695	3.51074e-21	1.62074e-19	1.78396	1.47667	5.38187e-15	5.59677e-14	Aspa
/				/	1.47381	3.87343e-25	1.05322e-23	Adssl1
/				/	1.4722	7.53913e-40	6.07187e-38	Septin8
/				/	1.46686	1.3168e-19	2.15859e-18	Pik3cd
/				/	1.46489	2.67076e-14	2.55837e-13	Sema3f
Serpinb9b	154.258	2.96809e-18	9.95117e-17	1.19912	1.45594	2.16244e-27	7.10538e-26	Serpinb9b
/				/	1.44731	1.57074e-35	8.81697e-34	Col3a1
Gm15867	163.286	4.40736e-16	1.1663e-14	1.14268	1.44579	5.27502e-26	1.57918e-24	Gm15867
/				/	1.44418	7.87957e-25	2.10013e-23	Kiz
/				/	1.44414	4.4294e-46	5.12807e-44	Lyst
/				/	1.44403	4.98369e-15	5.20827e-14	Avil
/				/	1.44167	2.57787e-12	1.96509e-11	Syngap1
/				/	1.43348	7.14059e-13	5.83654e-12	Vsir
/				/	1.43096	5.32771e-55	1.0122e-52	Raph1
/				/	1.42584	8.16676e-47	9.75994e-45	Lox
Ifitm6	39.0308	4.78771e-12	7.35116e-11	1.65667	1.42433	2.61887e-09	1.41639e-08	Ifitm6
/				/	1.42227	3.54892e-18	5.00394e-17	Ly6c1
/				/	1.41636	1.99551e-20	3.5246e-19	Pard3b
/				/	1.41379	4.80992e-15	5.04089e-14	Epb41l4aos
/				/	1.41236	4.10684e-14	3.85185e-13	Uba7
/				/	1.41175	2.69717e-10	1.64415e-09	Magix
Cxadr	275.202	8.47268e-40	1.56946e-37	1.60035	1.41107	1.67137e-31	7.41558e-30	Cxadr
/				/	1.40955	9.27838e-26	2.71196e-24	Mtss2
/				/	1.40927	8.15844e-35	4.39636e-33	Ephx1
/				/	1.40758	1.05443e-16	1.29244e-15	Parp10
Akap6	78.7434	2.46676e-10	2.93849e-09	1.08238	1.40758	1.89125e-17	2.50013e-16	Akap6
/				/	1.40757	5.81501e-14	5.34239e-13	Ccn5
/				/	1.40561	7.65527e-17	9.50113e-16	Anpep
/				/	1.39586	5.0838e-29	1.89288e-27	Deptor
Echdc3	228.493	2.66559e-28	2.23171e-26	1.33032	1.38413	2.45747e-31	1.07425e-29	Echdc3
C1rl	31.3099	3.60582e-05	0.000161776	1.01598	1.38217	7.27679e-09	3.73389e-08	C1rl
/				/	1.37854	3.37464e-42	3.10614e-40	Ahr
/				/	1.37279	1.53482e-11	1.08255e-10	Sp4
/				/	1.37242	5.89759e-24	1.45418e-22	Pcmtd2
/				/	1.35691	6.51033e-64	1.8917e-61	Sbf2
/				/	1.35115	3.43612e-19	5.39977e-18	Kdm7a
/				/	1.34449	1.36439e-39	1.08122e-37	Chd2
/				/	1.34401	2.00777e-23	4.73024e-22	Zdhhc1
/				/	1.33806	2.71176e-58	5.99785e-56	Tead2
/				/	1.33686	5.67229e-24	1.40565e-22	Sulf2
/				/	1.33309	4.27648e-36	2.53493e-34	Gtpbp2
/				/	1.33281	4.18329e-09	2.21322e-08	Ppm1k
/				/	1.33061	3.33574e-43	3.29549e-41	Ulk2
/				/	1.32882	4.02892e-21	7.65443e-20	Msln
/				/	1.32615	7.86107e-13	6.40777e-12	Snhg7
Vamp4	349.536	2.90125e-23	1.58065e-21	1.40483	1.32363	5.59507e-21	1.04293e-19	Vamp4
/				/	1.3234	4.21826e-38	2.93476e-36	Hcfc1r1
/				/	1.32326	2.37477e-08	1.13591e-07	Wnt6
/				/	1.32269	8.45476e-07	3.30061e-06	Cep85l
/				/	1.32069	1.5497e-12	1.2183e-11	Zfp62
/				/	1.3178	8.31175e-41	7.03839e-39	Dhrs7
/				/	1.31727	1.63486e-27	5.41989e-26	Ralgps2
/				/	1.31037	8.0874e-19	1.22794e-17	Marcks
/				/	1.3101	6.35751e-22	1.28529e-20	Snx24
/				/	1.3097	8.14636e-24	1.99209e-22	Pou6f1
Ifi204	303.879	1.85045e-23	1.02704e-21	1.54727	1.30866	2.9963e-17	3.88811e-16	Ifi204
/				/	1.3075	2.43517e-37	1.58973e-35	Amer1
/				/	1.30605	1.33357e-15	1.46495e-14	Rhobtb1
/				/	1.30512	3.26396e-20	5.67041e-19	Zkscan8
/				/	1.30439	5.26635e-11	3.48714e-10	Zfp449
Lama5	47.3126	2.55912e-07	1.81453e-06	-1.22441	1.30396	3.24683e-11	2.19903e-10	Lama5
/				/	1.30315	3.84905e-20	6.64017e-19	Rb1cc1
/				/	1.30221	2.37916e-22	5.03668e-21	Fbxw4
/				/	1.30111	8.74637e-15	8.82919e-14	Rab11fip2
/				/	1.29599	4.3422e-10	2.58214e-09	Klhl28
/				/	1.29272	1.2022e-15	1.32654e-14	Fam199x
/				/	1.289	1.84793e-35	1.02949e-33	Mvp
Pir	650.911	1.4434e-28	1.22929e-26	1.1598	1.28599	2.72661e-35	1.4965e-33	Pir
/				/	1.28574	1.13299e-14	1.13521e-13	Gas5
/				/	1.28487	3.23958e-32	1.50493e-30	Phldb2
Xpnpep2	126.32	1.43399e-10	1.77234e-09	1.14329	1.28406	3.11711e-13	2.65474e-12	Xpnpep2
/				/	1.27909	4.20449e-31	1.77007e-29	Kxd1
Ccdc9b	512.135	9.68076e-31	9.62813e-29	1.14193	1.27466	9.36081e-39	6.90139e-37	Ccdc9b
/				/	1.27436	3.00336e-56	6.1815e-54	Phf21a
/				/	1.27228	3.0946e-11	2.10265e-10	Tmem151a
/				/	1.26898	8.50774e-33	4.06697e-31	Gadd45b
/				/	1.26651	4.3983e-08	2.03873e-07	Zbtb26
/				/	1.26606	1.29528e-08	6.43904e-08	Zfas1
/				/	1.26486	2.73603e-22	5.76746e-21	Tcp11l2
/				/	1.26336	2.65472e-17	3.46305e-16	Atp8a1
/				/	1.26288	5.62529e-19	8.6654e-18	Sfi1
/				/	1.26164	4.41422e-14	4.12189e-13	Klf7
/				/	1.25552	2.61302e-27	8.47316e-26	Uckl1
/				/	1.25469	5.20209e-08	2.39112e-07	Rapgefl1
/				/	1.25185	5.31484e-12	3.92039e-11	Zfp606
/				/	1.25047	7.47245e-26	2.19711e-24	Slpi
/				/	1.25032	2.46597e-24	6.32234e-23	Zbed6
/				/	1.24968	6.85535e-08	3.10766e-07	Erich2
/				/	1.24857	7.70188e-17	9.55098e-16	Tbc1d16
/				/	1.24688	5.87716e-39	4.44355e-37	Mpst
/				/	1.24616	5.61786e-19	8.66296e-18	Tgfbi
Ifi211	41.529	4.15554e-07	2.81835e-06	1.14543	1.24584	8.55203e-07	3.33594e-06	Ifi211
Mdfic	560.542	1.34696e-34	1.8146e-32	1.00887	1.24323	8.03856e-54	1.33846e-51	Mdfic
/				/	1.2432	7.07117e-22	1.41414e-20	Sh3bp5
Ctxn1	514.385	7.74507e-31	7.80777e-29	1.06889	1.24171	2.72361e-42	2.52257e-40	Ctxn1
/				/	1.2394	1.14427e-42	1.1011e-40	Dcaf6
/				/	1.23885	5.88159e-18	8.15335e-17	Zfp397
Ypel1	77.9734	7.76083e-14	1.50141e-12	1.23976	1.23861	2.95934e-14	2.8166e-13	Ypel1
/				/	1.23831	9.02117e-17	1.11219e-15	Scube3
/				/	1.2377	1.57357e-09	8.7533e-09	Hdac9
/				/	1.23443	1.80027e-38	1.2888e-36	Ccdc80
/				/	1.23128	1.88167e-11	1.3116e-10	Hltf
/				/	1.22659	1.39276e-25	3.97676e-24	Ascc1
/				/	1.22457	3.4079e-34	1.77199e-32	Rras
/				/	1.22283	1.51792e-24	3.96023e-23	Trpm4
/				/	1.22242	4.27972e-21	8.07913e-20	Ssbp2
/				/	1.22013	9.85577e-37	6.215e-35	Akt3
/				/	1.21952	1.04919e-17	1.4186e-16	Mmp19
/				/	1.218	9.00082e-29	3.26919e-27	Ptpn3
/				/	1.21509	4.48315e-23	1.02524e-21	Ugcg
/				/	1.21107	3.11191e-50	4.39194e-48	Fbxl20
/				/	1.21073	4.40862e-10	2.61639e-09	Tmem8b
/				/	1.20812	2.54055e-14	2.44154e-13	Gpr146
Use1	1110.97	2.77501e-18	9.34609e-17	1.03549	1.20687	1.86218e-24	4.82441e-23	Use1
Fuz	112.133	4.04741e-12	6.2739e-11	1.08737	1.20685	4.09077e-15	4.31467e-14	Fuz
/				/	1.20658	2.33732e-25	6.49845e-24	Prkdc
/				/	1.20471	2.18532e-29	8.30365e-28	Lnpep
/				/	1.20397	1.52146e-13	1.33333e-12	1700001O22Rik
/				/	1.20372	8.15767e-18	1.11521e-16	Eya4
/				/	1.20266	7.79366e-21	1.43293e-19	1110038B12Rik
/				/	1.20259	9.60584e-34	4.8418e-32	Prpf40b
/				/	1.2021	7.35478e-09	3.7726e-08	2810408A11Rik
/				/	1.20119	3.95756e-28	1.36707e-26	Mylip
Slc22a4	242.449	4.23996e-18	1.39627e-16	1.05392	1.20075	9.88346e-24	2.38928e-22	Slc22a4
/				/	1.19838	1.17167e-14	1.17238e-13	Lonrf1
/				/	1.1955	4.41947e-39	3.39337e-37	Ech1
/				/	1.19437	2.28869e-14	2.21674e-13	Zfp866
/				/	1.19256	1.91583e-09	1.05385e-08	Ago4
/				/	1.19148	1.91629e-20	3.39277e-19	Mgat3
/				/	1.18959	2.10501e-18	3.04332e-17	Col1a2
/				/	1.18383	1.29618e-31	5.78556e-30	Pdlim5
/				/	1.18182	1.95343e-13	1.69783e-12	Arvcf
Cryab	272.833	5.33624e-21	2.38186e-19	1.32637	1.18047	4.76738e-17	6.05899e-16	Cryab
/				/	1.17731	6.56003e-40	5.34137e-38	Oga
/				/	1.17632	4.749e-32	2.18557e-30	Acsf2
/				/	1.17578	2.71795e-14	2.59686e-13	Syne2
/				/	1.17567	3.38625e-12	2.54467e-11	Cbx7
/				/	1.17548	2.71845e-23	6.33408e-22	Mvb12b
/				/	1.17528	4.53461e-22	9.30726e-21	Zc3hav1l
/				/	1.17503	1.45104e-08	7.1581e-08	Lcorl
/				/	1.17262	1.99004e-16	2.3649e-15	Pak3
/				/	1.1725	5.77271e-17	7.23738e-16	Malat1
/				/	1.17203	4.53778e-09	2.38882e-08	Wnt9a
/				/	1.17153	4.08322e-14	3.83212e-13	Ro60
/				/	1.17032	2.24762e-06	8.28134e-06	Gm3414
/				/	1.16809	3.29521e-15	3.50048e-14	Braf
/				/	1.16607	6.64474e-69	2.23792e-66	Spg20
/				/	1.16588	1.02614e-51	1.60067e-49	Mecp2
/				/	1.16209	8.05304e-18	1.10294e-16	Ralgapa1
/				/	1.16048	3.19767e-24	8.0663e-23	Zfc3h1
/				/	1.15984	2.11904e-11	1.46827e-10	Stxbp6
/				/	1.15708	2.16714e-49	2.91952e-47	Jade1
/				/	1.15547	6.76632e-13	5.54591e-12	Mkx
/				/	1.15227	2.75234e-19	4.37628e-18	Lims1
/				/	1.15114	3.08995e-13	2.63312e-12	Lef1
/				/	1.15073	6.21833e-27	1.98171e-25	H2-T23
/				/	1.15035	1.7608e-09	9.74724e-09	Sybu
/				/	1.14913	2.8276e-11	1.93097e-10	Ppp1r14c
/				/	1.14715	9.8463e-29	3.56754e-27	Zfp871
/				/	1.1446	1.22543e-10	7.79048e-10	Tle2
/				/	1.14452	1.62829e-17	2.16965e-16	Cd109
/				/	1.14078	7.1544e-14	6.52839e-13	Pnpla8
/				/	1.13928	8.36116e-20	1.39847e-18	Serpinb9
/				/	1.13801	1.12749e-11	8.08726e-11	Lrrc61
/				/	1.13789	6.03917e-09	3.1248e-08	Rbm41
/				/	1.13728	1.20943e-24	3.19476e-23	Pvt1
/				/	1.1372	3.80471e-31	1.62017e-29	Gstm1
/				/	1.13661	1.21326e-22	2.64013e-21	Pdgfrb
/				/	1.13551	1.67729e-14	1.64608e-13	Fn1
/				/	1.13431	1.23826e-15	1.36531e-14	Etfbkmt
/				/	1.13336	4.4162e-07	1.79053e-06	Gm16576
/				/	1.13294	1.05552e-35	6.00224e-34	Smg1
/				/	1.13138	6.38992e-16	7.23947e-15	Zfp775
/				/	1.13136	3.9738e-47	4.86675e-45	Cryz
/				/	1.13124	2.11568e-11	1.46781e-10	Xist
/				/	1.13057	1.10947e-09	6.26574e-09	Sema6c
/				/	1.12989	4.11452e-54	7.25871e-52	Calcoco1
/				/	1.12846	1.11883e-15	1.23721e-14	Rps20
/				/	1.12681	1.69077e-41	1.4776e-39	Eif4b
/				/	1.12574	1.27014e-13	1.12171e-12	Cdh13
/				/	1.12521	4.9825e-18	6.93945e-17	Rhobtb3
/				/	1.1249	1.54773e-29	5.92658e-28	AW549877
/				/	1.12376	6.31103e-43	6.15284e-41	Plcb3
/				/	1.12323	6.05617e-08	2.76398e-07	Arhgef4
/				/	1.12256	1.3395e-14	1.33132e-13	Tlr4
/				/	1.12127	2.10844e-11	1.46346e-10	Carf
/				/	1.11919	5.12752e-15	5.34351e-14	Zfp260
/				/	1.11821	3.41878e-21	6.52872e-20	Prdm5
/				/	1.11753	2.05971e-19	3.3141e-18	Zeb2
/				/	1.11681	1.42215e-12	1.12399e-11	Smc5
/				/	1.11662	3.5909e-10	2.15352e-09	Zbtb37
Fam167a	58.164	3.0648e-07	2.13209e-06	-1.04114	1.11582	3.10539e-11	2.10902e-10	Fam167a
/				/	1.11569	3.63983e-12	2.72006e-11	Rpl17
/				/	1.1122	1.6771e-17	2.22697e-16	Diaph2
/				/	1.11164	8.48828e-10	4.85667e-09	Tifa
/				/	1.1116	5.62471e-16	6.41174e-15	Polr3gl
/				/	1.11115	1.94447e-52	3.13207e-50	Ube2h
1110046J04Rik	131.558	2.62577e-11	3.59956e-10	1.12776	1.10976	3.64274e-11	2.4526e-10	1110046J04Rik
/				/	1.10748	6.33416e-07	2.51314e-06	Ppp4r1l-ps
/				/	1.10696	6.51153e-42	5.9199e-40	Prrc1
/				/	1.1046	2.94243e-43	2.92643e-41	Zkscan17
/				/	1.10333	5.50674e-10	3.2293e-09	Aldh3b1
Cd53	45.4405	2.2776e-09	2.32771e-08	1.33338	1.10152	7.50424e-07	2.95366e-06	Cd53
/				/	1.1008	4.49668e-17	5.72969e-16	Arhgef19
Hook2	189.799	2.34372e-15	5.60187e-14	1.00842	1.09877	1.60721e-18	2.35349e-17	Hook2
/				/	1.09211	2.77711e-17	3.61953e-16	Herc3
/				/	1.09143	2.59588e-14	2.49309e-13	Agrn
/				/	1.0902	1.09817e-07	4.85351e-07	Paqr3
/				/	1.08868	5.1222e-26	1.53967e-24	Rcor3
/				/	1.0881	5.36351e-12	3.95432e-11	Arid4b
/				/	1.08664	5.51092e-12	4.05493e-11	Uvssa
/				/	1.08637	3.32766e-19	5.25161e-18	Gnao1
/				/	1.08463	1.40224e-11	9.96157e-11	Arap2
/				/	1.08433	2.07233e-18	2.999e-17	Mgst1
/				/	1.08356	5.02672e-21	9.45318e-20	Gdnf
/				/	1.08309	2.6239e-11	1.79684e-10	Kcnj2
/				/	1.08307	1.58603e-11	1.11548e-10	Bach2
/				/	1.08301	3.18664e-31	1.37276e-29	Flot1
/				/	1.0817	5.47636e-21	1.02209e-19	Zfp703
E130311K13Rik	56.5159	4.84147e-09	4.6862e-08	1.11417	1.08142	8.19264e-09	4.17349e-08	E130311K13Rik
Copg2	1241.03	2.55707e-31	2.68747e-29	1.05817	1.08115	6.73191e-33	3.27083e-31	Copg2
/				/	1.08007	3.60061e-17	4.63575e-16	Arfgef1
/				/	1.07638	3.91308e-15	4.13314e-14	Kif21a
/				/	1.07634	1.44197e-08	7.12049e-08	Rp2
/				/	1.07613	1.1421e-50	1.69247e-48	Kdm5a
/				/	1.0754	2.22338e-18	3.20508e-17	C1qtnf1
/				/	1.07476	3.02089e-14	2.87333e-13	Zfp281
/				/	1.07469	8.36956e-31	3.46449e-29	Hbp1
/				/	1.07353	3.29586e-10	1.98381e-09	Tgfb2
/				/	1.07303	1.45622e-16	1.76017e-15	Trps1
/				/	1.07269	3.58128e-15	3.79349e-14	Foxd1
/				/	1.07185	2.78994e-21	5.36936e-20	Ttc3
/				/	1.07103	9.95938e-14	8.9285e-13	Atrx
/				/	1.06984	3.36076e-33	1.64911e-31	Unc119
/				/	1.06969	1.40728e-13	1.23692e-12	Vps13a
/				/	1.06792	6.48256e-29	2.37198e-27	Dnajc18
/				/	1.06754	1.19561e-12	9.57197e-12	Malt1
/				/	1.06564	1.2649e-23	3.04295e-22	Tmeff1
/				/	1.06478	1.82137e-21	3.57023e-20	Dcp2
/				/	1.0646	9.95211e-13	8.01959e-12	Abtb1
/				/	1.06305	2.46889e-13	2.12342e-12	Cpq
/				/	1.06189	8.88095e-16	9.9476e-15	Per3
/				/	1.06088	5.33782e-21	1.00002e-19	4932438A13Rik
/				/	1.0581	4.50838e-14	4.20451e-13	Elac1
/				/	1.05528	1.17523e-09	6.62447e-09	Pced1b
/				/	1.05312	4.14048e-31	1.75308e-29	Stxbp5
/				/	1.05107	1.09618e-08	5.49349e-08	Greb1l
/				/	1.04848	1.78261e-24	4.62637e-23	Mbtps2
/				/	1.04831	1.70103e-15	1.85214e-14	Lgalsl
/				/	1.04526	1.37756e-23	3.28729e-22	Rpl10a
Pqlc3	250.125	2.62131e-21	1.22155e-19	1.09985	1.04372	1.06551e-19	1.76028e-18	Pqlc3
/				/	1.04309	1.0118e-33	5.0655e-32	Rpl3
/				/	1.0427	2.91661e-12	2.20967e-11	Tasor
/				/	1.04179	6.97366e-26	2.05453e-24	Emp2
/				/	1.04172	2.12243e-16	2.51618e-15	2610002M06Rik
Asgr1	43.2121	4.32083e-08	3.57712e-07	1.25474	1.04113	5.17919e-06	1.81186e-05	Asgr1
Gstp1	1669.09	6.03514e-28	4.9686e-26	1.01962	1.04045	3.35816e-29	1.25986e-27	Gstp1
/				/	1.03896	3.87203e-20	6.67204e-19	Sox12
/				/	1.03807	1.69389e-16	2.03582e-15	Akap9
/				/	1.03627	2.28122e-10	1.40039e-09	Aox1
/				/	1.0354	1.97184e-47	2.45552e-45	Cux1
/				/	1.03454	8.32648e-13	6.77224e-12	Aldh6a1
/				/	1.03313	5.39863e-15	5.61026e-14	Osbpl8
/				/	1.03273	5.1407e-26	1.54211e-24	Hivep1
/				/	1.03238	1.78388e-18	2.6019e-17	Wwox
/				/	1.0321	5.9649e-16	6.78908e-15	Serhl
/				/	1.03157	1.49373e-06	5.64683e-06	Vdr
/				/	1.03151	1.66642e-25	4.73079e-24	Tet3
/				/	1.03121	2.56732e-13	2.20169e-12	Zbtb34
/				/	1.03049	4.71637e-11	3.14121e-10	Senp7
/				/	1.03047	2.80591e-24	7.13221e-23	Ncoa2
/				/	1.03042	5.96527e-28	2.03217e-26	Itfg1
/				/	1.03003	2.54615e-18	3.64203e-17	Ubn2
/				/	1.02979	3.0786e-12	2.3229e-11	Slc43a2
/				/	1.0289	2.75099e-26	8.47547e-25	Nenf
Ifi207	38.0335	3.81711e-11	5.13767e-10	1.45492	1.02867	3.48766e-06	1.2496e-05	Ifi207
Rpl37rt	61.3233	8.09809e-07	5.17935e-06	1.30832	1.02794	0.000106444	0.000302938	Rpl37rt
/				/	1.02208	6.62231e-19	1.0138e-17	Fggy
/				/	1.02175	9.73349e-05	0.000279103	Snhg1
/				/	1.02146	2.07062e-19	3.32804e-18	Trappc6a
/				/	1.02006	4.25234e-17	5.43236e-16	Arhgef25
/				/	1.01921	1.21003e-18	1.80579e-17	Kdm5b
/				/	1.01895	1.67741e-09	9.30645e-09	Zfp60
Ddit3	954.749	3.95233e-31	4.06734e-29	1.08404	1.01779	7.67332e-28	2.60805e-26	Ddit3
/				/	1.01745	5.29688e-05	0.000158447	Arhgap27
/				/	1.01642	4.58768e-10	2.71722e-09	Bbc3
/				/	1.0153	1.83668e-31	8.10053e-30	Rbms2
/				/	1.01478	1.83011e-08	8.90361e-08	Rnf170
/				/	1.01454	6.13735e-11	4.0386e-10	Eif4a2
/				/	1.01315	7.64469e-19	1.16191e-17	Acsl3
/				/	1.01222	1.38114e-22	2.99665e-21	Cdkn1b
/				/	1.01152	1.44925e-13	1.27305e-12	Erbin
/				/	1.01116	3.38961e-12	2.5459e-11	Tet2
/				/	1.01109	1.51776e-11	1.07205e-10	Itga10
/				/	1.01086	1.4511e-10	9.12341e-10	Dgka
/				/	1.01083	9.53457e-27	2.99349e-25	Grcc10
/				/	1.00937	2.26957e-12	1.74534e-11	Arhgap12
/				/	1.00914	4.79333e-12	3.54453e-11	Slc8b1
/				/	1.00839	1.8256e-27	6.03873e-26	Hes6
/				/	1.00785	5.31082e-22	1.08106e-20	Zfp318
Tmem171	84.0871	6.16129e-25	4.07608e-23	1.75028	1.00584	6.57397e-09	3.38969e-08	Tmem171
/				/	1.00403	3.08179e-23	7.15816e-22	Rhbdd1
/				/	1.0036	3.46371e-12	2.5963e-11	Zfp354c
/				/	1.00304	7.73779e-07	3.03832e-06	Epn3
/				/	1.00288	1.32982e-12	1.05779e-11	Ltbp4
/				/	1.0013	1.06625e-13	9.50707e-13	Rps14
/				/	1.00068	4.62038e-18	6.47159e-17	Dysf
/				/	1.00062	2.20069e-10	1.35363e-09	2610301B20Rik
/				/	-1.00194	2.59515e-27	8.43367e-26	Mtrr
/				/	-1.00303	9.43183e-26	2.74598e-24	Prkab1
/				/	-1.00419	6.94008e-22	1.39168e-20	Lrrc59
/				/	-1.00508	1.02133e-12	8.22113e-12	Dkk2
/				/	-1.00727	7.75217e-20	1.30249e-18	Gpn2
/				/	-1.00751	6.7333e-34	3.44071e-32	Nolc1
/				/	-1.00971	8.461e-21	1.5537e-19	Noct
/				/	-1.01174	1.30594e-13	1.15194e-12	Rbm19
Gfpt2	151.511	1.18811e-56	4.89072e-54	-2.32959	-1.01193	4.2219e-17	5.40279e-16	Gfpt2
/				/	-1.01739	2.08342e-28	7.38617e-27	Mta3
/				/	-1.0181	3.71016e-12	2.76564e-11	Polq
/				/	-1.01817	3.61815e-54	6.61943e-52	Rnf7
/				/	-1.01912	3.28666e-13	2.78952e-12	Trmt61a
/				/	-1.01991	9.32381e-32	4.22537e-30	Tmem97
/				/	-1.02008	3.27952e-22	6.84495e-21	Dnaaf2
/				/	-1.02113	1.88095e-05	6.06346e-05	Pacrg
/				/	-1.02256	2.31577e-11	1.59542e-10	Miga1
/				/	-1.02361	5.67902e-15	5.88513e-14	Tbc1d2
/				/	-1.02391	1.06134e-10	6.79396e-10	Rgs16
/				/	-1.02477	1.96194e-27	6.46089e-26	Ncapd3
/				/	-1.02507	2.11217e-19	3.39114e-18	H2ax
/				/	-1.02671	4.94476e-28	1.6884e-26	Mapk6
/				/	-1.0274	3.29054e-11	2.22762e-10	Cenpu
/				/	-1.02775	4.2081e-09	2.22475e-08	Trp53
/				/	-1.02802	4.18548e-18	5.87355e-17	Shmt1
/				/	-1.02856	3.19647e-19	5.04995e-18	Wrap53
/				/	-1.02936	8.05755e-14	7.31647e-13	Pthlh
/				/	-1.03238	1.863e-11	1.2998e-10	2510002D24Rik
/				/	-1.03239	1.2837e-20	2.3199e-19	Trip13
/				/	-1.03269	6.35708e-16	7.20777e-15	Trex1
/				/	-1.03277	3.46785e-31	1.48526e-29	Khdrbs3
/				/	-1.03492	3.23585e-16	3.76685e-15	Ccdc115
Brsk1	54.9894	2.6333e-21	1.22329e-19	-1.78139	-1.03554	5.30084e-10	3.11719e-09	Brsk1
/				/	-1.03608	9.54806e-10	5.42118e-09	Orai1
/				/	-1.0363	1.21322e-12	9.70249e-12	Gm15645
Ptges	561.748	1.84497e-42	4.02069e-40	-1.48167	-1.03644	1.07017e-22	2.34252e-21	Ptges
/				/	-1.03684	1.96114e-30	7.91885e-29	Barx1
/				/	-1.03717	1.30627e-15	1.43709e-14	Zfp428
/				/	-1.03881	1.21381e-08	6.05233e-08	Gfra1
/				/	-1.03966	3.65632e-12	2.72996e-11	Ube2cbp
/				/	-1.03989	3.51533e-39	2.72741e-37	Snrnp40
/				/	-1.04196	5.12586e-12	3.78476e-11	Tmem201
/				/	-1.04438	8.93763e-39	6.62234e-37	Rpa2
/				/	-1.04533	2.58733e-11	1.77262e-10	Rrp12
/				/	-1.04665	3.23006e-08	1.5215e-07	Xk
Prrg3	34.3853	3.84135e-25	2.5875e-23	-2.67339	-1.04805	5.4439e-07	2.17859e-06	Prrg3
/				/	-1.05085	2.78642e-20	4.86933e-19	Sting1
Atp2a2	3406.17	4.78143e-17	1.38933e-15	-1.00877	-1.05173	2.61324e-64	7.74511e-62	Atp1b3
/				/	-1.05204	2.33297e-07	9.85526e-07	Shroom3
/				/	-1.05367	2.78984e-17	3.63293e-16	Tedc1
/				/	-1.0549	1.96863e-17	2.6001e-16	Apbb1ip
/				/	-1.05497	2.86609e-11	1.95636e-10	F8a
/				/	-1.05581	5.18682e-30	2.04969e-28	Dbr1
/				/	-1.05712	4.1953e-20	7.20396e-19	Siah1b
Gata2	201.756	3.01337e-31	3.12273e-29	-1.61704	-1.05811	1.11958e-15	1.23721e-14	Gata2
/				/	-1.06184	1.21977e-19	2.00397e-18	Dck
Evc	290.005	3.56475e-36	5.12874e-34	-1.58289	-1.06525	9.96011e-19	1.49543e-17	Evc
/				/	-1.06551	4.93196e-19	7.66911e-18	Ppt2
/				/	-1.06636	3.86875e-25	1.05322e-23	Ppif
/				/	-1.06658	1.74694e-05	5.65732e-05	Wincr1
/				/	-1.06684	5.74926e-15	5.95376e-14	Itpk1
/				/	-1.06932	6.43018e-14	5.88566e-13	Ccnf
/				/	-1.06949	3.76768e-12	2.8071e-11	Dusp9
/				/	-1.06954	1.11919e-37	7.53877e-36	Dph3
/				/	-1.0703	9.69687e-07	3.75611e-06	Lpin3
/				/	-1.07036	8.33724e-42	7.48785e-40	Tomm5
/				/	-1.07072	1.05011e-13	9.37445e-13	Eme1
/				/	-1.07079	1.15703e-25	3.32933e-24	Ppa1
Sirpa	252.22	2.89648e-25	1.95995e-23	-1.22677	-1.07147	9.08557e-21	1.66426e-19	Sirpa
/				/	-1.07199	1.48819e-10	9.34864e-10	Pdss1
Cpxm1	31.8082	5.00003e-16	1.3068e-14	-2.01857	-1.07297	1.6888e-06	6.3462e-06	Cpxm1
/				/	-1.07299	6.10833e-21	1.13718e-19	Nop2
/				/	-1.07303	1.53733e-23	3.65678e-22	Cdca3
/				/	-1.07368	1.49419e-20	2.68392e-19	Egfr
/				/	-1.07375	9.97909e-17	1.22519e-15	Dph2
/				/	-1.07464	6.94166e-21	1.28585e-19	Grwd1
/				/	-1.07823	4.30524e-16	4.95722e-15	Mlkl
/				/	-1.07937	4.59577e-14	4.2793e-13	Ccdc84
/				/	-1.0794	4.96806e-19	7.71716e-18	Gmppb
Shfl	93.3035	2.72445e-36	3.99739e-34	-2.18924	-1.07977	8.20367e-13	6.67602e-12	Shfl
/				/	-1.08254	7.01383e-06	2.4082e-05	Tmem200a
Cpt1c	61.5367	1.98869e-18	6.86608e-17	-1.69604	-1.08264	1.10371e-09	6.23556e-09	Cpt1c
/				/	-1.08667	6.14692e-25	1.6532e-23	Aen
/				/	-1.08711	1.00579e-14	1.01107e-13	Ptprn
/				/	-1.08715	1.45684e-17	1.95022e-16	Mab21l2
Tgfbr2	2184.61	7.42889e-26	5.24232e-24	-1.02087	-1.08809	2.84577e-29	1.07307e-27	Tgfbr2
/				/	-1.08832	2.44624e-36	1.4918e-34	Gpx1
/				/	-1.08852	1.43447e-20	2.57978e-19	Capza2
/				/	-1.08958	2.12898e-16	2.51957e-15	Plk1
/				/	-1.08979	4.65903e-39	3.55888e-37	Srsf2
/				/	-1.09532	2.82046e-10	1.71437e-09	Slc18b1
/				/	-1.09582	8.07677e-23	1.80527e-21	Uhrf1
Atoh8	50.2306	6.77292e-08	5.37877e-07	-1.13838	-1.09597	1.02609e-07	4.55394e-07	Atoh8
/				/	-1.09976	2.68889e-13	2.30194e-12	Trmt12
/				/	-1.10103	3.55071e-11	2.39608e-10	Cntnap4
/				/	-1.1013	7.40002e-17	9.19974e-16	Ccdc92
/				/	-1.10163	3.66631e-20	6.3545e-19	Cdc7
Exog	244.91	3.21082e-26	2.3439e-24	-1.05072	-1.1023	6.46691e-30	2.5153e-28	Exog
/				/	-1.10333	4.19331e-24	1.04967e-22	Orc1
/				/	-1.10459	1.92946e-10	1.19385e-09	2810408I11Rik
Hspa1b	181.538	1.13406e-28	9.88563e-27	-1.44596	-1.10764	4.19802e-19	6.56228e-18	Hspa1b
/				/	-1.10769	7.39958e-19	1.12582e-17	Pcsk7
/				/	-1.10789	1.60453e-11	1.12743e-10	Csdc2
/				/	-1.1111	5.31314e-30	2.09403e-28	Ptgr1
/				/	-1.11313	1.0413e-15	1.15675e-14	Pgp
/				/	-1.11438	1.45054e-19	2.36735e-18	Sephs2
Prdm16	64.9223	7.9357e-12	1.17835e-10	-1.35211	-1.11486	4.7184e-09	2.4795e-08	Prdm16
/				/	-1.11614	9.15421e-11	5.90837e-10	Zfp57
/				/	-1.11695	1.27336e-05	4.20265e-05	Cdh26
/				/	-1.117	3.17096e-33	1.56115e-31	Tuba1c
/				/	-1.11757	4.62962e-23	1.05386e-21	Hrob
Grasp	435.084	2.31572e-53	7.79923e-51	-1.40577	-1.11793	4.77835e-37	3.07871e-35	Grasp
/				/	-1.11864	3.65275e-13	3.08786e-12	Pi15
/				/	-1.12004	1.80946e-31	8.00431e-30	Car13
/				/	-1.12068	2.58161e-17	3.3766e-16	Gm6682
/				/	-1.12233	1.38627e-16	1.67974e-15	Cactin
/				/	-1.13088	1.12195e-44	1.22251e-42	Ak2
Lmbr1	36.1146	1.53411e-06	9.24145e-06	-1.09583	-1.13128	4.03348e-07	1.64571e-06	Lmbr1
/				/	-1.13298	1.83437e-08	8.91849e-08	Dnaaf3
/				/	-1.13488	2.64387e-16	3.10702e-15	Ptgs2
/				/	-1.13549	8.3186e-37	5.3135e-35	Srprb
/				/	-1.13612	1.61952e-33	8.08069e-32	Ccnd1
/				/	-1.13995	5.92684e-20	1.00838e-18	Fus
Doc2b	117.692	1.14825e-26	8.68926e-25	-1.90704	-1.14137	4.03529e-12	3.00045e-11	Doc2b
/				/	-1.14314	4.59368e-16	5.26886e-15	Tmem158
/				/	-1.14331	2.72437e-51	4.20546e-49	Anxa2
Krba1	51.2221	1.91747e-25	1.31551e-23	-2.39188	-1.14733	1.12048e-08	5.60767e-08	Krba1
Mapk12	72.2645	4.09169e-15	9.45941e-14	-1.35554	-1.1478	2.50384e-12	1.91063e-11	Mapk12
/				/	-1.15031	1.10134e-09	6.2269e-09	Gm5617
/				/	-1.15139	3.47337e-34	1.79971e-32	Ccnyl1
Itpkb	117.574	1.88615e-14	4.03331e-13	-1.28263	-1.15446	1.60383e-12	1.2562e-11	Itpkb
Mical1	101.149	5.66966e-17	1.6346e-15	-1.42252	-1.15732	7.92712e-13	6.45805e-12	Mical1
/				/	-1.15801	2.13039e-16	2.51957e-15	Ubxn8
Smad9	35.3315	1.80598e-08	1.58547e-07	-1.27144	-1.16064	1.12571e-07	4.96486e-07	Smad9
/				/	-1.16122	3.00547e-22	6.29959e-21	Cenps
/				/	-1.16271	1.57456e-17	2.10211e-16	S100a4
/				/	-1.16311	4.98293e-23	1.12908e-21	Neto2
/				/	-1.16395	6.69038e-11	4.38499e-10	Prr7
/				/	-1.16526	4.09501e-08	1.9065e-07	Mthfs
/				/	-1.16969	5.78342e-50	7.9356e-48	Ccdc137
/				/	-1.16994	4.88868e-28	1.6731e-26	Ppan
/				/	-1.17317	2.14192e-41	1.83474e-39	Higd1a
/				/	-1.17429	3.8667e-36	2.31987e-34	Manf
/				/	-1.1764	8.17253e-27	2.58228e-25	Rcc1
/				/	-1.17935	1.03221e-19	1.70909e-18	Aven
/				/	-1.18043	4.35088e-29	1.62407e-27	Tubb4b
/				/	-1.18239	9.0789e-10	5.17065e-09	Apol9a
/				/	-1.18324	1.05447e-25	3.052e-24	Scamp5
/				/	-1.18414	2.56604e-21	4.95779e-20	Smtn
/				/	-1.18526	1.03052e-48	1.33959e-46	Zcchc17
/				/	-1.18576	2.21416e-08	1.06427e-07	E130317F20Rik
/				/	-1.18827	2.02199e-57	4.28055e-55	Pin1
/				/	-1.19045	9.88921e-20	1.64108e-18	Gale
/				/	-1.19059	3.57408e-11	2.41075e-10	Tnfsf12
/				/	-1.19358	7.34553e-44	7.77524e-42	Nme1
Foxred2	112.519	2.01266e-38	3.31396e-36	-2.52344	-1.19469	8.7568e-12	6.32085e-11	Foxred2
/				/	-1.19899	1.95998e-07	8.36308e-07	Jph1
/				/	-1.19979	2.96228e-12	2.24199e-11	Peg13
/				/	-1.20004	2.64218e-24	6.75078e-23	Gcnt1
/				/	-1.20023	6.25795e-21	1.16357e-19	Ier3
/				/	-1.20026	4.35663e-14	4.07324e-13	Chrna1
Rora	32.5309	2.34599e-12	3.79119e-11	-1.69677	-1.20151	9.50884e-08	4.23921e-07	Rora
/				/	-1.20428	1.75786e-20	3.12474e-19	Nme6
/				/	-1.2052	7.1648e-19	1.09234e-17	Gpatch3
/				/	-1.20566	1.01303e-11	7.28743e-11	Ggct
/				/	-1.20661	2.33325e-19	3.73396e-18	Iqgap3
/				/	-1.20673	2.3424e-24	6.01796e-23	Selenoh
/				/	-1.20749	1.42777e-09	7.9812e-09	Coro2a
/				/	-1.20912	6.37258e-17	7.96923e-16	Pradc1
Speg	57.8992	2.47151e-11	3.39752e-10	-1.30202	-1.2116	1.34685e-10	8.50404e-10	Speg
/				/	-1.21249	2.66969e-19	4.24943e-18	Pfn2
/				/	-1.21361	1.07192e-07	4.74457e-07	Pxmp2
/				/	-1.21444	6.71961e-10	3.8989e-09	Gm16062
/				/	-1.21533	2.79722e-18	3.98577e-17	Cachd1
Ppm1h	46.2757	8.67303e-09	8.00783e-08	-1.28907	-1.21618	2.75933e-08	1.31059e-07	Ppm1h
/				/	-1.2197	7.8419e-38	5.3307e-36	Znrd2
/				/	-1.22099	9.0643e-25	2.40724e-23	Hmga1
/				/	-1.2214	1.4721e-15	1.60997e-14	Isg15
/				/	-1.22154	1.06684e-29	4.10635e-28	Exo1
/				/	-1.22302	1.8034e-34	9.51055e-33	Melk
Bean1	33.1527	1.07664e-06	6.74903e-06	-1.15006	-1.22405	1.32978e-07	5.81984e-07	Bean1
/				/	-1.2241	4.28506e-09	2.26463e-08	Klf12
Cd302	51.3174	9.25803e-17	2.62323e-15	-1.81392	-1.22783	8.95345e-10	5.10116e-09	Cd302
/				/	-1.22936	7.55399e-21	1.39405e-19	Cdca5
/				/	-1.2295	1.16827e-31	5.2304e-30	Rad54l
/				/	-1.22953	2.23779e-50	3.18863e-48	Nfyc
/				/	-1.23043	8.03917e-08	3.61008e-07	Cpeb1
Bcar3	95.4505	8.64375e-14	1.65493e-12	-1.08408	-1.23102	8.42656e-18	1.14985e-16	Bcar3
/				/	-1.23196	7.46948e-08	3.36752e-07	Fos
/				/	-1.23442	1.72271e-36	1.05491e-34	Uaca
Dio2	47.7126	1.68177e-12	2.76299e-11	-1.5745	-1.24091	6.54032e-09	3.37351e-08	Dio2
/				/	-1.24107	9.68433e-10	5.49434e-09	Dhx58
/				/	-1.24273	8.41392e-08	3.76922e-07	Dpf1
/				/	-1.24883	2.99222e-16	3.50251e-15	Pqlc2 (Slc66a1)
/				/	-1.24887	7.86633e-14	7.15153e-13	Msra
/				/	-1.24965	1.86903e-11	1.30339e-10	Fam171b
Egr3	444.133	1.07129e-10	1.34084e-09	-1.00346	-1.25005	8.48609e-16	9.53414e-15	Egr3
/				/	-1.25019	1.36964e-38	9.94938e-37	Asf1b
Zfp37	30.2115	9.37361e-06	4.82318e-05	-1.12445	-1.25173	6.24503e-07	2.47844e-06	Zfp37
/				/	-1.2541	8.69554e-13	7.05691e-12	Slc43a3
/				/	-1.25427	1.22326e-24	3.21979e-23	Pop5
Bmp6	35.5057	2.76565e-24	1.70767e-22	-2.51518	-1.25526	3.87889e-09	2.061e-08	Bmp6
/				/	-1.26552	8.34518e-08	3.74069e-07	Macrod2
/				/	-1.27362	1.06599e-08	5.35124e-08	Mab21l1
/				/	-1.27531	1.3642e-15	1.49638e-14	P2ry2
/				/	-1.2757	2.96416e-37	1.92658e-35	Zw10
/				/	-1.27862	2.90159e-22	6.09045e-21	Kti12
/				/	-1.28152	5.46001e-14	5.04124e-13	5730409E04Rik
Dusp22	49.6475	7.311e-10	8.03126e-09	-1.20701	-1.28189	2.25115e-11	1.55585e-10	Dusp22
/				/	-1.28261	1.68672e-19	2.73175e-18	Syce2
/				/	-1.28476	7.91528e-11	5.13698e-10	Dmtn
/				/	-1.28562	2.48716e-24	6.36568e-23	Slc25a10
/				/	-1.28844	3.40536e-16	3.94867e-15	Fndc10
/				/	-1.29691	4.35062e-34	2.2464e-32	Dusp6
/				/	-1.2972	1.13932e-27	3.84592e-26	Pop7
/				/	-1.29745	1.98662e-18	2.88624e-17	Mtfp1
Adgre5	32.5015	1.22484e-09	1.30488e-08	-1.37997	-1.29781	3.01097e-09	1.62076e-08	Adgre5
/				/	-1.29835	2.41159e-32	1.13813e-30	Map2k3
/				/	-1.29953	4.50765e-30	1.79567e-28	Fen1
/				/	-1.30254	2.653e-35	1.46152e-33	Elp6
/				/	-1.30446	1.11208e-26	3.48412e-25	Bysl
Plcg2	96.3242	1.14319e-18	4.06257e-17	-1.74511	-1.30716	6.05663e-12	4.43664e-11	Plcg2
Axin2	50.9714	4.86514e-23	2.61219e-21	-2.00998	-1.30906	7.78333e-13	6.34789e-12	Axin2
/				/	-1.31028	4.24489e-26	1.2864e-24	Aldh4a1
/				/	-1.3236	3.8317e-15	4.05296e-14	Rab29
Atp9a	151.248	1.46063e-25	1.0162e-23	-1.40615	-1.32585	1.46617e-24	3.83196e-23	Atp9a
/				/	-1.32603	1.09122e-47	1.38212e-45	Yrdc
/				/	-1.32606	9.23611e-41	7.7767e-39	Pmf1
/				/	-1.32653	4.9752e-55	9.57499e-53	Cd81
Dcn	288.467	5.17878e-18	1.69041e-16	-1.04378	-1.33053	2.99678e-28	1.04492e-26	Dcn
Msx2	36.6741	2.6577e-06	1.52653e-05	-1.00662	-1.33073	6.10506e-10	3.56606e-09	Msx2
Medag	115.91	3.52049e-15	8.24174e-14	-1.57881	-1.33809	6.75484e-12	4.93103e-11	Medag
Stxbp2	73.0561	1.73226e-09	1.80777e-08	-1.06363	-1.34374	2.69393e-14	2.57889e-13	Stxbp2
/				/	-1.34455	3.16593e-10	1.91416e-09	Kdm8
/				/	-1.3488	1.73301e-15	1.88143e-14	Faap24
/				/	-1.34892	1.46399e-30	5.96014e-29	Pkia
/				/	-1.35659	8.01641e-12	5.80905e-11	Ufsp1
Scara3	318.481	3.10624e-54	1.0705e-51	-2.01822	-1.36192	3.64949e-28	1.26359e-26	Scara3
Arxes2	32.7038	7.05618e-06	3.73716e-05	-1.03823	-1.36814	3.63533e-09	1.93854e-08	Arxes2
Slc2a3	80.1292	2.29592e-19	8.74632e-18	-1.53397	-1.37032	4.4513e-17	5.67674e-16	Slc2a3
/				/	-1.37114	2.26333e-18	3.25951e-17	Acsl6
/				/	-1.37306	1.06215e-58	2.45937e-56	Hmgn2
/				/	-1.37451	5.05369e-30	2.00242e-28	Srrt
Hap1	121.628	2.41474e-14	5.06139e-13	-1.19836	-1.37525	1.18267e-18	1.76673e-17	Hap1
/				/	-1.37567	1.64191e-36	1.01187e-34	Pbk
/				/	-1.37723	4.74714e-17	6.03845e-16	Fosl1
/				/	-1.38766	2.13239e-19	3.41621e-18	Gsto2
/				/	-1.38843	2.08973e-22	4.44939e-21	Aunip
Slc41a2	119.816	8.83618e-15	1.96317e-13	-1.12729	-1.39017	9.56217e-22	1.89694e-20	Slc41a2
/				/	-1.39106	2.4823e-25	6.86292e-24	Dnajc15
/				/	-1.39127	1.11618e-35	6.31323e-34	Enoph1
/				/	-1.39172	2.74038e-07	1.14361e-06	Ifit1
/				/	-1.39208	1.7774e-09	9.82443e-09	Nup210l
/				/	-1.39544	1.02552e-10	6.57317e-10	Tmem144
Rcn3	495.197	4.36299e-64	2.48674e-61	-1.97502	-1.39607	9.09666e-36	5.22494e-34	Rcn3
Prkar1b	50.43	7.1002e-15	1.59421e-13	-1.72533	-1.39868	1.05651e-11	7.59284e-11	Prkar1b
Esx1	91.5903	4.85165e-24	2.89906e-22	-1.60795	-1.4008	1.41041e-20	2.53959e-19	Esx1
/				/	-1.40309	4.2314e-23	9.69168e-22	F2rl1
/				/	-1.40418	2.60801e-26	8.05169e-25	Pclaf
Serp2	61.3481	3.34599e-10	3.9228e-09	-1.05913	-1.40481	1.19857e-16	1.45946e-15	Serp2
/				/	-1.40723	1.33275e-30	5.4558e-29	D17H6S56E-5
/				/	-1.41366	4.59953e-35	2.49672e-33	Odc1
Jam3	153.636	6.01914e-35	8.18327e-33	-1.50124	-1.41372	7.30726e-34	3.69578e-32	Jam3
/				/	-1.41574	5.0248e-34	2.57656e-32	B3galt6
/				/	-1.41882	6.69692e-35	3.62196e-33	Spc24
/				/	-1.41911	1.55313e-21	3.05655e-20	Panx1
/				/	-1.41923	2.28578e-33	1.13288e-31	Tceal8
/				/	-1.42154	3.42912e-31	1.47293e-29	Exosc6
Popdc3	34.4581	1.88681e-06	1.12201e-05	-1.00977	-1.42728	2.88135e-11	1.96497e-10	Popdc3
/				/	-1.42733	7.58168e-11	4.93425e-10	Cxcr4
/				/	-1.42745	7.70639e-21	1.41865e-19	Phlda1
/				/	-1.42748	1.14398e-39	9.1636e-38	Oaf
/				/	-1.42787	1.36399e-24	3.57752e-23	Dlk2
Kank3	54.5467	6.39991e-11	8.29748e-10	-1.22528	-1.43124	1.37581e-14	1.3665e-13	Kank3
Nectin1	81.7101	2.92355e-26	2.14476e-24	-2.01725	-1.43434	8.0469e-16	9.05444e-15	Nectin1
/				/	-1.44019	1.86883e-25	5.24511e-24	Abhd6
/				/	-1.44132	1.17344e-27	3.9521e-26	Bora
/				/	-1.44159	4.02182e-36	2.39355e-34	Id1
/				/	-1.44247	2.78607e-12	2.11727e-11	Msl3l2
/				/	-1.44281	1.93211e-12	1.50457e-11	Il11
Ckb	104.395	1.12319e-46	3.02628e-44	-2.24608	-1.44893	1.25449e-25	3.58886e-24	Ckb
Bcl6b	113.876	4.65317e-16	1.22696e-14	-1.27184	-1.44958	1.02519e-20	1.87098e-19	Bcl6b
/				/	-1.45137	3.63828e-38	2.55524e-36	Slc25a38
/				/	-1.45904	1.48722e-32	7.0638e-31	Tcf19
/				/	-1.46666	5.08222e-20	8.67665e-19	Upp1
/				/	-1.46849	5.31511e-70	1.83173e-67	Mrpl20
/				/	-1.47272	9.91747e-19	1.49187e-17	Lrr1
/				/	-1.47729	7.34154e-22	1.46623e-20	Tmem185b
/				/	-1.47814	4.71465e-10	2.78685e-09	Tmem74
/				/	-1.47963	4.40425e-28	1.51431e-26	Bgn
Nipsnap1	36.2843	8.47206e-09	7.84181e-08	-1.35835	-1.48005	1.99936e-10	1.23504e-09	Nipsnap1
/				/	-1.48324	6.98965e-36	4.04608e-34	Cdc6
Tnc	1652.31	2.13889e-19	8.21147e-18	-1.41121	-1.48821	1.95586e-21	3.81869e-20	Tnc
/				/	-1.49185	6.19701e-47	7.52734e-45	Srm
/				/	-1.49329	1.88539e-28	6.71623e-27	Tubb6
Gria1	457.092	2.34202e-46	6.19757e-44	-1.75139	-1.49416	8.77548e-36	5.06007e-34	Gria1
/				/	-1.49452	1.23653e-38	9.02666e-37	Birc5
/				/	-1.49666	1.16476e-20	2.11787e-19	Sema3a
Nes	1732.81	9.27595e-23	4.9093e-21	-1.02716	-1.49742	3.006e-46	3.53539e-44	Nes
/				/	-1.50158	2.51045e-32	1.18103e-30	Spry2
/				/	-1.50453	7.73173e-27	2.45346e-25	Hbegf
/				/	-1.51608	9.04375e-26	2.6486e-24	Tnfrsf4
/				/	-1.51981	1.48826e-36	9.2666e-35	Mybl2
2410131K14Rik (Spring1)	228.373	1.92528e-22	9.90649e-21	-1.29353	-1.52015	1.54988e-30	6.29252e-29	2410131K14Rik (Spring1)
Crip2	255.063	1.26491e-80	1.4419e-77	-2.04957	-1.52022	4.32609e-54	7.54216e-52	Crip2
/				/	-1.52113	1.56807e-34	8.32875e-33	Cdc20
Aqp1	115.989	1.34509e-33	1.70366e-31	-2.26323	-1.52118	3.72233e-18	5.24346e-17	Aqp1
/				/	-1.52153	1.32785e-45	1.50209e-43	Tyms
Tes	8419.17	1.51999e-58	6.82568e-56	-1.2436	-1.52325	6.78737e-87	3.86854e-84	Tes
/				/	-1.52564	2.19612e-42	2.07288e-40	Tnfrsf12a
Fjx1	45.5309	2.23564e-19	8.56071e-18	-1.88462	-1.52659	8.45727e-15	8.55484e-14	Fjx1
/				/	-1.52798	7.57687e-21	1.39654e-19	Gstt3
Rnf113a2	52.877	2.7361e-14	5.68672e-13	-1.56602	-1.53187	1.53499e-14	1.51344e-13	Rnf113a2
Crybg1	37.5586	7.09465e-15	1.59421e-13	-1.69497	-1.54199	1.32564e-13	1.16863e-12	Crybg1
/				/	-1.54399	1.6305e-14	1.60122e-13	Kcnk2
Col6a3	132.453	4.19329e-55	1.63527e-52	-3.05894	-1.54902	2.88666e-19	4.58002e-18	Col6a3
/				/	-1.54954	4.66537e-40	3.8409e-38	Tmem223
Tmod2	93.0131	4.86381e-13	8.49963e-12	-1.28131	-1.55644	1.5279e-18	2.24623e-17	Tmod2
/				/	-1.55677	1.86478e-13	1.62459e-12	Ttc30a1
Fbxo2	114.952	2.24411e-30	2.17356e-28	-1.90867	-1.55745	1.11197e-22	2.42685e-21	Fbxo2
/				/	-1.5627	1.30166e-37	8.72817e-36	Mxd3
Cbr3	65.156	1.78422e-25	1.23553e-23	-1.88739	-1.56379	2.41112e-20	4.23347e-19	Cbr3
/				/	-1.57648	5.38626e-20	9.17459e-19	Csgalnact1
/				/	-1.58202	2.79025e-31	1.21257e-29	Arhgap6
/				/	-1.58936	4.63762e-18	6.4896e-17	Evi2a
/				/	-1.59194	5.48016e-23	1.23797e-21	Smoc2
/				/	-1.599	4.45336e-70	1.57129e-67	Rrp9
Rhoj	195.688	2.06019e-26	1.54975e-24	-1.27357	-1.59974	2.01573e-40	1.67815e-38	Rhoj
Itm2a	307.05	1.6379e-28	1.38698e-26	-1.10865	-1.61894	9.82133e-57	2.04989e-54	Itm2a
Fuca2	228.639	3.08877e-27	2.46089e-25	-1.17525	-1.62835	3.81858e-49	5.09798e-47	Fuca2
/				/	-1.63085	1.27131e-22	2.7624e-21	Hmga2-ps1
/				/	-1.63553	1.77431e-42	1.68548e-40	Septin6
/				/	-1.63737	1.4289e-14	1.41354e-13	Phyh
/				/	-1.6378	3.01411e-16	3.52535e-15	Trim66
Egln3	193.182	1.89483e-24	1.18479e-22	-1.53677	-1.63823	4.49615e-28	1.54233e-26	Egln3
/				/	-1.63886	3.97702e-21	7.57526e-20	Cytip
/				/	-1.64508	2.32186e-14	2.24593e-13	Gsta4
/				/	-1.64592	8.43219e-17	1.04217e-15	Areg
/				/	-1.64875	5.88605e-29	2.18064e-27	E2f8
St7	601.748	2.78144e-60	1.37394e-57	-1.2112	-1.66229	5.08358e-109	6.84851e-106	St7
/				/	-1.66515	1.36514e-111	2.24778e-108	Pdpn
/				/	-1.67029	2.13901e-41	1.83474e-39	Slc20a1
/				/	-1.69776	2.02077e-14	1.96753e-13	Gprin1
/				/	-1.70604	4.78403e-21	9.0082e-20	Il2rg
/				/	-1.72111	2.72617e-39	2.12627e-37	Tgfb1i1
/				/	-1.7267	7.52711e-30	2.92001e-28	Rgcc
/				/	-1.72891	5.27189e-12	3.89064e-11	Odaph
Ltbp2	377.413	7.62363e-20	3.08674e-18	-1.27674	-1.73044	1.06081e-34	5.67512e-33	Ltbp2
/				/	-1.73122	4.97707e-32	2.28344e-30	Ociad2
Mapkapk3	47.8803	8.37229e-21	3.67068e-19	-1.9428	-1.73657	1.38979e-18	2.05747e-17	Mapkapk3
/				/	-1.74817	2.28525e-29	8.66115e-28	Tfrc
Met	5382.46	3.37769e-98	7.15058e-95	-1.68887	-1.74846	1.78142e-105	2.03069e-102	Met
Inhbb	45.0756	7.77828e-25	5.10028e-23	-2.39695	-1.75491	1.82403e-16	2.17986e-15	Inhbb
Hsd17b11	253.564	6.98751e-69	4.70672e-66	-1.9481	-1.75796	2.10571e-62	5.77863e-60	Hsd17b11
Peg10	65.0212	3.74845e-18	1.24269e-16	-1.44431	-1.78445	1.43298e-26	4.48002e-25	Peg10
Reep1	37.495	1.93626e-10	2.32902e-09	-1.45487	-1.78552	6.87064e-15	7.07547e-14	Reep1
/				/	-1.79413	2.99585e-37	1.93867e-35	Rrm2
Ctsf	36.3593	1.03242e-10	1.29766e-09	-1.5792	-1.80111	1.2341e-13	1.09314e-12	Ctsf
Brinp3	180.034	1.36183e-91	2.52262e-88	-3.28947	-1.81341	1.93426e-41	1.67625e-39	Brinp3
/				/	-1.81523	1.33567e-23	3.19246e-22	Flrt3
/				/	-1.81833	9.33892e-14	8.40787e-13	Elmod1
Lonrf3	86.2608	5.11173e-71	3.78754e-68	-3.61495	-1.82401	7.38689e-33	3.57733e-31	Lonrf3
Rab15	124.235	2.47423e-37	3.77996e-35	-2.26399	-1.82987	1.4101e-27	4.68526e-26	Rab15
Sall2	198.701	1.11002e-31	1.19199e-29	-1.47727	-1.83127	3.29e-47	4.06288e-45	Sall2
/				/	-1.83502	1.81014e-39	1.42683e-37	Pop1
/				/	-1.84414	3.95333e-23	9.1111e-22	Btbd11
Nbl1	515.413	4.08212e-44	9.30662e-42	-1.59028	-1.84689	5.56835e-59	1.3098e-56	Nbl1
Bves	45.1216	3.23241e-13	5.76428e-12	-1.49832	-1.85423	3.37337e-19	5.31244e-18	Bves
Enpp5	32.5638	4.16007e-11	5.55388e-10	-1.53408	-1.86635	1.26105e-15	1.3894e-14	Enpp5
/				/	-1.86867	1.76568e-17	2.33831e-16	Ankle1
Hpse	121.688	1.50918e-22	7.84721e-21	-1.38919	-1.87416	3.26452e-38	2.31469e-36	Hpse
/				/	-1.87459	4.73423e-32	2.18556e-30	Dusp5
/				/	-1.88721	2.9507e-25	8.12759e-24	Podnl1
/				/	-1.8947	7.47314e-47	9.00361e-45	Jun
/				/	-1.9136	1.0672e-22	2.33948e-21	Cst6
/				/	-1.92129	3.82253e-17	4.90018e-16	Ccdc88b
Anks6	67.1114	4.90902e-18	1.60944e-16	-1.53958	-1.92635	8.40621e-27	2.65046e-25	Anks6
/				/	-1.92825	1.04071e-57	2.23512e-55	Errfi1
Traip	178.1	4.08773e-21	1.86388e-19	-1.28358	-1.93758	1.11305e-43	1.15344e-41	Traip
/				/	-1.94989	5.24393e-24	1.30167e-22	Id4
/				/	-1.95135	2.19585e-50	3.15925e-48	Atp6v0e2
/				/	-1.95403	1.6867e-53	2.77725e-51	Snhg18
/				/	-1.95943	1.96943e-49	2.67752e-47	Npnt
/				/	-1.99408	1.93945e-103	1.91605e-100	2210016F16Rik
Cxcl16	106.887	1.23887e-15	3.07519e-14	-1.06134	-2.00074	2.34557e-44	2.53715e-42	Cxcl16
/				/	-2.02883	2.54671e-35	1.41347e-33	Mfsd2a
/				/	-2.04894	5.14834e-22	1.05087e-20	H4c9
/				/	-2.05731	1.60892e-17	2.14605e-16	Btc
/				/	-2.06148	5.3691e-26	1.59768e-24	Lif
/				/	-2.06375	1.09559e-55	2.19399e-53	Ereg
/				/	-2.06735	8.0051e-39	5.96118e-37	Ttc9
/				/	-2.07691	1.01718e-45	1.1595e-43	Tk1
Prickle1	174.043	2.66605e-52	8.58875e-50	-2.32647	-2.08935	3.9053e-46	4.5569e-44	Prickle1
Ripk3	191.185	7.39937e-72	6.09173e-69	-2.14787	-2.15814	3.98941e-78	1.7388e-75	Ripk3
Stra6	54.0615	1.2359e-47	3.39162e-45	-3.13254	-2.16199	2.53449e-32	1.18481e-30	Stra6
Sema7a	643.606	2.21328e-32	2.46606e-30	-1.86404	-2.18599	8.11098e-44	8.52459e-42	Sema7a
Dhrs4	56.2987	2.43919e-09	2.48599e-08	-1.18598	-2.20771	1.72641e-25	4.88237e-24	Dhrs4
Loxl2	717.344	1.18553e-90	1.95204e-87	-2.07279	-2.22624	1.6435e-105	2.02958e-102	Loxl2
/				/	-2.22879	9.4946e-26	2.75883e-24	Mns1
Tbc1d9	50.1842	5.64913e-15	1.282e-13	-1.6735	-2.23318	1.95162e-24	5.0473e-23	Tbc1d9
/				/	-2.25537	1.27996e-43	1.30812e-41	Sh2d5
Rbp4	53.4387	5.55927e-16	1.44026e-14	-1.89356	-2.25717	7.68906e-22	1.53151e-20	Rbp4
Patj	39.7477	1.08223e-07	8.30964e-07	-1.22642	-2.27113	1.5004e-20	2.69181e-19	Patj
/				/	-2.27416	4.0071e-33	1.95978e-31	Selp
Hykk	43.2346	1.7382e-13	3.21979e-12	-1.51031	-2.29489	5.32202e-26	1.58686e-24	Hykk
Hspb1	54.0447	9.48891e-39	1.57996e-36	-2.78352	-2.29877	7.8168e-33	3.76095e-31	Hspb1
/				/	-2.30315	2.2804e-28	8.04599e-27	2900026A02Rik
Pogk	120.854	3.97029e-26	2.8561e-24	-1.51705	-2.31475	7.08105e-52	1.11632e-49	Pogk
Shank3	46.1574	1.39151e-41	2.90435e-39	-3.42461	-2.3586	2.77825e-26	8.54168e-25	Shank3
Slc9a2	36.8691	9.52795e-24	5.47266e-22	-2.33415	-2.37824	8.72495e-26	2.5603e-24	Slc9a2
Gpr50	100.252	2.56063e-24	1.5877e-22	-1.91646	-2.3905	5.86086e-36	3.43289e-34	Gpr50
Hic1	113.271	3.08026e-46	8.00813e-44	-2.32979	-2.39736	3.66261e-51	5.53839e-49	Hic1
Baiap2l1	30.1589	1.38835e-31	1.48014e-29	-3.08507	-2.40363	6.60237e-24	1.62526e-22	Baiap2l1
/				/	-2.41609	5.1806e-22	1.056e-20	Tmem159
Kcnk5	87.9293	2.03851e-34	2.6972e-32	-2.60186	-2.43496	4.33088e-32	2.0056e-30	Kcnk5
Slc6a17	52.5499	2.82891e-39	4.93195e-37	-3.10011	-2.43983	4.17318e-30	1.66691e-28	Slc6a17
Akap12	85.5915	1.3863e-24	8.77929e-23	-1.53737	-2.44061	4.52321e-50	6.26443e-48	Akap12
Galm	195.555	1.49972e-18	5.29152e-17	-1.32274	-2.4544	3.53261e-54	6.54372e-52	Galm
/				/	-2.46152	4.12319e-29	1.54297e-27	Eya2
Npl	35.1559	8.98721e-08	7.00218e-07	-1.15524	-2.46257	5.35903e-25	1.44919e-23	Npl
Cdh11	224.667	8.27967e-27	6.32456e-25	-1.37399	-2.46903	2.90584e-72	1.10415e-69	Cdh11
/				/	-2.47316	8.56636e-24	2.08791e-22	Igfbp3
/				/	-2.5298	3.09642e-103	2.86787e-100	Gap43
Ldhb	164.355	6.92509e-38	1.09173e-35	-1.92796	-2.5319	2.01613e-60	5.24159e-58	Ldhb
Nsg1	31.3511	7.70262e-22	3.77964e-20	-2.79895	-2.55085	2.77097e-19	4.40118e-18	Nsg1
/				/	-2.58997	3.80833e-43	3.73746e-41	Endod1
Ndrg2	73.4759	5.80617e-55	2.2062e-52	-3.06224	-2.60758	1.65425e-50	2.42717e-48	Ndrg2
Sort1	111.866	2.40906e-38	3.91965e-36	-2.02978	-2.62601	3.33269e-59	7.96566e-57	Sort1
Adam19	107.247	1.17683e-30	1.15493e-28	-1.70168	-2.64572	6.4025e-61	1.69426e-58	Adam19
Tie1	31.6477	8.78392e-07	5.57707e-06	-1.15843	-2.65397	1.96327e-24	5.06858e-23	Tie1
Cln3	50.8841	1.39039e-33	1.71702e-31	-2.35228	-2.66012	2.49746e-42	2.32767e-40	Cln3
Slc7a8	97.8941	2.09987e-19	8.08258e-18	-1.79643	-2.66093	5.19134e-38	3.57816e-36	Slc7a8
Tshz3	31.4323	4.28055e-24	2.56816e-22	-2.49422	-2.73242	6.19823e-29	2.27355e-27	Tshz3
Uchl1	1152.04	3.16084e-27	2.50342e-25	-1.43704	-2.77795	1.39668e-93	1.08933e-90	Uchl1
Pde1a	52.429	2.20879e-21	1.03582e-19	-1.92322	-2.78281	1.58302e-37	1.04261e-35	Pde1a
Ism1	44.2789	7.49427e-24	4.42461e-22	-2.27249	-2.82075	2.70297e-34	1.4104e-32	Ism1
Ctsk	37.3197	7.65384e-41	1.53273e-38	-3.34422	-2.84522	1.05715e-35	6.00224e-34	Ctsk
Armcx1	49.9009	2.86462e-44	6.73823e-42	-3.44096	-2.85762	1.54616e-37	1.02288e-35	Armcx1
Sdk1	33.5707	1.04469e-54	3.8703e-52	-4.3074	-2.88091	2.74592e-36	1.66089e-34	Sdk1
/				/	-2.95947	1.63709e-37	1.07345e-35	Gpr149
Nid1	619.485	3.50853e-199	5.19929e-195	-4.26704	-2.97436	3.89413e-121	1.15414e-117	Nid1
Zfp286	37.4608	9.07036e-24	5.29187e-22	-2.2368	-3.04609	7.25551e-38	4.95481e-36	Zfp286
Rtl8b	32.1554	3.87757e-26	2.80301e-24	-2.54654	-3.05866	3.06667e-35	1.67694e-33	Rtl8b
Tspan6	41.2957	1.7694e-39	3.19764e-37	-3.13588	-3.08653	1.45202e-41	1.2808e-39	Tspan6
Spry4	174.37	3.31995e-55	1.32969e-52	-1.90227	-3.12184	4.61901e-116	1.14082e-112	Spry4
Tagln	59.7347	2.1699e-39	3.82806e-37	-2.85155	-3.17394	4.52333e-48	5.8288e-46	Tagln
Prickle2	42.5647	6.96165e-18	2.233e-16	-2.0984	-3.18496	8.24378e-35	4.42625e-33	Prickle2
Ubash3b	43.1595	2.0883e-34	2.73863e-32	-2.83456	-3.24917	1.57709e-43	1.58986e-41	Ubash3b
Usp13	55.1919	2.43342e-38	3.91965e-36	-2.58507	-3.25399	4.10697e-54	7.25871e-52	Usp13
Mboat2	32.8329	9.92069e-30	9.18842e-28	-2.86135	-3.34446	1.64328e-38	1.18212e-36	Mboat2
Cxcl10	73.9559	5.48618e-29	4.83927e-27	-1.88222	-3.40657	2.99673e-66	9.65404e-64	Cxcl10
Pygl	33.9755	1.41067e-25	9.86074e-24	-2.79123	-3.41004	2.57425e-35	1.42343e-33	Pygl
/				/	-3.41322	4.28812e-44	4.57163e-42	Afp
/				/	-3.42568	1.83232e-50	2.66207e-48	Fst
Col1a1	1065.6	6.42836e-39	1.08252e-36	-2.87466	-3.45609	3.36086e-55	6.55324e-53	Col1a1
Dnaja4	72.0754	1.06943e-41	2.26398e-39	-2.32125	-3.51944	1.03403e-71	3.73741e-69	Dnaja4
/				/	-3.54228	1.16439e-43	1.19827e-41	Nppb
Zfp521	37.7463	1.46758e-40	2.86159e-38	-3.40008	-3.58327	6.03877e-46	6.9371e-44	Zfp521
Gng11	40.8051	4.86581e-33	5.78921e-31	-2.73291	-3.61066	7.43244e-49	9.74702e-47	Gng11
Iqgap2	57.289	7.24e-37	1.09479e-34	-2.61756	-3.68683	3.23863e-59	7.86775e-57	Iqgap2
Prss12	34	3.99043e-40	7.48535e-38	-3.45356	-3.70068	2.75091e-46	3.26125e-44	Prss12
Shroom2	57.5704	1.9129e-34	2.5538e-32	-2.28531	-3.80214	6.0994e-65	1.84463e-62	Shroom2
Clu	428.877	1.61826e-181	1.19905e-177	-3.51181	-3.88149	3.14946e-217	4.66719e-213	Clu
Tom1l1	61.9419	2.11693e-33	2.59263e-31	-2.23522	-3.90143	1.26428e-66	4.16343e-64	Tom1l1
Nid2	149.338	5.72907e-70	4.04281e-67	-2.77239	-3.94034	1.1646e-111	2.15727e-108	Nid2
Cyp2j6	36.023	3.1462e-42	6.75703e-40	-3.34178	-4.20543	7.83326e-58	1.70707e-55	Cyp2j6
Gpc4	57.1308	1.05972e-18	3.78409e-17	-1.62916	-4.2334	1.25104e-65	3.86232e-63	Gpc4
Cxcl14	42.0374	9.56449e-45	2.28607e-42	-3.35847	-4.23873	3.87422e-61	1.04386e-58	Cxcl14
Slc16a3	188.115	4.85303e-31	4.9598e-29	-1.97945	-4.37532	1.40715e-103	1.48947e-100	Slc16a3
Bmp2	67.451	4.45009e-66	2.86721e-63	-4.05465	-4.45586	2.09217e-77	8.85824e-75	Bmp2
Armcx3	42.3239	7.26971e-62	3.84749e-59	-4.45687	-4.46959	5.02857e-66	1.5855e-63	Armcx3
Dapk1	184.969	9.53827e-81	1.1779e-77	-2.7958	-4.48441	8.06421e-144	3.98345e-140	Dapk1
Angptl4	323.17	3.99539e-171	1.97359e-167	-4.11426	-4.50442	8.65288e-200	6.41135e-196	Angptl4
/				/	-4.67228	3.19871e-109	4.74017e-106	Sprr1a
Tuba8	83.2628	2.37856e-71	1.85515e-68	-3.51367	-4.79399	6.68971e-99	5.50749e-96	Tuba8
Ptgis	69.8866	1.61088e-79	1.59145e-76	-4.87411	-4.81214	6.66247e-85	3.40452e-82	Ptgis
Tcf24	57.9715	5.07945e-63	2.78787e-60	-3.92729	-4.83292	2.05116e-80	9.80523e-78	Tcf24
Armcx2	79.3344	1.423e-89	2.10875e-86	-4.49214	-4.91026	7.94057e-103	6.92184e-100	Armcx2
Cyba	54.4223	2.37614e-74	2.07129e-71	-4.97313	-5.05226	5.38333e-80	2.49299e-77	Cyba

## Sheet: Unique_PTD7_RS_NOT_RL vsPTD7
Kleinberger, Sanders, Staes et al. (2022) - Additional file 9: Table S8. Differentially expressed (DE) genes in the PTD7 cell family
Genes, differentially expressed by PTD7_RS versus PTD7, and not shared by genes differentially expressed by PTD7_RL versus PTD7
ID	BaseMean	log2FoldChange	lfcSE	stat	pvalue	padj	MGI Gene/Marker ID	Input	Name
2200002D01Rik	43.8757	1.87788	0.22366	8.39614	4.61415e-17	1.34601e-15	MGI:1919525	2200002D01Rik	RIKEN cDNA 2200002D01 gene
2700081O15Rik	142	-1.15664	0.14129	-8.18626	2.6946e-16	7.31341e-15	MGI:1919667	2700081O15Rik	RIKEN cDNA 2700081O15 gene
Ace	32.9147	-1.64256	0.250025	-6.56959	5.04537e-11	6.64599e-10	MGI:87874	Ace	angiotensin I converting enzyme (peptidyl-dipeptidase A) 1
Adam12	315.616	1.1282	0.140328	8.03977	9.00066e-16	2.27225e-14	MGI:105378	Adam12	a disintegrin and metallopeptidase domain 12 (meltrin alpha)
Adamts14	196.886	-1.19606	0.171805	-6.96176	3.36041e-12	5.2864e-11	MGI:2179942	Adamts14	a disintegrin-like and metallopeptidase (reprolysin type) with thrombospondin type 1 motif, 14
Adcy3	313.578	-1.15482	0.150111	-7.6931	1.43616e-14	3.1024e-13	MGI:99675	Adcy3	adenylate cyclase 3
Afap1	435.038	-1.13109	0.113927	-9.92823	3.13786e-23	1.7033e-21	MGI:1917542	Afap1	actin filament associated protein 1
Ak3	77.5212	-1.93592	0.167943	-11.5272	9.61705e-31	9.62813e-29	MGI:1860835	Ak3	adenylate kinase 3
Ankrd34a	60.8287	-1.36153	0.19064	-7.14189	9.20575e-13	1.55731e-11	MGI:3617846	Ankrd34a	ankyrin repeat domain 34A
Ankrd37	158.346	1.50503	0.165275	9.10623	8.52914e-20	3.40683e-18	MGI:3603344	Ankrd37	ankyrin repeat domain 37
Aoc2	39.0883	-1.13821	0.21367	-5.32696	9.98723e-08	7.70436e-07	MGI:2668431	Aoc2	amine oxidase, copper containing 2 (retina-specific)
Apool	208.297	1.15341	0.156114	7.38824	1.48785e-13	2.78741e-12	MGI:1915367	Apool	apolipoprotein O-like
Arc	147.049	-1.35445	0.15318	-8.8422	9.3852e-19	3.36754e-17	MGI:88067	Arc	activity regulated cytoskeletal-associated protein
Arntl2	146.973	1.62926	0.143116	11.3842	5.01189e-30	4.79169e-28	MGI:2684845	Arntl2	aryl hydrocarbon receptor nuclear translocator-like 2
Asrgl1	103.192	-1.18489	0.144437	-8.20349	2.33508e-16	6.38443e-15	MGI:1913764	Asrgl1	asparaginase like 1
Atp2a2	3676.85	-1.00877	0.120206	-8.39195	4.78143e-17	1.38933e-15	MGI:88110	Atp2a2	ATPase, Ca++ transporting, cardiac muscle, slow twitch 2
Auts2	62.7536	-1.39077	0.187763	-7.40706	1.29127e-13	2.43142e-12	MGI:1919847	Auts2	autism susceptibility candidate 2
AW551984	329.903	-1.55842	0.151793	-10.2667	9.95331e-25	6.35768e-23	MGI:2143322	AW551984	expressed sequence AW551984
B4galnt1	195.483	-1.21684	0.129265	-9.41349	4.79945e-21	2.1618e-19	MGI:1342057	B4galnt1	beta-1,4-N-acetyl-galactosaminyl transferase 1
B4galt5	437.918	-1.19954	0.113874	-10.5339	6.02708e-26	4.27346e-24	MGI:1927169	B4galt5	UDP-Gal:betaGlcNAc beta 1,4-galactosyltransferase, polypeptide 5
Bace1	496.6	-1.02794	0.115596	-8.89257	5.97115e-19	2.19569e-17	MGI:1346542	Bace1	beta-site APP cleaving enzyme 1
Bc1	65.0123	1.34003	0.269027	4.98103	6.32476e-07	4.15005e-06	MGI:104905	Bc1	brain cytoplasmic RNA 1
Bnip3	1922.87	1.02699	0.132743	7.73674	1.01997e-14	2.24591e-13	MGI:109326	Bnip3	BCL2/adenovirus E1B interacting protein 3
Bok	394.485	-1.00637	0.12091	-8.32327	8.5569e-17	2.43085e-15	MGI:1858494	Bok	BCL2-related ovarian killer
Bscl2	45.2652	-1.22914	0.210288	-5.84505	5.06401e-09	4.8698e-08	MGI:1298392	Bscl2	Berardinelli-Seip congenital lipodystrophy 2 (seipin)
C330018D20Rik	50.8246	1.00109	0.210547	4.75472	1.98718e-06	1.17369e-05	MGI:1924672	C330018D20Rik	RIKEN cDNA C330018D20 gene
Cacna1g	110.796	-2.5974	0.182481	-14.2338	5.65022e-46	1.44363e-43	MGI:1201678	Cacna1g	calcium channel, voltage-dependent, T type, alpha 1G subunit
Ccl9	128.069	1.44643	0.150842	9.58905	8.88995e-22	4.31935e-20	MGI:104533	Ccl9	chemokine (C-C motif) ligand 9
Ccnd2	848.483	-1.16664	0.0686115	-17.0035	7.73768e-65	4.58659e-62	MGI:88314	Ccnd2	cyclin D2
Cdc25a	543.811	-1.04952	0.0835647	-12.5594	3.52846e-36	5.1263e-34	MGI:103198	Cdc25a	cell division cycle 25A
Cemip	217.322	-1.23872	0.140034	-8.84586	9.0828e-19	3.27489e-17	MGI:2443629	Cemip	cell migration inducing protein, hyaluronan binding
Cerk	173.754	-1.10464	0.145735	-7.57975	3.46223e-14	7.1062e-13	MGI:2386052	Cerk	ceramide kinase
Cetn4	147.438	1.31243	0.143876	9.12201	7.37458e-20	2.99408e-18	MGI:2677454	Cetn4	centrin 4
Chac1	1076.44	1.73303	0.125976	13.7568	4.63456e-43	1.02507e-40	MGI:1916315	Chac1	ChaC, cation transport regulator 1
Col12a1	1322.88	-1.36196	0.167865	-8.11338	4.92295e-16	1.28893e-14	MGI:88448	Col12a1	collagen, type XII, alpha 1
Col18a1	131.662	-1.20179	0.192141	-6.25471	3.98257e-10	4.62159e-09	MGI:88451	Col18a1	collagen, type XVIII, alpha 1
Col23a1	40.4244	-1.41228	0.232675	-6.06974	1.2812e-09	1.35711e-08	MGI:2653243	Col23a1	collagen, type XXIII, alpha 1
Col6a2	857.751	-1.15652	0.14008	-8.25614	1.50459e-16	4.16759e-15	MGI:88460	Col6a2	collagen, type VI, alpha 2
Col7a1	108.816	-1.80196	0.170998	-10.5379	5.77797e-26	4.11653e-24	MGI:88462	Col7a1	collagen, type VII, alpha 1
Cspg4	242.457	-1.25125	0.146299	-8.55274	1.20203e-17	3.76595e-16	MGI:2153093	Cspg4	chondroitin sulfate proteoglycan 4
Cxcl1	32.3327	-1.17952	0.230257	-5.12265	3.01277e-07	2.10199e-06	MGI:108068	Cxcl1	chemokine (C-X-C motif) ligand 1
Cxxc5	155.341	-1.05564	0.129027	-8.18153	2.80256e-16	7.57867e-15	MGI:1914643	Cxxc5	CXXC finger 5
Dact1	89.2459	-1.28687	0.179368	-7.17448	7.25804e-13	1.24487e-11	MGI:1891740	Dact1	dishevelled-binding antagonist of beta-catenin 1
Daglb	211.829	-1.11618	0.146456	-7.62126	2.51214e-14	5.25069e-13	MGI:2442032	Daglb	diacylglycerol lipase, beta
Dchs1	437.125	-1.23715	0.163468	-7.56815	3.78589e-14	7.73836e-13	MGI:2685011	Dchs1	dachsous 1 (Drosophila)
Dennd3	51.368	-1.19602	0.190655	-6.2732	3.53698e-10	4.12064e-09	MGI:2146009	Dennd3	DENN/MADD domain containing 3
Dhtkd1	31.0352	-1.73577	0.235513	-7.37019	1.70388e-13	3.1681e-12	MGI:2445096	Dhtkd1	dehydrogenase E1 and transketolase domain containing 1
Dlg5	1166.65	-1.08458	0.119034	-9.11149	8.12615e-20	3.28124e-18	MGI:1918478	Dlg5	discs, large homolog 5 (Drosophila)
Dlk1	1255.57	-1.05372	0.115914	-9.09051	9.85752e-20	3.91631e-18	MGI:94900	Dlk1	delta-like 1 homolog (Drosophila)
Dpep1	41.8165	-1.34246	0.20364	-6.59233	4.32983e-11	5.74944e-10	MGI:94917	Dpep1	dipeptidase 1 (renal)
Dsp	221.099	-1.09156	0.138406	-7.88668	3.10334e-15	7.32299e-14	MGI:109611	Dsp	desmoplakin
Dynap	73.0676	2.13233	0.219066	9.73373	2.16495e-22	1.10249e-20	MGI:1922827	Dynap	dynactin associated protein
Dynlt1b	32.0634	1.22246	0.267338	4.5727	4.8149e-06	2.63876e-05	MGI:98643	Dynlt1b	dynein light chain Tctex-type 1B
Ece1	1442.72	-1.1891	0.123603	-9.62034	6.56171e-22	3.2305e-20	MGI:1101357	Ece1	endothelin converting enzyme 1
Efcab11	64.0758	1.03424	0.186562	5.54367	2.96198e-08	2.51395e-07	MGI:1926017	Efcab11	EF-hand calcium binding domain 11
Elovl4	190.54	-1.12567	0.118339	-9.51224	1.86596e-21	8.80625e-20	MGI:1933331	Elovl4	elongation of very long chain fatty acids (FEN1/Elo2, SUR4/Elo3, yeast)-like 4
Emilin2	491.486	-1.61176	0.133944	-12.0331	2.38008e-33	2.89101e-31	MGI:2389136	Emilin2	elastin microfibril interfacer 2
Eno1	2628.17	1.16935	0.148716	7.86295	3.75191e-15	8.70102e-14	MGI:95393	Eno1	enolase 1, alpha non-neuron
Enox1	38.224	-1.32123	0.207507	-6.36717	1.92546e-10	2.3179e-09	MGI:2444896	Enox1	ecto-NOX disulfide-thiol exchanger 1
Fam117a	180.464	-1.08638	0.122731	-8.8517	8.61994e-19	3.1232e-17	MGI:2144564	Fam117a	family with sequence similarity 117, member A
Fam131b	99.5426	-1.89923	0.158244	-12.0019	3.47284e-33	4.18407e-31	MGI:1923406	Fam131b	family with sequence similarity 131, member B
Fbxo6	834.822	1.07019	0.081121	13.1925	9.68892e-40	1.77259e-37	MGI:1354743	Fbxo6	F-box protein 6
Fdps	13103.4	1.05961	0.092318	11.4779	1.70424e-30	1.66152e-28	MGI:104888	Fdps	farnesyl diphosphate synthetase
Fetub	134.632	1.19483	0.153315	7.79333	6.52682e-15	1.46992e-13	MGI:1890221	Fetub	fetuin beta
Flt4	53.129	-2.68462	0.262829	-10.2143	1.71061e-24	1.07413e-22	MGI:95561	Flt4	FMS-like tyrosine kinase 4
Foxf1	136.748	-1.1171	0.126605	-8.82353	1.10906e-18	3.95077e-17	MGI:1347470	Foxf1	forkhead box F1
Fzd1	822.829	-1.05534	0.14741	-7.15927	8.11097e-13	1.38157e-11	MGI:1196625	Fzd1	frizzled class receptor 1
Gamt	258.07	1.23288	0.126803	9.72285	2.4095e-22	1.22282e-20	MGI:1098221	Gamt	guanidinoacetate methyltransferase
Gas7	120.089	-1.29861	0.140266	-9.2582	2.07915e-20	8.90488e-19	MGI:1202388	Gas7	growth arrest specific 7
Gfra2	59.1587	-1.82918	0.209383	-8.73602	2.41462e-18	8.22582e-17	MGI:1195462	Gfra2	glial cell line derived neurotrophic factor family receptor alpha 2
Glis1	34.1376	-1.01376	0.236267	-4.29073	1.7809e-05	8.56202e-05	MGI:2386723	Glis1	GLIS family zinc finger 1
Gm527	44.5697	1.34265	0.229572	5.8485	4.96018e-09	4.77926e-08	MGI:2685373	Gm527	predicted gene 527
Gpm6b	62.7452	-1.42309	0.192941	-7.3758	1.63366e-13	3.04518e-12	MGI:107672	Gpm6b	glycoprotein m6b
Gpr153	73.9942	-1.37204	0.178813	-7.67305	1.6796e-14	3.61249e-13	MGI:1916157	Gpr153	G protein-coupled receptor 153
Grb14	510.149	1.00435	0.0974869	10.3024	6.87254e-25	4.52641e-23	MGI:1355324	Grb14	growth factor receptor bound protein 14
Hax1	3403.74	1.10911	0.0677867	16.3617	3.58986e-60	1.71607e-57	MGI:1346319	Hax1	HCLS1 associated X-1
Hopx	45.6137	-1.77808	0.217064	-8.19151	2.57977e-16	7.01461e-15	MGI:1916782	Hopx	HOP homeobox
Hspg2	2304.19	-1.00091	0.15165	-6.60009	4.10906e-11	5.49073e-10	MGI:96257	Hspg2	perlecan (heparan sulfate proteoglycan 2)
Ifitm3	7815.09	1.01347	0.083905	12.0788	1.36775e-33	1.71476e-31	MGI:1913391	Ifitm3	interferon induced transmembrane protein 3
Igdcc4	22.6876	-1.35217	0.247534	-5.46256	4.69306e-08	3.85726e-07	MGI:1858497	Igdcc4	immunoglobulin superfamily, DCC subclass, member 4
Igfbp7	419.542	-1.0875	0.109652	-9.91782	3.48287e-23	1.87682e-21	MGI:1352480	Igfbp7	insulin-like growth factor binding protein 7
Igsf10	176.132	-2.72201	0.167568	-16.2443	2.45274e-59	1.13585e-56	MGI:1923481	Igsf10	immunoglobulin superfamily, member 10
Igsf9b	40.0364	-1.9031	0.232564	-8.18314	2.7655e-16	7.49213e-15	MGI:2143033	AI414108	expressed sequence AI414108
Ikbke	37.7479	-1.35774	0.218761	-6.20652	5.41713e-10	6.13266e-09	MGI:1929612	Ikbke	inhibitor of kappaB kinase epsilon
Il33	133.181	1.93904	0.204888	9.4639	2.96671e-21	1.37387e-19	MGI:1924375	Il33	interleukin 33
Itga11	25.9118	-1.97373	0.255889	-7.71323	1.22671e-14	2.68517e-13	MGI:2442114	Itga11	integrin alpha 11
Kif26b	169.808	-1.13962	0.147783	-7.71141	1.2443e-14	2.71967e-13	MGI:2447076	Kif26b	kinesin family member 26B
Klra18	50.1919	1.18024	0.233015	5.06507	4.0825e-07	2.77389e-06	MGI:2136935	Klra18	killer cell lectin-like receptor, subfamily A, member 18
Krtcap2	1945.68	1.16504	0.102721	11.3418	8.14824e-30	7.64233e-28	MGI:1913309	Krtcap2	keratinocyte associated protein 2
Lama4	183.406	-1.45616	0.157744	-9.23119	2.67642e-20	1.12997e-18	MGI:109321	Lama4	laminin, alpha 4
Lamb2	1054.83	-1.01346	0.132501	-7.64874	2.02962e-14	4.30901e-13	MGI:99916	Lamb2	laminin, beta 2
Lenep	30.1084	1.12099	0.256703	4.36689	1.26028e-05	6.28255e-05	MGI:1930020	Lenep	lens epithelial protein
Lgals3	14910.4	1.05647	0.0906601	11.6531	2.21326e-31	2.34274e-29	MGI:96778	Lgals3	lectin, galactose binding, soluble 3
Lipg	62.0649	-1.34362	0.218541	-6.14814	7.83961e-10	8.57382e-09	MGI:1341803	Lipg	lipase, endothelial
Lpar6	255.501	1.20585	0.121165	9.95214	2.4682e-23	1.35468e-21	MGI:1914418	Lpar6	lysophosphatidic acid receptor 6
Lrp4	39.1185	-1.22056	0.218592	-5.58375	2.35382e-08	2.02798e-07	MGI:2442252	Lrp4	low density lipoprotein receptor-related protein 4
Lrrc15	45.7497	-1.32956	0.229778	-5.78631	7.19495e-09	6.7397e-08	MGI:1921738	Lrrc15	leucine rich repeat containing 15
Lrrc17	49.1014	-1.26026	0.238971	-5.27369	1.33705e-07	1.00782e-06	MGI:1921761	Lrrc17	leucine rich repeat containing 17
Lrrc32	48.5201	-1.26044	0.199665	-6.31277	2.74091e-10	3.24681e-09	MGI:93882	Lrrc32	leucine rich repeat containing 32
Macroh2a2	42.584	-1.43492	0.206415	-6.95162	3.6111e-12	5.65241e-11	MGI:3037658	H2afy2	H2A histone family, member Y2
Man2b2	34.5131	-1.25682	0.224634	-5.59497	2.20664e-08	1.91006e-07	MGI:1195262	Man2b2	mannosidase 2, alpha B2
Map1a	555.402	-1.19675	0.127299	-9.40115	5.39686e-21	2.40168e-19	MGI:1306776	Map1a	microtubule-associated protein 1 A
Map3k12	172.907	-1.06912	0.129324	-8.26698	1.3739e-16	3.81987e-15	MGI:1346881	Map3k12	mitogen-activated protein kinase kinase kinase 12
Mettl27	273.87	1.03004	0.119998	8.58381	9.17811e-18	2.89384e-16	MGI:1933146	Wbscr27	Williams Beuren syndrome chromosome region 27 (human)
Mfap3l	241.927	1.39626	0.137501	10.1546	3.16212e-24	1.92837e-22	MGI:1918556	Mfap3l	microfibrillar-associated protein 3-like
Naxe	2050.2	1.14901	0.0976227	11.7699	5.57829e-32	6.12331e-30	MGI:2180167	Apoa1bp	apolipoprotein A-I binding protein
Neat1	1888.01	1.44914	0.130681	11.0892	1.41566e-28	1.21264e-26	MGI:1914211	Neat1	nuclear paraspeckle assembly transcript 1 (non-protein coding)
Nhsl2	66.9832	-1.21479	0.183004	-6.63808	3.17793e-11	4.32449e-10	MGI:3645090	Nhsl2	NHS-like 2
Notch1	62.4244	-2.09304	0.194379	-10.7678	4.88406e-27	3.78937e-25	MGI:97363	Notch1	notch 1
Npr2	97.8216	-1.04056	0.17322	-6.00717	1.88784e-09	1.95409e-08	MGI:97372	Npr2	natriuretic peptide receptor 2
Nr4a3	21.689	-1.39095	0.261535	-5.3184	1.04683e-07	8.05447e-07	MGI:1352457	Nr4a3	nuclear receptor subfamily 4, group A, member 3
Nupr1	1048.68	1.89781	0.135061	14.0516	7.53261e-45	1.82993e-42	MGI:1891834	Nupr1	nuclear protein transcription regulator 1
Ogdhl	503.49	-1.13417	0.118349	-9.58323	9.40578e-22	4.5402e-20	MGI:3616088	Ogdhl	oxoglutarate dehydrogenase-like
Otulinl	48.2392	-1.68772	0.214464	-7.86946	3.56172e-15	8.32509e-14	MGI:2687281	Fam105a	family with sequence similarity 105, member A
Paqr8	45.2293	-1.19827	0.20919	-5.72814	1.01539e-08	9.2597e-08	MGI:1921479	Paqr8	progestin and adipoQ receptor family member VIII
Pde10a	77.9103	-1.7934	0.168922	-10.6167	2.4926e-26	1.85618e-24	MGI:1345143	Pde10a	phosphodiesterase 10A
Pdgfra	1840.39	-1.97458	0.092161	-21.4254	7.75382e-102	2.29808e-98	MGI:97530	Pdgfra	platelet derived growth factor receptor, alpha polypeptide
Pdzd4	46.5375	-1.19226	0.206073	-5.7856	7.22535e-09	6.76389e-08	MGI:2443483	Pdzd4	PDZ domain containing 4
Peli2	61.8881	-1.11438	0.182113	-6.11917	9.40638e-10	1.01598e-08	MGI:1891445	Peli2	pellino 2
Pfkfb3	127.077	-1.31251	0.140165	-9.36401	7.67661e-21	3.38571e-19	MGI:2181202	Pfkfb3	6-phosphofructo-2-kinase/fructose-2,6-biphosphatase 3
Pfkfb4	129.12	-1.07079	0.159555	-6.71111	1.93155e-11	2.71057e-10	MGI:2687284	Pfkfb4	6-phosphofructo-2-kinase/fructose-2,6-biphosphatase 4
Pgam2	27.9313	-1.25397	0.235194	-5.33163	9.73327e-08	7.53197e-07	MGI:1933118	Pgam2	phosphoglycerate mutase 2
Pgk1	50152.3	1.05286	0.0742008	14.1893	1.06767e-45	2.68167e-43	MGI:97555	Pgk1	phosphoglycerate kinase 1
Phex	49.5375	1.02168	0.211276	4.83575	1.32646e-06	8.13609e-06	MGI:107489	Phex	phosphate regulating endopeptidase homolog, X-linked
Phgdh	13269.4	1.05933	0.0876242	12.0894	1.20103e-33	1.54765e-31	MGI:1355330	Phgdh	3-phosphoglycerate dehydrogenase
Pik3r3	226.572	-1.04757	0.113227	-9.25201	2.20305e-20	9.35442e-19	MGI:109277	Pik3r3	phosphatidylinositol 3 kinase, regulatory subunit, polypeptide 3 (p55)
Plcd1	176.945	-1.0284	0.11752	-8.75082	2.11813e-18	7.28272e-17	MGI:97614	Plcd1	phospholipase C, delta 1
Plscr2	84.6325	1.07957	0.181156	5.95936	2.5323e-09	2.56853e-08	MGI:1270860	Plscr2	phospholipid scramblase 2
Plxnb1	46.5979	-1.37203	0.206912	-6.63102	3.33385e-11	4.52007e-10	MGI:2154238	Plxnb1	plexin B1
Primpol	115.867	1.05189	0.144748	7.26705	3.67425e-13	6.45892e-12	MGI:3603756	Primpol	primase and polymerase (DNA-directed)
Prkg2	272.185	1.16742	0.188506	6.19301	5.90267e-10	6.63166e-09	MGI:108173	Prkg2	protein kinase, cGMP-dependent, type II
Prr5	66.4047	-1.00158	0.169222	-5.91872	3.24461e-09	3.22264e-08	MGI:1924714	Prr5	proline rich 5 (renal)
Psph	1824.94	1.06566	0.0842967	12.6418	1.24136e-36	1.85816e-34	MGI:97788	Psph	phosphoserine phosphatase
Ptprv	35.8423	-1.05929	0.214362	-4.9416	7.74827e-07	4.97494e-06	MGI:108027	Ptprv	protein tyrosine phosphatase, receptor type, V
Qpct	56.6196	-1.29884	0.175842	-7.3864	1.50861e-13	2.81979e-12	MGI:1917786	Qpct	glutaminyl-peptide cyclotransferase (glutaminyl cyclase)
Rab27b	192.415	1.09634	0.159463	6.87516	6.19196e-12	9.34406e-11	MGI:1931295	Rab27b	RAB27B, member RAS oncogene family
Rab3il1	49.5279	-1.19368	0.223943	-5.33028	9.80594e-08	7.58425e-07	MGI:1922010	Rab3il1	RAB3A interacting protein (rabin3)-like 1
Rbpms	57.8216	-1.63806	0.199831	-8.19722	2.46003e-16	6.71365e-15	MGI:1334446	Rbpms	RNA binding protein gene with multiple splicing
Rcan1	580.668	-1.56473	0.112234	-13.9417	3.53413e-44	8.18316e-42	MGI:1890564	Rcan1	regulator of calcineurin 1
Rrad	177.762	-1.12509	0.124864	-9.01052	2.05083e-19	7.91439e-18	MGI:1930943	Rrad	Ras-related associated with diabetes
S100a3	157.63	1.22584	0.12824	9.5589	1.19013e-21	5.6892e-20	MGI:1338849	S100a3	S100 calcium binding protein A3
Sars	15096.2	1.17287	0.0708685	16.5499	1.60375e-61	8.19518e-59	MGI:102809	Sars	seryl-aminoacyl-tRNA synthetase
Serpinb6a	4796.89	1.08154	0.0717877	15.0658	2.71941e-51	8.39563e-49	MGI:103123	Serpinb6a	serine (or cysteine) peptidase inhibitor, clade B, member 6a
Slc16a11	39.0413	-1.32637	0.218347	-6.07461	1.24286e-09	1.32218e-08	MGI:2663709	Slc16a11	solute carrier family 16 (monocarboxylic acid transporters), member 11
Smim19	209.965	1.13319	0.108761	10.4191	2.02792e-25	1.38487e-23	MGI:2142501	Smim19	small integral membrane protein 19
Sox21	42.8116	-1.0153	0.215236	-4.71716	2.39156e-06	1.38711e-05	MGI:2654070	Sox21	SRY (sex determining region Y)-box 21
St3gal1	394.198	-1.32875	0.114251	-11.6301	2.89899e-31	3.02536e-29	MGI:98304	St3gal1	ST3 beta-galactoside alpha-2,3-sialyltransferase 1
Stat5a	82.6357	-1.1765	0.166556	-7.06368	1.62151e-12	2.67584e-11	MGI:103036	Stat5a	signal transducer and activator of transcription 5A
Tbc1d2b	967.18	-1.11403	0.109884	-10.1382	3.73941e-24	2.26181e-22	MGI:1914266	Tbc1d2b	TBC1 domain family, member 2B
Tbce	334.118	1.09121	0.136349	8.0031	1.21325e-15	3.02171e-14	MGI:1917680	Tbce	tubulin-specific chaperone E
Tbkbp1	99.3487	-2.1114	0.176625	-11.9541	6.17701e-33	7.26485e-31	MGI:1920424	Tbkbp1	TBK1 binding protein 1
Thbs3	112.52	-1.44676	0.163291	-8.86003	7.99902e-19	2.91247e-17	MGI:98739	Thbs3	thrombospondin 3
Thsd4	82.9299	-1.62924	0.183985	-8.85531	8.34515e-19	3.03105e-17	MGI:2672033	Thsd4	thrombospondin, type I, domain containing 4
Tm7sf2	203.571	1.06837	0.12534	8.52378	1.54431e-17	4.75781e-16	MGI:1920416	Tm7sf2	transmembrane 7 superfamily member 2
Tmem119	206.997	-1.11486	0.14065	-7.92652	2.25366e-15	5.41281e-14	MGI:2385228	Tmem119	transmembrane protein 119
Tmem200b	71.6143	-1.23406	0.204848	-6.02428	1.69868e-09	1.77773e-08	MGI:3646343	Tmem200b	transmembrane protein 200B
Tmem53	131.82	1.12363	0.147614	7.61195	2.69995e-14	5.62736e-13	MGI:1916027	Tmem53	transmembrane protein 53
Tmsb4x	13416.8	1.13589	0.144119	7.8816	3.23207e-15	7.59051e-14	MGI:99510	Tmsb4x	thymosin, beta 4, X chromosome
Tnfrsf21	62.3441	-1.06318	0.203943	-5.21313	1.85686e-07	1.34952e-06	MGI:2151075	Tnfrsf21	tumor necrosis factor receptor superfamily, member 21
Tpd52l1	33.4602	-1.4602	0.21814	-6.69385	2.17379e-11	3.01623e-10	MGI:1298386	Tpd52l1	tumor protein D52-like 1
Tut4	119.673	-1.13059	0.150336	-7.52039	5.46124e-14	1.08195e-12	MGI:2445126	Zcchc11	zinc finger, CCHC domain containing 11
Unc5a	57.905	-2.31471	0.220407	-10.502	8.45629e-26	5.93904e-24	MGI:894682	Unc5a	unc-5 homolog A (C. elegans)
Vcan	706.948	-1.39682	0.135904	-10.278	8.85558e-25	5.70569e-23	MGI:102889	Vcan	versican
Wnt7b	418.462	-1.37448	0.194666	-7.0607	1.6567e-12	2.73088e-11	MGI:98962	Wnt7b	wingless-type MMTV integration site family, member 7B

## Sheet: Unique_PTD7_RL_NOT_RS vsPTD7
Kleinberger, Sanders, Staes et al. (2022) - Additional file 9: Table S8. Differentially expressed (DE) genes in the PTD7 cell family
Genes, differentially expressed by PTD7_RL versus PTD7, and not shared by genes differentially expressed by PTD7_RS versus PTD7
ID	BaseMeans_adj	log2FoldChange	pvalue	padj
1110038B12Rik	2184.96	1.20266	7.79366e-21	1.43293e-19
1700001O22Rik	79.1057	1.20397	1.52146e-13	1.33333e-12
2210016F16Rik	529.319	-1.99408	1.93945e-103	1.91605e-100
2510002D24Rik	90.674	-1.03238	1.863e-11	1.2998e-10
2610002M06Rik	353.294	1.04172	2.12243e-16	2.51618e-15
2610301B20Rik	253.357	1.00062	2.20069e-10	1.35363e-09
2810408A11Rik	46.9047	1.2021	7.35478e-09	3.7726e-08
2810408I11Rik	78.8934	-1.10459	1.92946e-10	1.19385e-09
2900026A02Rik	52.2926	-2.30315	2.2804e-28	8.04599e-27
4932438A13Rik	931.734	1.06088	5.33782e-21	1.00002e-19
5730409E04Rik	59.7583	-1.28152	5.46001e-14	5.04124e-13
Abca8b	102.315	1.73812	4.5559e-27	1.46134e-25
Abhd6	148.553	-1.44019	1.86883e-25	5.24511e-24
Abtb1	214.382	1.0646	9.95211e-13	8.01959e-12
Acsf2	655.04	1.17632	4.749e-32	2.18557e-30
Acsl3	1481.95	1.01315	7.64469e-19	1.16191e-17
Acsl6	122.021	-1.37114	2.26333e-18	3.25951e-17
Adamtsl3	254.402	1.72493	7.42986e-40	6.01656e-38
Adssl1	206.406	1.47381	3.87343e-25	1.05322e-23
Aen	357.728	-1.08667	6.14692e-25	1.6532e-23
Afap1l2	512.076	1.67495	3.01652e-29	1.13456e-27
Afp	59.4195	-3.41322	4.28812e-44	4.57163e-42
Ago4	46.2449	1.19256	1.91583e-09	1.05385e-08
Agrn	781.815	1.09143	2.59588e-14	2.49309e-13
Ahr	568.428	1.37854	3.37464e-42	3.10614e-40
Ak2	2854.75	-1.13088	1.12195e-44	1.22251e-42
Ak5	794.565	1.72015	6.35132e-30	2.48109e-28
Akap9	534.014	1.03807	1.69389e-16	2.03582e-15
Akt3	484.65	1.22013	9.85577e-37	6.215e-35
Aldh3a1	719.514	2.95475	4.35779e-90	2.80774e-87
Aldh3b1	86.7009	1.10333	5.50674e-10	3.2293e-09
Aldh4a1	247.786	-1.31028	4.24489e-26	1.2864e-24
Aldh6a1	307.218	1.03454	8.32648e-13	6.77224e-12
Amer1	500.054	1.3075	2.43517e-37	1.58973e-35
Ankle1	45.3514	-1.86867	1.76568e-17	2.33831e-16
Anpep	317.092	1.40561	7.65527e-17	9.50113e-16
Anxa2	24131.1	-1.14331	2.72437e-51	4.20546e-49
Aox1	126.798	1.03627	2.28122e-10	1.40039e-09
Apbb1ip	343.111	-1.0549	1.96863e-17	2.6001e-16
Apol9a	61.7719	-1.18239	9.0789e-10	5.17065e-09
Aqp5	141.56	1.63994	4.82399e-24	1.20146e-22
Arap2	102.383	1.08463	1.40224e-11	9.96157e-11
Areg	105.251	-1.64592	8.43219e-17	1.04217e-15
Arfgef1	792.064	1.08007	3.60061e-17	4.63575e-16
Arhgap12	221.242	1.00937	2.26957e-12	1.74534e-11
Arhgap27	42.444	1.01745	5.29688e-05	0.000158447
Arhgap6	178.47	-1.58202	2.79025e-31	1.21257e-29
Arhgef19	238.629	1.1008	4.49668e-17	5.72969e-16
Arhgef25	497.931	1.02006	4.25234e-17	5.43236e-16
Arhgef4	53.99	1.12323	6.05617e-08	2.76398e-07
Arid4b	446.402	1.0881	5.36351e-12	3.95432e-11
Arvcf	161.149	1.18182	1.95343e-13	1.69783e-12
Ascc1	617.154	1.22659	1.39276e-25	3.97676e-24
Asf1b	783.655	-1.25019	1.36964e-38	9.94938e-37
Atp1b3	1804.93	-1.05173	2.61324e-64	7.74511e-62
Atp6v0e2	229.766	-1.95135	2.19585e-50	3.15925e-48
Atp8a1	111.496	1.26336	2.65472e-17	3.46305e-16
Atrx	1439.12	1.07103	9.95938e-14	8.9285e-13
Aunip	112.086	-1.38843	2.08973e-22	4.44939e-21
Aven	169.495	-1.17935	1.03221e-19	1.70909e-18
Avil	327.777	1.44403	4.98369e-15	5.20827e-14
AW549877	1045.51	1.1249	1.54773e-29	5.92658e-28
B3galt6	245.905	-1.41574	5.0248e-34	2.57656e-32
Bach2	85.9912	1.08307	1.58603e-11	1.11548e-10
Barx1	463.723	-1.03684	1.96114e-30	7.91885e-29
Bbc3	101.69	1.01642	4.58768e-10	2.71722e-09
Bdnf	38.2742	1.77382	1.29812e-12	1.03313e-11
Bgn	2713.78	-1.47963	4.40425e-28	1.51431e-26
Birc5	1468.65	-1.49452	1.23653e-38	9.02666e-37
Bmf	364.984	2.42552	2.35866e-89	1.39812e-86
Bmp4	155.061	1.80899	2.31393e-26	7.1623e-25
Bora	222.276	-1.44132	1.17344e-27	3.9521e-26
Braf	307.374	1.16809	3.29521e-15	3.50048e-14
Btbd11	303.369	-1.84414	3.95333e-23	9.1111e-22
Btc	39.9121	-2.05731	1.60892e-17	2.14605e-16
Bysl	586.902	-1.30446	1.11208e-26	3.48412e-25
C1qtnf1	625.843	1.0754	2.22338e-18	3.20508e-17
C1ra	96.1001	2.13996	6.34299e-30	2.48109e-28
C1s1	60.2969	2.87986	1.67478e-34	8.86377e-33
Cachd1	132.081	-1.21533	2.79722e-18	3.98577e-17
Cactin	534.002	-1.12233	1.38627e-16	1.67974e-15
Calcoco1	2233.72	1.12989	4.11452e-54	7.25871e-52
Capn5	121.253	1.48701	2.20007e-23	5.15054e-22
Capza2	5919.12	-1.08852	1.43447e-20	2.57978e-19
Car13	337.436	-1.12004	1.80946e-31	8.00431e-30
Car5b	413.265	1.60603	3.2636e-63	9.12515e-61
Carf	74.2452	1.12127	2.10844e-11	1.46346e-10
Cbx7	93.9416	1.17567	3.38625e-12	2.54467e-11
Ccdc115	170.051	-1.03492	3.23585e-16	3.76685e-15
Ccdc137	884.946	-1.16969	5.78342e-50	7.9356e-48
Ccdc80	1333.93	1.23443	1.80027e-38	1.2888e-36
Ccdc84	104.342	-1.07937	4.59577e-14	4.2793e-13
Ccdc88b	35.9023	-1.92129	3.82253e-17	4.90018e-16
Ccdc92	192.024	-1.1013	7.40002e-17	9.19974e-16
Ccl7	83.9982	1.55402	3.35558e-14	3.17944e-13
Ccn5	163.23	1.40757	5.81501e-14	5.34239e-13
Ccnd1	5192.83	-1.13612	1.61952e-33	8.08069e-32
Ccnf	665.309	-1.06932	6.43018e-14	5.88566e-13
Ccnyl1	264.128	-1.15139	3.47337e-34	1.79971e-32
Cd109	993.628	1.14452	1.62829e-17	2.16965e-16
Cd81	737.137	-1.32653	4.9752e-55	9.57499e-53
Cdc20	3201.85	-1.52113	1.56807e-34	8.32875e-33
Cdc6	881.111	-1.48324	6.98965e-36	4.04608e-34
Cdc7	191.789	-1.10163	3.66631e-20	6.3545e-19
Cdca3	945.547	-1.07303	1.53733e-23	3.65678e-22
Cdca5	466.691	-1.22936	7.55399e-21	1.39405e-19
Cdh13	663.733	1.12574	1.27014e-13	1.12171e-12
Cdh26	28.7401	-1.11695	1.27336e-05	4.20265e-05
Cdkn1b	905.626	1.01222	1.38114e-22	2.99665e-21
Cenps	160.04	-1.16122	3.00547e-22	6.29959e-21
Cenpu	81.102	-1.0274	3.29054e-11	2.22762e-10
Cep85l	29.7443	1.32269	8.45476e-07	3.30061e-06
Chd2	566.437	1.34449	1.36439e-39	1.08122e-37
Chrna1	69.1219	-1.20026	4.35663e-14	4.07324e-13
Cntnap4	99.2357	-1.10103	3.55071e-11	2.39608e-10
Col1a2	17538.6	1.18959	2.10501e-18	3.04332e-17
Col3a1	4305.41	1.44731	1.57074e-35	8.81697e-34
Col4a5	560.403	1.50508	1.0865e-32	5.17711e-31
Coro2a	58.4346	-1.20749	1.42777e-09	7.9812e-09
Cp	1591.05	1.78986	3.30825e-38	2.33452e-36
Cpeb1	36.6279	-1.23043	8.03917e-08	3.61008e-07
Cpq	215.059	1.06305	2.46889e-13	2.12342e-12
Crebrf	336.462	1.82513	9.76565e-34	4.90567e-32
Cryz	1205.28	1.13136	3.9738e-47	4.86675e-45
Csdc2	75.8155	-1.10789	1.60453e-11	1.12743e-10
Csgalnact1	111.848	-1.57648	5.38626e-20	9.17459e-19
Cst6	76.4865	-1.9136	1.0672e-22	2.33948e-21
Cux1	1269.31	1.0354	1.97184e-47	2.45552e-45
Cxcr4	42.8454	-1.42733	7.58168e-11	4.93425e-10
Cyp1b1	465.836	1.84095	4.03578e-24	1.01195e-22
Cytip	180.637	-1.63886	3.97702e-21	7.57526e-20
D17H6S56E-5	3304.06	-1.40723	1.33275e-30	5.4558e-29
Dbr1	391.229	-1.05581	5.18682e-30	2.04969e-28
Dcaf6	651.63	1.2394	1.14427e-42	1.1011e-40
Dck	643.134	-1.06184	1.21977e-19	2.00397e-18
Dclk1	1008.35	1.5336	8.79822e-45	9.65784e-43
Dclk2	127.405	1.60884	1.30718e-23	3.13957e-22
Dcp2	369.953	1.06478	1.82137e-21	3.57023e-20
Deptor	213.761	1.39586	5.0838e-29	1.89288e-27
Dgka	103.943	1.01086	1.4511e-10	9.12341e-10
Dhrs7	584.264	1.3178	8.31175e-41	7.03839e-39
Dhx58	38.7999	-1.24107	9.68433e-10	5.49434e-09
Diaph2	313.33	1.1122	1.6771e-17	2.22697e-16
Dkk2	976.316	-1.00508	1.02133e-12	8.22113e-12
Dlk2	284.229	-1.42787	1.36399e-24	3.57752e-23
Dmtn	66.4263	-1.28476	7.91528e-11	5.13698e-10
Dnaaf2	423.662	-1.02008	3.27952e-22	6.84495e-21
Dnaaf3	37.2332	-1.13298	1.83437e-08	8.91849e-08
Dnajc15	202.055	-1.39106	2.4823e-25	6.86292e-24
Dnajc18	359.155	1.06792	6.48256e-29	2.37198e-27
Dpf1	41.4799	-1.24273	8.41392e-08	3.76922e-07
Dph2	353.5	-1.07375	9.97909e-17	1.22519e-15
Dph3	576.295	-1.06954	1.11919e-37	7.53877e-36
Drc3	61.5281	1.52161	2.10082e-14	2.04145e-13
Dusp5	159.078	-1.87459	4.73423e-32	2.18556e-30
Dusp6	797.551	-1.29691	4.35062e-34	2.2464e-32
Dusp9	751.406	-1.06949	3.76768e-12	2.8071e-11
Dync2h1	364.99	1.73495	1.78365e-35	9.97431e-34
Dysf	743.712	1.00068	4.62038e-18	6.47159e-17
E130317F20Rik	37.1771	-1.18576	2.21416e-08	1.06427e-07
E2f8	255.016	-1.64875	5.88605e-29	2.18064e-27
Ech1	827.046	1.1955	4.41947e-39	3.39337e-37
Egfr	229.315	-1.07368	1.49419e-20	2.68392e-19
Eif4a2	2437.1	1.01454	6.13735e-11	4.0386e-10
Eif4b	30745.4	1.12681	1.69077e-41	1.4776e-39
Elac1	115.408	1.0581	4.50838e-14	4.20451e-13
Elmod1	37.0757	-1.81833	9.33892e-14	8.40787e-13
Elp6	333.872	-1.30254	2.653e-35	1.46152e-33
Eme1	169.305	-1.07072	1.05011e-13	9.37445e-13
Emp2	4149.68	1.04179	6.97366e-26	2.05453e-24
Endod1	79.0389	-2.58997	3.80833e-43	3.73746e-41
Enoph1	336.092	-1.39127	1.11618e-35	6.31323e-34
Enpp2	1555.92	1.85846	1.14642e-31	5.14812e-30
Epb41l4aos	139.073	1.41379	4.80992e-15	5.04089e-14
Ephb6	208.393	1.59079	9.1579e-20	1.52656e-18
Ephx1	456.498	1.40927	8.15844e-35	4.39636e-33
Epn3	81.0086	1.00304	7.73779e-07	3.03832e-06
Erbin	1728.38	1.01152	1.44925e-13	1.27305e-12
Ereg	602.06	-2.06375	1.09559e-55	2.19399e-53
Erich2	32.4295	1.24968	6.85535e-08	3.10766e-07
Errfi1	4182.59	-1.92825	1.04071e-57	2.23512e-55
Etfbkmt	132.664	1.13431	1.23826e-15	1.36531e-14
Evi2a	74.7588	-1.58936	4.63762e-18	6.4896e-17
Exo1	339.024	-1.22154	1.06684e-29	4.10635e-28
Exosc6	320.151	-1.42154	3.42912e-31	1.47293e-29
Eya2	62.8046	-2.46152	4.12319e-29	1.54297e-27
Eya4	201.716	1.20372	8.15767e-18	1.11521e-16
F2rl1	576.143	-1.40309	4.2314e-23	9.69168e-22
F8a	78.4498	-1.05497	2.86609e-11	1.95636e-10
Faap24	111.457	-1.3488	1.73301e-15	1.88143e-14
Fam171b	63.8004	-1.24965	1.86903e-11	1.30339e-10
Fam199x	249.679	1.29272	1.2022e-15	1.32654e-14
Fam20a	435.363	2.04001	3.4933e-60	8.77412e-58
Fbxl20	825.385	1.21107	3.11191e-50	4.39194e-48
Fbxo32	487.366	1.54275	1.12756e-29	4.32883e-28
Fbxw4	251.005	1.30221	2.37916e-22	5.03668e-21
Fen1	944.35	-1.29953	4.50765e-30	1.79567e-28
Fgd3	170.152	1.53497	6.14511e-26	1.81765e-24
Fggy	264.066	1.02208	6.62231e-19	1.0138e-17
Firre	318.432	1.57651	2.41598e-27	7.90341e-26
Flot1	1327.08	1.08301	3.18664e-31	1.37276e-29
Flrt3	59.8504	-1.81523	1.33567e-23	3.19246e-22
Fmn1	427.129	1.62207	8.95779e-43	8.67617e-41
Fn1	49223.5	1.13551	1.67729e-14	1.64608e-13
Fndc10	129.052	-1.28844	3.40536e-16	3.94867e-15
Fos	117.63	-1.23196	7.46948e-08	3.36752e-07
Fosl1	259.56	-1.37723	4.74714e-17	6.03845e-16
Foxd1	225.802	1.07269	3.58128e-15	3.79349e-14
Fst	153.272	-3.42568	1.83232e-50	2.66207e-48
Fus	2738.49	-1.13995	5.92684e-20	1.00838e-18
Gadd45a	1069.01	2.34003	7.0534e-54	1.20143e-51
Gadd45b	728.399	1.26898	8.50774e-33	4.06697e-31
Gale	380.653	-1.19045	9.88921e-20	1.64108e-18
Gap43	294.962	-2.5298	3.09642e-103	2.86787e-100
Gas5	2837.87	1.28574	1.13299e-14	1.13521e-13
Gcnt1	230.463	-1.20004	2.64218e-24	6.75078e-23
Gdnf	222.503	1.08356	5.02672e-21	9.45318e-20
Gfra1	146.072	-1.03881	1.21381e-08	6.05233e-08
Ggct	96.6899	-1.20566	1.01303e-11	7.28743e-11
Gm15645	425.877	-1.0363	1.21322e-12	9.70249e-12
Gm16062	51.0265	-1.21444	6.71961e-10	3.8989e-09
Gm16576	41.233	1.13336	4.4162e-07	1.79053e-06
Gm3414	55.9071	1.17032	2.24762e-06	8.28134e-06
Gm5617	42.7697	-1.15031	1.10134e-09	6.2269e-09
Gm6682	177.471	-1.12068	2.58161e-17	3.3766e-16
Gmppb	254.627	-1.0794	4.96806e-19	7.71716e-18
Gnao1	579.585	1.08637	3.32766e-19	5.25161e-18
Gpatch3	137.749	-1.2052	7.1648e-19	1.09234e-17
Gpn2	284.814	-1.00727	7.75217e-20	1.30249e-18
Gpr146	82.3056	1.20812	2.54055e-14	2.44154e-13
Gpr149	43.9784	-2.95947	1.63709e-37	1.07345e-35
Gprin1	41.8502	-1.69776	2.02077e-14	1.96753e-13
Gpt2	2564.54	1.78624	1.14258e-86	6.27107e-84
Gpx1	2070.43	-1.08832	2.44624e-36	1.4918e-34
Grcc10	1001.64	1.01083	9.53457e-27	2.99349e-25
Greb1l	54.8261	1.05107	1.09618e-08	5.49349e-08
Grwd1	590.917	-1.07464	6.94166e-21	1.28585e-19
Gsta4	50.541	-1.64508	2.32186e-14	2.24593e-13
Gstm1	1765.29	1.1372	3.80471e-31	1.62017e-29
Gsto2	177.738	-1.38766	2.13239e-19	3.41621e-18
Gstt3	79.1808	-1.52798	7.57687e-21	1.39654e-19
Gtpbp2	822.119	1.33309	4.27648e-36	2.53493e-34
H2ax	825.592	-1.02507	2.11217e-19	3.39114e-18
H2-T23	681.151	1.15073	6.21833e-27	1.98171e-25
H4c9	49.4181	-2.04894	5.14834e-22	1.05087e-20
Hbegf	695.775	-1.50453	7.73173e-27	2.45346e-25
Hbp1	1712.05	1.07469	8.36956e-31	3.46449e-29
Hcfc1r1	2255.89	1.3234	4.21826e-38	2.93476e-36
Hdac9	76.8139	1.2377	1.57357e-09	8.7533e-09
Heca	209.307	1.58495	5.8052e-32	2.64699e-30
Herc3	239.988	1.09211	2.77711e-17	3.61953e-16
Hes6	390.753	1.00839	1.8256e-27	6.03873e-26
Hid1	289.093	1.88256	9.50996e-42	8.43881e-40
Higd1a	877.693	-1.17317	2.14192e-41	1.83474e-39
Hivep1	579.992	1.03273	5.1407e-26	1.54211e-24
Hltf	519.239	1.23128	1.88167e-11	1.3116e-10
Hmga1	195.338	-1.22099	9.0643e-25	2.40724e-23
Hmga2-ps1	144.885	-1.63085	1.27131e-22	2.7624e-21
Hmgn2	3890.01	-1.37306	1.06215e-58	2.45937e-56
Hrob	387.225	-1.11757	4.62962e-23	1.05386e-21
Hs6st1	692.013	1.51583	5.31772e-31	2.21981e-29
Id1	412.979	-1.44159	4.02182e-36	2.39355e-34
Id4	42.4129	-1.94989	5.24393e-24	1.30167e-22
Ier3	3287.88	-1.20023	6.25795e-21	1.16357e-19
Ifi209	88.5126	1.71175	4.52944e-15	4.76041e-14
Ifit1	19.198	-1.39172	2.74038e-07	1.14361e-06
Igfbp3	297.56	-2.47316	8.56636e-24	2.08791e-22
Il11	45.4297	-1.44281	1.93211e-12	1.50457e-11
Il1rn	220.178	1.57621	1.72546e-15	1.87597e-14
Il2rg	54.0301	-1.70604	4.78403e-21	9.0082e-20
Iqgap3	1309.58	-1.20661	2.33325e-19	3.73396e-18
Isg15	118.986	-1.2214	1.4721e-15	1.60997e-14
Itfg1	959.287	1.03042	5.96527e-28	2.03217e-26
Itga10	113.447	1.01109	1.51776e-11	1.07205e-10
Itpk1	436.678	-1.06684	5.74926e-15	5.95376e-14
Itpr2	343.018	2.15698	2.3906e-52	3.80929e-50
Jade1	713.378	1.15708	2.16714e-49	2.91952e-47
Jph1	31.6054	-1.19899	1.95998e-07	8.36308e-07
Jun	2300.51	-1.8947	7.47314e-47	9.00361e-45
Kcnj2	537.414	1.08309	2.6239e-11	1.79684e-10
Kcnk2	68.5234	-1.54399	1.6305e-14	1.60122e-13
Kdm5a	786.062	1.07613	1.1421e-50	1.69247e-48
Kdm5b	411.386	1.01921	1.21003e-18	1.80579e-17
Kdm7a	317.786	1.35115	3.43612e-19	5.39977e-18
Kdm8	54.3658	-1.34455	3.16593e-10	1.91416e-09
Khdrbs3	352.681	-1.03277	3.46785e-31	1.48526e-29
Kif21a	274.825	1.07638	3.91308e-15	4.13314e-14
Kif21b	407.196	2.91033	4.27117e-73	1.66564e-70
Kiz	375.866	1.44418	7.87957e-25	2.10013e-23
Klf12	34.6478	-1.2241	4.28506e-09	2.26463e-08
Klf7	74.3836	1.26164	4.41422e-14	4.12189e-13
Klhl24	812.259	1.51779	1.20447e-52	1.96144e-50
Klhl28	66.5696	1.29599	4.3422e-10	2.58214e-09
Kti12	535.36	-1.27862	2.90159e-22	6.09045e-21
Kxd1	577.88	1.27909	4.20449e-31	1.77007e-29
Lcorl	154.779	1.17503	1.45104e-08	7.1581e-08
Lef1	99.6162	1.15114	3.08995e-13	2.63312e-12
Lgalsl	536.522	1.04831	1.70103e-15	1.85214e-14
Lif	480.737	-2.06148	5.3691e-26	1.59768e-24
Lims1	1366.22	1.15227	2.75234e-19	4.37628e-18
Lncenc1	85.4156	1.54812	3.68614e-15	3.90177e-14
Lnpep	358.478	1.20471	2.18532e-29	8.30365e-28
Lonrf1	96.2394	1.19838	1.17167e-14	1.17238e-13
Lox	4311.22	1.42584	8.16676e-47	9.75994e-45
Lpar4	85.8246	1.60888	2.3014e-11	1.58699e-10
Lpin3	40.9162	-1.0703	9.69687e-07	3.75611e-06
Lpp	1593.73	1.50101	2.44125e-28	8.59307e-27
Lrr1	93.6684	-1.47272	9.91747e-19	1.49187e-17
Lrrc59	5817.12	-1.00419	6.94008e-22	1.39168e-20
Lrrc61	80.5855	1.13801	1.12749e-11	8.08726e-11
Ltbp4	999.679	1.00288	1.32982e-12	1.05779e-11
Ly6c1	257.026	1.42227	3.54892e-18	5.00394e-17
Lyst	623.865	1.44414	4.4294e-46	5.12807e-44
Mab21l1	31.0175	-1.27362	1.06599e-08	5.35124e-08
Mab21l2	119.6	-1.08715	1.45684e-17	1.95022e-16
Macrod1	424.382	2.72517	1.92399e-58	4.31994e-56
Macrod2	31.6979	-1.26552	8.34518e-08	3.74069e-07
Magix	55.6567	1.41175	2.69717e-10	1.64415e-09
Malat1	1554.45	1.1725	5.77271e-17	7.23738e-16
Malt1	132.435	1.06754	1.19561e-12	9.57197e-12
Mamdc2	43.215	1.72852	9.02044e-13	7.3006e-12
Manf	1703.01	-1.17429	3.8667e-36	2.31987e-34
Map2k3	1482.64	-1.29835	2.41159e-32	1.13813e-30
Mapk6	4219.46	-1.02671	4.94476e-28	1.6884e-26
Marchf9	71.187	1.84136	1.68403e-22	3.62728e-21
Marcks	2417.67	1.31037	8.0874e-19	1.22794e-17
Mbtps2	508.001	1.04848	1.78261e-24	4.62637e-23
Mecp2	1506.05	1.16588	1.02614e-51	1.60067e-49
Melk	792.71	-1.22302	1.8034e-34	9.51055e-33
Mfap5	57.4088	1.5617	7.03649e-11	4.5976e-10
Mfsd2a	148.15	-2.02883	2.54671e-35	1.41347e-33
Mgat3	484.956	1.19148	1.91629e-20	3.39277e-19
Mgst1	1068.51	1.08433	2.07233e-18	2.999e-17
Miga1	83.4051	-1.02256	2.31577e-11	1.59542e-10
Mitf	337.109	1.70918	7.45472e-39	5.60769e-37
Mkx	148.271	1.15547	6.76632e-13	5.54591e-12
Mlkl	376.403	-1.07823	4.30524e-16	4.95722e-15
Mme	103.701	2.59559	1.03309e-27	3.4953e-26
Mmp11	819.527	2.11828	2.24496e-55	4.43574e-53
Mmp19	157.173	1.21952	1.04919e-17	1.4186e-16
Mmp28	102.82	2.04234	1.16214e-28	4.18004e-27
Mns1	55.8643	-2.22879	9.4946e-26	2.75883e-24
Morn1	37.5294	2.09955	4.50947e-16	5.17629e-15
Mpst	964.615	1.24688	5.87716e-39	4.44355e-37
Mrpl20	1577.05	-1.46849	5.31511e-70	1.83173e-67
Msl3l2	58.4127	-1.44247	2.78607e-12	2.11727e-11
Msln	440.815	1.32882	4.02892e-21	7.65443e-20
Msra	76.2673	-1.24887	7.86633e-14	7.15153e-13
Mta3	580.587	-1.01739	2.08342e-28	7.38617e-27
Mtfp1	128.681	-1.29745	1.98662e-18	2.88624e-17
Mthfs	42.8248	-1.16526	4.09501e-08	1.9065e-07
Mtrr	886.846	-1.00194	2.59515e-27	8.43367e-26
Mtss2	386.853	1.40955	9.27838e-26	2.71196e-24
Mtus1	370.034	2.32358	3.36565e-74	1.38543e-71
Mvb12b	363.756	1.17548	2.71845e-23	6.33408e-22
Mvp	1055.76	1.289	1.84793e-35	1.02949e-33
Mxd3	397.324	-1.5627	1.30166e-37	8.72817e-36
Mybl2	686.401	-1.51981	1.48826e-36	9.2666e-35
Mylip	344.331	1.20119	3.95756e-28	1.36707e-26
N4bp2l1	96.5038	1.91456	1.56266e-19	2.54193e-18
Nbeal1	232.514	1.48779	1.96829e-28	6.99476e-27
Ncapd3	917.762	-1.02477	1.96194e-27	6.46089e-26
Ncoa2	443.632	1.03047	2.80591e-24	7.13221e-23
Nenf	718.085	1.0289	2.75099e-26	8.47547e-25
Neto2	388.675	-1.16311	4.98293e-23	1.12908e-21
Nfyc	883.446	-1.22953	2.23779e-50	3.18863e-48
Nme1	2720.72	-1.19358	7.34553e-44	7.77524e-42
Nme6	173.842	-1.20428	1.75786e-20	3.12474e-19
Noct	436.803	-1.00971	8.461e-21	1.5537e-19
Nolc1	2604.27	-1.00751	6.7333e-34	3.44071e-32
Nop2	2356.21	-1.07299	6.10833e-21	1.13718e-19
Notch3	117.66	1.80539	1.51485e-16	1.82806e-15
Npnt	532.785	-1.95943	1.96943e-49	2.67752e-47
Nppb	50.7964	-3.54228	1.16439e-43	1.19827e-41
Nrbp2	41.9789	1.47703	4.94662e-12	3.65606e-11
Nrep	136	1.53947	1.94838e-15	2.10906e-14
Nt5e	619.806	1.75029	8.45381e-85	4.1759e-82
Nup210l	38.278	-1.39208	1.7774e-09	9.82443e-09
Oaf	3212.02	-1.42748	1.14398e-39	9.1636e-38
Ociad2	192.957	-1.73122	4.97707e-32	2.28344e-30
Odaph	28.9943	-1.72891	5.27189e-12	3.89064e-11
Odc1	8095.5	-1.41366	4.59953e-35	2.49672e-33
Oga	1385.88	1.17731	6.56003e-40	5.34137e-38
Ogn	242.617	2.11613	7.65174e-13	6.244e-12
Olfm1	442.607	1.61515	8.90675e-42	7.95116e-40
Orai1	82.6878	-1.03608	9.54806e-10	5.42118e-09
Orc1	353.928	-1.10333	4.19331e-24	1.04967e-22
Osbpl8	407.849	1.03313	5.39863e-15	5.61026e-14
P2rx3	70.1059	2.47372	2.71223e-25	7.48465e-24
P2ry10b	82.2413	1.83282	6.27032e-20	1.06437e-18
P2ry2	163.871	-1.27531	1.3642e-15	1.49638e-14
Pacrg	25.1495	-1.02113	1.88095e-05	6.06346e-05
Pak3	339.783	1.17262	1.99004e-16	2.3649e-15
Pakap	159.278	2.52846	4.57558e-54	7.88437e-52
Panx1	251.642	-1.41911	1.55313e-21	3.05655e-20
Paqr3	70.0043	1.0902	1.09817e-07	4.85351e-07
Pard3b	214.807	1.41636	1.99551e-20	3.5246e-19
Parp10	161.22	1.40758	1.05443e-16	1.29244e-15
Pbk	642.177	-1.37567	1.64191e-36	1.01187e-34
Pced1b	82.6597	1.05528	1.17523e-09	6.62447e-09
Pclaf	1163.2	-1.40418	2.60801e-26	8.05169e-25
Pcmtd2	428.749	1.37242	5.89759e-24	1.45418e-22
Pcsk7	404.008	-1.10769	7.39958e-19	1.12582e-17
Pdgfrb	1152.52	1.13661	1.21326e-22	2.64013e-21
Pdlim5	2367.73	1.18383	1.29618e-31	5.78556e-30
Pdpn	913.798	-1.66515	1.36514e-111	2.24778e-108
Pdss1	90.7468	-1.07199	1.48819e-10	9.34864e-10
Peg13	85.7523	-1.19979	2.96228e-12	2.24199e-11
Per3	196.631	1.06189	8.88095e-16	9.9476e-15
Pfn2	756.374	-1.21249	2.66969e-19	4.24943e-18
Pgp	368.952	-1.11313	1.0413e-15	1.15675e-14
Pgpep1	380.564	1.57566	5.21958e-32	2.38731e-30
Phf21a	612.902	1.27436	3.00336e-56	6.1815e-54
Phlda1	760.731	-1.42745	7.70639e-21	1.41865e-19
Phldb2	2182.5	1.28487	3.23958e-32	1.50493e-30
Phyh	32.1247	-1.63737	1.4289e-14	1.41354e-13
Phyhd1	216.642	2.37889	7.45184e-18	1.02249e-16
Pi15	143.289	-1.11864	3.65275e-13	3.08786e-12
Pik3cd	155.714	1.46686	1.3168e-19	2.15859e-18
Pik3ip1	678.807	1.61696	3.27853e-36	1.97498e-34
Pin1	1640.88	-1.18827	2.02199e-57	4.28055e-55
Pkia	229.389	-1.34892	1.46399e-30	5.96014e-29
Plcb3	813.203	1.12376	6.31103e-43	6.15284e-41
Plk1	1067.93	-1.08958	2.12898e-16	2.51957e-15
Plxnd1	433.656	1.48545	1.76082e-29	6.72515e-28
Pmf1	893.855	-1.32606	9.23611e-41	7.7767e-39
Pnpla8	545.056	1.14078	7.1544e-14	6.52839e-13
Podnl1	65.717	-1.88721	2.9507e-25	8.12759e-24
Polq	88.7322	-1.0181	3.71016e-12	2.76564e-11
Polr3gl	244.425	1.1116	5.62471e-16	6.41174e-15
Pop1	1155.73	-1.83502	1.81014e-39	1.42683e-37
Pop5	452.692	-1.25427	1.22326e-24	3.21979e-23
Pop7	228.516	-1.2972	1.13932e-27	3.84592e-26
Porcn	263.208	1.70086	2.94691e-24	7.46501e-23
Pou6f1	253.549	1.3097	8.14636e-24	1.99209e-22
Ppa1	1499.1	-1.07079	1.15703e-25	3.32933e-24
Ppan	1405.39	-1.16994	4.88868e-28	1.6731e-26
Ppif	431.978	-1.06636	3.86875e-25	1.05322e-23
Ppm1k	54.9951	1.33281	4.18329e-09	2.21322e-08
Ppp1r14c	99.3956	1.14913	2.8276e-11	1.93097e-10
Ppp4r1l-ps	34.0208	1.10748	6.33416e-07	2.51314e-06
Ppt2	239.973	-1.06551	4.93196e-19	7.66911e-18
Pradc1	152.676	-1.20912	6.37258e-17	7.96923e-16
Prdm5	239.153	1.11821	3.41878e-21	6.52872e-20
Prelp	53.4857	3.03258	1.89584e-26	5.90219e-25
Prkab1	582.306	-1.00303	9.43183e-26	2.74598e-24
Prkdc	309.715	1.20658	2.33732e-25	6.49845e-24
Prpf40b	337.941	1.20259	9.60584e-34	4.8418e-32
Prr7	87.1385	-1.16395	6.69038e-11	4.38499e-10
Prrc1	537.191	1.10696	6.51153e-42	5.9199e-40
Prune2	872.644	2.68829	6.61962e-90	4.08734e-87
Psd3	203.056	1.67258	6.05566e-36	3.51917e-34
Ptgr1	526.109	-1.1111	5.31314e-30	2.09403e-28
Ptgs2	2132.91	-1.13488	2.64387e-16	3.10702e-15
Pthlh	183.259	-1.02936	8.05755e-14	7.31647e-13
Ptpn3	253.936	1.218	9.00082e-29	3.26919e-27
Ptprn	385.046	-1.08711	1.00579e-14	1.01107e-13
Pvt1	2773.56	1.13728	1.20943e-24	3.19476e-23
Pxmp2	34.1411	-1.21361	1.07192e-07	4.74457e-07
Rab11fip2	141.752	1.30111	8.74637e-15	8.82919e-14
Rab29	71.0311	-1.3236	3.8317e-15	4.05296e-14
Rab6b	368.298	1.73727	1.39957e-45	1.57123e-43
Rad54l	300.617	-1.2295	1.16827e-31	5.2304e-30
Ralgapa1	541.064	1.16209	8.05304e-18	1.10294e-16
Ralgps2	295.165	1.31727	1.63486e-27	5.41989e-26
Rapgefl1	41.1384	1.25469	5.20209e-08	2.39112e-07
Raph1	880.412	1.43096	5.32771e-55	1.0122e-52
Rb1cc1	577.716	1.30315	3.84905e-20	6.64017e-19
Rbm19	638.05	-1.01174	1.30594e-13	1.15194e-12
Rbm41	194.929	1.13789	6.03917e-09	3.1248e-08
Rbms2	2141.05	1.0153	1.83668e-31	8.10053e-30
Rcc1	1592.45	-1.1764	8.17253e-27	2.58228e-25
Rcor3	247.292	1.08868	5.1222e-26	1.53967e-24
Rdm1	203.446	1.77429	9.70841e-22	1.92081e-20
Rgcc	119.198	-1.7267	7.52711e-30	2.92001e-28
Rgs16	2241.8	-1.02391	1.06134e-10	6.79396e-10
Rhbdd1	939.169	1.00403	3.08179e-23	7.15816e-22
Rhobtb1	94.3749	1.30605	1.33357e-15	1.46495e-14
Rhobtb3	1184.58	1.12521	4.9825e-18	6.93945e-17
Rnf170	161.023	1.01478	1.83011e-08	8.90361e-08
Rnf7	1033.57	-1.01817	3.61815e-54	6.61943e-52
Ro60	425.26	1.17153	4.08322e-14	3.83212e-13
Rp2	221.613	1.07634	1.44197e-08	7.12049e-08
Rpa2	1196.1	-1.04438	8.93763e-39	6.62234e-37
Rpl10a	24793	1.04526	1.37756e-23	3.28729e-22
Rpl17	13894.8	1.11569	3.63983e-12	2.72006e-11
Rpl22l1	444.449	1.49331	3.44169e-08	1.61298e-07
Rpl3	47623.9	1.04309	1.0118e-33	5.0655e-32
Rps14	13462.7	1.0013	1.06625e-13	9.50707e-13
Rps20	17584.6	1.12846	1.11883e-15	1.23721e-14
Rras	692.208	1.22457	3.4079e-34	1.77199e-32
Rrm2	1700.6	-1.79413	2.99585e-37	1.93867e-35
Rrp12	509.449	-1.04533	2.58733e-11	1.77262e-10
Rrp9	1192.15	-1.599	4.45336e-70	1.57129e-67
Runx1t1	153.671	1.51653	1.44807e-18	2.1331e-17
S100a4	8227.76	-1.16271	1.57456e-17	2.10211e-16
S100g	36.6632	1.55317	1.79257e-06	6.70472e-06
Sbf2	588.107	1.35691	6.51033e-64	1.8917e-61
Scamp5	264.708	-1.18324	1.05447e-25	3.052e-24
Scube3	147.09	1.23831	9.02117e-17	1.11219e-15
Selenoh	724.94	-1.20673	2.3424e-24	6.01796e-23
Selp	121.427	-2.27416	4.0071e-33	1.95978e-31
Sema3a	97.441	-1.49666	1.16476e-20	2.11787e-19
Sema3f	138.484	1.46489	2.67076e-14	2.55837e-13
Sema6c	136.23	1.13057	1.10947e-09	6.26574e-09
Senp7	227.722	1.03049	4.71637e-11	3.14121e-10
Sephs2	772.554	-1.11438	1.45054e-19	2.36735e-18
Septin6	154.676	-1.63553	1.77431e-42	1.68548e-40
Septin8	2873.15	1.4722	7.53913e-40	6.07187e-38
Serhl	667.36	1.0321	5.9649e-16	6.78908e-15
Serpinb9	147.551	1.13928	8.36116e-20	1.39847e-18
Serpinf1	2733.93	1.58315	4.21109e-23	9.66009e-22
Sfi1	285.18	1.26288	5.62529e-19	8.6654e-18
Sfxn3	1869.49	1.5617	1.22431e-63	3.48904e-61
Sh2d5	427.235	-2.25537	1.27996e-43	1.30812e-41
Sh3bp5	189.177	1.2432	7.07117e-22	1.41414e-20
Shmt1	1182.94	-1.02802	4.18548e-18	5.87355e-17
Shroom3	54.4836	-1.05204	2.33297e-07	9.85526e-07
Siah1b	216.877	-1.05712	4.1953e-20	7.20396e-19
Slc18b1	67.3673	-1.09532	2.82046e-10	1.71437e-09
Slc20a1	2388.98	-1.67029	2.13901e-41	1.83474e-39
Slc25a10	707.146	-1.28562	2.48716e-24	6.36568e-23
Slc25a38	189.35	-1.45137	3.63828e-38	2.55524e-36
Slc40a1	213.977	3.12545	4.51905e-60	1.11613e-57
Slc43a2	178.007	1.02979	3.0786e-12	2.3229e-11
Slc43a3	63.2052	-1.2541	8.69554e-13	7.05691e-12
Slc66a1	120.938	-1.24883	2.99222e-16	3.50251e-15
Slc8b1	117.88	1.00914	4.79333e-12	3.54453e-11
Slpi	244.101	1.25047	7.47245e-26	2.19711e-24
Smc5	908.306	1.11681	1.42215e-12	1.12399e-11
Smg1	1402.59	1.13294	1.05552e-35	6.00224e-34
Smim1	44.1195	1.51423	1.51217e-11	1.06862e-10
Smoc2	140.467	-1.59194	5.48016e-23	1.23797e-21
Smtn	1004.56	-1.18414	2.56604e-21	4.95779e-20
Snhg1	631.925	1.02175	9.73349e-05	0.000279103
Snhg18	154.155	-1.95403	1.6867e-53	2.77725e-51
Snhg7	122.111	1.32615	7.86107e-13	6.40777e-12
Snrnp40	1356.31	-1.03989	3.51533e-39	2.72741e-37
Snx24	138.158	1.3101	6.35751e-22	1.28529e-20
Sox12	394.401	1.03896	3.87203e-20	6.67204e-19
Sp4	129.845	1.37279	1.53482e-11	1.08255e-10
Spc24	413.055	-1.41882	6.69692e-35	3.62196e-33
Spg20	1147.6	1.16607	6.64474e-69	2.23792e-66
Sprr1a	151.289	-4.67228	3.19871e-109	4.74017e-106
Spry2	342.036	-1.50158	2.51045e-32	1.18103e-30
Srm	2918.04	-1.49185	6.19701e-47	7.52734e-45
Srprb	1265.65	-1.13549	8.3186e-37	5.3135e-35
Srrt	1792.89	-1.37451	5.05369e-30	2.00242e-28
Srsf2	2804.75	-1.08979	4.65903e-39	3.55888e-37
Ssbp2	610.036	1.22242	4.27972e-21	8.07913e-20
Sting1	229.738	-1.05085	2.78642e-20	4.86933e-19
Stxbp5	440.466	1.05312	4.14048e-31	1.75308e-29
Stxbp6	83.9129	1.15984	2.11904e-11	1.46827e-10
Sulf2	480.794	1.33686	5.67229e-24	1.40565e-22
Sybu	74.0985	1.15035	1.7608e-09	9.74724e-09
Syce2	109.364	-1.28261	1.68672e-19	2.73175e-18
Syne2	1548.81	1.17578	2.71795e-14	2.59686e-13
Syngap1	53.6321	1.44167	2.57787e-12	1.96509e-11
Tasor	285.009	1.0427	2.91661e-12	2.20967e-11
Tbc1d16	403.705	1.24857	7.70188e-17	9.55098e-16
Tbc1d2	199.477	-1.02361	5.67902e-15	5.88513e-14
Tceal8	449.036	-1.41923	2.28578e-33	1.13288e-31
Tcf19	683.909	-1.45904	1.48722e-32	7.0638e-31
Tcp11l2	402.852	1.26486	2.73603e-22	5.76746e-21
Tead2	2066.03	1.33806	2.71176e-58	5.99785e-56
Tedc1	218.143	-1.05367	2.78984e-17	3.63293e-16
Tet2	146.349	1.01116	3.38961e-12	2.5459e-11
Tet3	487.376	1.03151	1.66642e-25	4.73079e-24
Tfrc	2306.07	-1.74817	2.28525e-29	8.66115e-28
Tgfb1i1	146.895	-1.72111	2.72617e-39	2.12627e-37
Tgfb2	111.053	1.07353	3.29586e-10	1.98381e-09
Tgfbi	1709.23	1.24616	5.61786e-19	8.66296e-18
Tgm2	605.222	1.76804	1.9183e-58	4.31994e-56
Thbs1	11018.1	1.49176	4.45972e-38	3.08825e-36
Tifa	73.1297	1.11164	8.48828e-10	4.85667e-09
Tk1	1525.24	-2.07691	1.01718e-45	1.1595e-43
Tle2	83.6003	1.1446	1.22543e-10	7.79048e-10
Tlr4	294.299	1.12256	1.3395e-14	1.33132e-13
Tmeff1	460.763	1.06564	1.2649e-23	3.04295e-22
Tmem144	40.5901	-1.39544	1.02552e-10	6.57317e-10
Tmem151a	77.9373	1.27228	3.0946e-11	2.10265e-10
Tmem158	145.821	-1.14314	4.59368e-16	5.26886e-15
Tmem159	35.1208	-2.41609	5.1806e-22	1.056e-20
Tmem185b	123.053	-1.47729	7.34154e-22	1.46623e-20
Tmem200a	28.71	-1.08254	7.01383e-06	2.4082e-05
Tmem201	574.182	-1.04196	5.12586e-12	3.78476e-11
Tmem223	166.71	-1.54954	4.66537e-40	3.8409e-38
Tmem74	30.3923	-1.47814	4.71465e-10	2.78685e-09
Tmem86a	261.903	1.53333	9.51419e-37	6.04459e-35
Tmem8b	61.8873	1.21073	4.40862e-10	2.61639e-09
Tmem97	1570.33	-1.01991	9.32381e-32	4.22537e-30
Tnfrsf12a	3842.58	-1.52564	2.19612e-42	2.07288e-40
Tnfrsf4	86.0231	-1.51608	9.04375e-26	2.6486e-24
Tnfsf12	61.2537	-1.19059	3.57408e-11	2.41075e-10
Tomm5	1427.17	-1.07036	8.33724e-42	7.48785e-40
Trappc6a	313.56	1.02146	2.07062e-19	3.32804e-18
Trex1	137.206	-1.03269	6.35708e-16	7.20777e-15
Trim66	47.3908	-1.6378	3.01411e-16	3.52535e-15
Trip13	746.783	-1.03239	1.2837e-20	2.3199e-19
Trmt12	169.372	-1.09976	2.68889e-13	2.30194e-12
Trmt61a	129.271	-1.01912	3.28666e-13	2.78952e-12
Trp53	67.8346	-1.02775	4.2081e-09	2.22475e-08
Trp53inp1	308.253	1.59834	5.32902e-21	9.9963e-20
Trpm4	330.523	1.22283	1.51792e-24	3.96023e-23
Trpm6	45.6131	1.74844	2.11482e-16	2.50917e-15
Trps1	342.115	1.07303	1.45622e-16	1.76017e-15
Ttc3	1504.78	1.07185	2.78994e-21	5.36936e-20
Ttc30a1	35.8149	-1.55677	1.86478e-13	1.62459e-12
Ttc9	103.918	-2.06735	8.0051e-39	5.96118e-37
Tuba1c	2476.42	-1.117	3.17096e-33	1.56115e-31
Tubb4b	5062.54	-1.18043	4.35088e-29	1.62407e-27
Tubb6	3872.53	-1.49329	1.88539e-28	6.71623e-27
Txnip	4048.61	2.69481	1.07881e-31	4.85922e-30
Tyms	1191.9	-1.52153	1.32785e-45	1.50209e-43
Uaca	1958.17	-1.23442	1.72271e-36	1.05491e-34
Uba7	57.1848	1.41236	4.10684e-14	3.85185e-13
Ube2cbp	95.5939	-1.03966	3.65632e-12	2.72996e-11
Ube2h	1554.25	1.11115	1.94447e-52	3.13207e-50
Ubn2	423.133	1.03003	2.54615e-18	3.64203e-17
Ubxn8	137.071	-1.15801	2.13039e-16	2.51957e-15
Uckl1	359.534	1.25552	2.61302e-27	8.47316e-26
Ufsp1	48.5802	-1.35659	8.01641e-12	5.80905e-11
Ugcg	1018.18	1.21509	4.48315e-23	1.02524e-21
Uhrf1	1793.17	-1.09582	8.07677e-23	1.80527e-21
Ulk2	571.396	1.33061	3.33574e-43	3.29549e-41
Unc119	490.125	1.06984	3.36076e-33	1.64911e-31
Upp1	356.611	-1.46666	5.08222e-20	8.67665e-19
Uvssa	283.935	1.08664	5.51092e-12	4.05493e-11
Vdr	40.5728	1.03157	1.49373e-06	5.64683e-06
Vill	63.1787	1.59773	2.29501e-12	1.76371e-11
Vps13a	480.003	1.06969	1.40728e-13	1.23692e-12
Vsir	89.1546	1.43348	7.14059e-13	5.83654e-12
Vwf	80.07	2.22122	3.20061e-24	8.0663e-23
Wincr1	263.206	-1.06658	1.74694e-05	5.65732e-05
Wnt6	40.6394	1.32326	2.37477e-08	1.13591e-07
Wnt9a	80.9591	1.17203	4.53778e-09	2.38882e-08
Wrap53	268.322	-1.02856	3.19647e-19	5.04995e-18
Wwox	241.455	1.03238	1.78388e-18	2.6019e-17
Xist	10203.5	1.13124	2.11568e-11	1.46781e-10
Xk	53.6934	-1.04665	3.23006e-08	1.5215e-07
Ypel2	225.235	1.51059	3.36042e-21	6.43386e-20
Ypel3	527.434	1.83496	1.0383e-47	1.32643e-45
Yrdc	731.553	-1.32603	1.09122e-47	1.38212e-45
Zbed6	348.971	1.25032	2.46597e-24	6.32234e-23
Zbtb26	63.0648	1.26651	4.3983e-08	2.03873e-07
Zbtb34	113.792	1.03121	2.56732e-13	2.20169e-12
Zbtb37	69.968	1.11662	3.5909e-10	2.15352e-09
Zc2hc1a	1105.31	1.69779	1.97894e-38	1.4099e-36
Zc3h6	109.491	1.67273	2.14954e-28	7.60239e-27
Zc3hav1l	210.26	1.17528	4.53461e-22	9.30726e-21
Zcchc17	612.451	-1.18526	1.03052e-48	1.33959e-46
Zdhhc1	161.728	1.34401	2.00777e-23	4.73024e-22
Zeb2	520.313	1.11753	2.05971e-19	3.3141e-18
Zfas1	1692.15	1.26606	1.29528e-08	6.43904e-08
Zfc3h1	366.468	1.16048	3.19767e-24	8.0663e-23
Zfp260	429.248	1.11919	5.12752e-15	5.34351e-14
Zfp281	536.833	1.07476	3.02089e-14	2.87333e-13
Zfp318	285.761	1.00785	5.31082e-22	1.08106e-20
Zfp329	59.3561	1.48945	1.79801e-10	1.11858e-09
Zfp354c	220.142	1.0036	3.46371e-12	2.5963e-11
Zfp397	286.165	1.23885	5.88159e-18	8.15335e-17
Zfp428	143.542	-1.03717	1.30627e-15	1.43709e-14
Zfp449	89.7018	1.30439	5.26635e-11	3.48714e-10
Zfp57	65.6716	-1.11614	9.15421e-11	5.90837e-10
Zfp60	145.745	1.01895	1.67741e-09	9.30645e-09
Zfp606	70.5526	1.25185	5.31484e-12	3.92039e-11
Zfp62	283.086	1.32069	1.5497e-12	1.2183e-11
Zfp703	338.285	1.0817	5.47636e-21	1.02209e-19
Zfp775	147.309	1.13138	6.38992e-16	7.23947e-15
Zfp866	168.554	1.19437	2.28869e-14	2.21674e-13
Zfp871	768.647	1.14715	9.8463e-29	3.56754e-27
Zkscan17	1665.38	1.1046	2.94243e-43	2.92643e-41
Zkscan8	198.263	1.30512	3.26396e-20	5.67041e-19
Znrd2	370.524	-1.2197	7.8419e-38	5.3307e-36
Zw10	553.379	-1.2757	2.96416e-37	1.92658e-35
