# Supplementary material for: Innovative mouse models for the tumor suppressor activity of Protocadherin-10 isoforms
Source: BMC Cancer. 2022 Apr 25;22:451. doi: 10.1186/s12885-022-09381-y (PMC9040349; doi:10.1186/s12885-022-09381-y)
Supplement: Supplementary file 10 — Additional file 10: Table S9. Differentially expressed (DE) genes in the PTD25 cell family, comprising: sheet PTD25_RSvsPTD25 (Comparison of genes, differentially expressed by PTD25_RS versus PTD25), sheet PTD25_RLvsPTD25 (Comparison of genes, differentially expressed by PTD25_RL versus PTD25), sheet Shared_PTD25_RS_AND_PTD25_RL (Comparison of genes, differentially expressed by either PTD25_RS versus PTD25, or PTD25_RL versus PTD25; sorted alphabetically [ID]), sheet Shared_PTD25_RS(sortDE)_RL (Comparison of genes, differentially expressed by both PTD25_RS versus PTD25, and PTD25_RL versus PTD25; sorted according to value of log2FoldChange in PTD25_RS vs PTD25); sheet Shared_PTD25_RS_RL(sortDE) (Comparison of genes, differentially expressed by both PTD25_RS versus PTD25, and PTD25_RL versus PTD25; sorted according to value of log2FoldChange in PTD25_RL vs PTD25); sheet Unique_PTD25_RS_NOT_RL vs PTD25 (Genes, differentially expressed by PTD25_RS versus PTD25, and not shared by genes differentially expressed by PTD25_RL versus PTD25), and sheet Unique_PTD25_RL_NOT_RS vs PTD25 (Genes, differentially expressed by PTD25_RL versus PTD25, and not shared by genes differentially expressed by PTD25_RS versus PTD25). [file 12885_2022_9381_MOESM10_ESM.xlsx]

## Sheet: PTD25_RSvsPTD25
Kleinberger, Sanders, Staes et al. (2022) - Additional file 10: Table S9. Differentially expressed (DE) genes in the PTD25 cell family
Comparison of genes, differentially expressed by PTD25_RS versus PTD25
	BaseMean	log2FoldChange	lfcSE	stat	pvalue	padj	MGI Gene/Marker ID	Input	Name
Identification	Mean of normalized counts of data compared	Condition PTD25_RS vs PTD25	Standard error	Wald statistics	Wald test p-value	Benjamini-Hochberg adjusted p-value
Pcdh10	808.962	8.91647	0.461259	19.3307	2.96236e-83	8.84272e-82	MGI:1338042	Pcdh10	protocadherin 10
Plin4	450.487	7.103	0.366226	19.3951	8.48725e-84	2.56668e-82	MGI:1929709	Plin4	perilipin 4
Megf6	108.095	6.83416	0.585079	11.6807	1.59888e-31	1.27571e-30	MGI:1919351	Megf6	multiple EGF-like-domains 6
Ndnf	1017.31	6.74582	0.255556	26.3966	1.4992e-153	1.44974e-151	MGI:1915419	Ndnf	neuron-derived neurotrophic factor
Cdhr1	80.5004	6.709	0.613978	10.9271	8.5528e-28	5.97918e-27	MGI:2157782	Cdhr1	cadherin-related family member 1
Chst1	417.238	6.64571	0.318457	20.8685	1.03536e-96	3.94341e-95	MGI:1924219	Chst1	carbohydrate (keratan sulfate Gal-6) sulfotransferase 1
Col8a2	378.501	6.58416	0.424845	15.4978	3.5906e-54	5.60779e-53	MGI:88464	Col8a2	collagen, type VIII, alpha 2
Postn	49148.2	6.5615	0.257495	25.482	3.1186e-143	2.55646e-141	MGI:1926321	Postn	periostin, osteoblast specific factor
C1s1	1899.68	6.34017	0.335412	18.9026	1.08521e-79	3.04783e-78	MGI:1355312	C1s1	complement component 1, s subcomponent 1
Sp8	234.954	6.3355	0.3772	16.7961	2.60497e-63	5.12395e-62	MGI:2443471	Sp8	trans-acting transcription factor 8
Rhag	68.1564	6.32242	0.605402	10.4433	1.57186e-25	1.00252e-24	MGI:1202713	Rhag	Rhesus blood group-associated A glycoprotein
Slc1a3	647.851	6.27035	0.275767	22.7379	1.89039e-114	1.0176e-112	MGI:99917	Slc1a3	solute carrier family 1 (glial high affinity glutamate transporter), member 3
Hck	243.687	6.24526	0.361719	17.2655	8.5526e-67	1.8078e-65	MGI:96052	Hck	hemopoietic cell kinase
Sorbs2	2165.4	6.22549	0.169971	36.6268	1.07226e-293	4.67996e-291	MGI:1924574	Sorbs2	sorbin and SH3 domain containing 2
Npy1r	160.567	6.18381	0.422262	14.6445	1.46133e-48	1.95909e-47	MGI:104963	Npy1r	neuropeptide Y receptor Y1
Angpt4	171.713	6.13342	0.406845	15.0756	2.34517e-51	3.39965e-50	MGI:1336887	Angpt4	angiopoietin 4
Lctl	155.987	6.11219	0.416327	14.6812	8.50276e-49	1.14905e-47	MGI:2183549	Lctl	lactase-like
Camk4	627.337	6.10269	0.2321	26.2934	2.28103e-152	2.16684e-150	MGI:88258	Camk4	calcium/calmodulin-dependent protein kinase IV
Itgbl1	194.441	6.02761	0.403412	14.9416	1.76789e-50	2.47826e-49	MGI:2443439	Itgbl1	integrin, beta-like 1
Pappa2	66.1318	5.97734	0.564764	10.5838	3.54354e-26	2.32431e-25	MGI:3051647	Pappa2	pappalysin 2
Serpinb9b	295.809	5.91986	0.297651	19.8886	5.10873e-88	1.67685e-86	MGI:894668	Serpinb9b	serine (or cysteine) peptidase inhibitor, clade B, member 9b
Inpp5j	105.21	5.88793	0.461384	12.7614	2.69163e-37	2.6185e-36	MGI:2158663	Inpp5j	inositol polyphosphate 5-phosphatase J
Dpysl3	25953.3	5.87469	0.105846	55.5022	0	0	MGI:1349762	Dpysl3	dihydropyrimidinase-like 3
Trim30a	97.8523	5.86713	0.49572	11.8356	2.55594e-32	2.10269e-31	MGI:98178	Trim30a	tripartite motif-containing 30A
Siglecg	82.0651	5.85958	0.511421	11.4575	2.15774e-30	1.65066e-29	MGI:2443630	Siglecg	sialic acid binding Ig-like lectin G
Aoc3	219.27	5.85922	0.344037	17.0308	4.85397e-65	9.79835e-64	MGI:1306797	Aoc3	amine oxidase, copper containing 3
Fbln5	4332.59	5.81016	0.234005	24.8292	4.33509e-136	3.25616e-134	MGI:1346091	Fbln5	fibulin 5
Cbr2	1647.8	5.78134	0.150634	38.3802	0	0	MGI:107200	Cbr2	carbonyl reductase 2
Lox	17273.4	5.76822	0.102682	56.1755	0	0	MGI:96817	Lox	lysyl oxidase
C430002N11Rik	248.186	5.73367	0.314487	18.2318	2.88553e-74	7.3153e-73	MGI:2442576	C430002N11Rik	RIKEN cDNA C430002N11 gene
Plb1	94.203	5.72983	0.475149	12.059	1.73857e-33	1.48787e-32	MGI:1922406	Plb1	phospholipase B1
Ccn3	934.137	5.70852	0.33043	17.276	7.13338e-67	1.51376e-65	MGI:109185	Nov	nephroblastoma overexpressed gene
Ptgfr	194.074	5.7022	0.355793	16.0267	8.31285e-58	1.41757e-56	MGI:97796	Ptgfr	prostaglandin F receptor
Dpt	83.1677	5.68705	0.612283	9.28826	1.56836e-20	8.04556e-20	MGI:1928392	Dpt	dermatopontin
Timp3	6220.28	5.68223	0.149555	37.9942	0	0	MGI:98754	Timp3	tissue inhibitor of metalloproteinase 3
Abi3bp	354.362	5.60352	0.471047	11.8959	1.24345e-32	1.03188e-31	MGI:2444583	Abi3bp	ABI gene family, member 3 (NESH) binding protein
Vegfd	418.476	5.59312	0.235643	23.7355	1.55071e-124	9.89821e-123	MGI:108037	Figf	c-fos induced growth factor
Csmd3	60.1058	5.58003	0.538096	10.3699	3.39716e-25	2.13632e-24	MGI:2386403	Csmd3	CUB and Sushi multiple domains 3
Itga8	519.464	5.57353	0.34621	16.0987	2.60574e-58	4.51503e-57	MGI:109442	Itga8	integrin alpha 8
Chrdl1	175.977	5.54537	0.350957	15.8007	3.07596e-56	5.04814e-55	MGI:1933172	Chrdl1	chordin-like 1
C1rl	267.734	5.48648	0.282033	19.4533	2.73182e-84	8.3712e-83	MGI:2660692	C1rl	complement component 1, r subcomponent-like
Mfap5	177.176	5.45182	0.345641	15.7731	4.768e-56	7.80917e-55	MGI:1354387	Mfap5	microfibrillar associated protein 5
Vdr	1015.45	5.39593	0.159028	33.9307	2.3481e-252	6.77134e-250	MGI:103076	Vdr	vitamin D receptor
Synm	422.57	5.39021	0.233151	23.1189	2.98749e-118	1.68689e-116	MGI:2661187	Synm	synemin, intermediate filament protein
Tmem26	85.6828	5.384	0.448041	12.0168	2.90079e-33	2.45905e-32	MGI:2143537	Tmem26	transmembrane protein 26
Pi15	76.479	5.34704	0.507147	10.5434	5.45136e-26	3.53835e-25	MGI:1934659	Pi15	peptidase inhibitor 15
Stard8	66.9379	5.3457	0.487098	10.9746	5.06379e-28	3.57253e-27	MGI:2448556	Stard8	START domain containing 8
Cxcl12	9842.26	5.31323	0.123403	43.056	0	0	MGI:103556	Cxcl12	chemokine (C-X-C motif) ligand 12
Ifi27l2a	385.295	5.30135	0.40379	13.129	2.2471e-39	2.30696e-38	MGI:1924183	Ifi27l2a	interferon, alpha-inducible protein 27 like 2A
Fmod	58.0194	5.29631	0.537323	9.85685	6.40263e-23	3.64713e-22	MGI:1328364	Fmod	fibromodulin
Thrb	82.315	5.25864	0.432828	12.1495	5.77249e-34	5.00107e-33	MGI:98743	Thrb	thyroid hormone receptor beta
C1ra	1230.37	5.24011	0.193627	27.0629	2.69283e-161	2.80558e-159	MGI:1355313	C1ra	complement component 1, r subcomponent A
Epb41l3	2126.65	5.22377	0.10809	48.3281	0	0	MGI:103008	Epb4.1l3	erythrocyte membrane protein band 4.1 like 3
Unc93a	55.3315	5.20763	0.517317	10.0666	7.76052e-24	4.62808e-23	MGI:1933250	Unc93a	unc-93 homolog A (C. elegans)
Ccl9	91.7664	5.17861	0.411499	12.5848	2.56104e-36	2.41297e-35	MGI:104533	Ccl9	chemokine (C-C motif) ligand 9
AU021092	332.9	5.14692	0.240528	21.3984	1.38288e-101	5.78554e-100	MGI:2146559	AU021092	expressed sequence AU021092
Fgf7	346.985	5.09486	0.232986	21.8677	5.27439e-106	2.42667e-104	MGI:95521	Fgf7	fibroblast growth factor 7
Pid1	143.624	5.09384	0.329595	15.4548	6.99885e-54	1.08469e-52	MGI:2138391	Pid1	phosphotyrosine interaction domain containing 1
Gm2115	393.437	5.09137	0.215756	23.5978	4.06277e-123	2.52345e-121	MGI:3780284	Gm2115	predicted gene 2115
Rubcnl	55.6002	5.08019	0.484577	10.4838	1.02578e-25	6.58663e-25	MGI:2685590	5031414D18Rik	RIKEN cDNA 5031414D18 gene
Enpp2	1049.04	5.00266	0.208084	24.0416	1.0221e-127	6.93527e-126	MGI:1321390	Enpp2	ectonucleotide pyrophosphatase/phosphodiesterase 2
Nell2	205.112	5.00122	0.289462	17.2776	6.93451e-67	1.47349e-65	MGI:1858510	Nell2	NEL-like 2
Serpinb1a	5111.68	4.98992	0.122892	40.604	0	0	MGI:1913472	Serpinb1a	serine (or cysteine) peptidase inhibitor, clade B, member 1a
Efemp1	1245.88	4.97872	0.178154	27.9462	7.33654e-172	8.84163e-170	MGI:1339998	Efemp1	epidermal growth factor-containing fibulin-like extracellular matrix protein 1
Rorb	81.8924	4.97124	0.402981	12.3362	5.78285e-35	5.19395e-34	MGI:1343464	Rorb	RAR-related orphan receptor beta
Rspo2	224.675	4.92257	0.289083	17.0282	5.07289e-65	1.02275e-63	MGI:1922667	Rspo2	R-spondin 2
Actg2	639.264	4.91512	0.323247	15.2055	3.25265e-52	4.83674e-51	MGI:104589	Actg2	actin, gamma 2, smooth muscle, enteric
Galnt15	28.3777	4.90633	0.593985	8.26003	1.45633e-16	6.18901e-16	MGI:1926004	Galnt15	UDP-N-acetyl-alpha-D-galactosamine:polypeptide N-acetylgalactosaminyltransferase 15
Trabd2b	38.7879	4.89146	0.534696	9.14811	5.79394e-20	2.90218e-19	MGI:3650152	Trabd2b	TraB domain containing 2B
Lratd2	481.781	4.88217	0.191561	25.4862	2.8022e-143	2.30882e-141	MGI:3026924	Fam84b	family with sequence similarity 84, member B
Lmcd1	1494.14	4.86365	0.137044	35.4896	7.1107e-276	2.44321e-273	MGI:1353635	Lmcd1	LIM and cysteine-rich domains 1
Galnt13	259.639	4.86206	0.25364	19.1692	6.69932e-82	1.95637e-80	MGI:2139447	Galnt13	UDP-N-acetyl-alpha-D-galactosamine:polypeptide N-acetylgalactosaminyltransferase 13
Adamtsl4	1836.45	4.84906	0.145894	33.2369	3.15356e-242	8.34868e-240	MGI:2389008	Adamtsl4	ADAMTS-like 4
Akap12	1353.71	4.82412	0.125996	38.288	0	0	MGI:1932576	Akap12	A kinase (PRKA) anchor protein (gravin) 12
Ccdc80	4140.33	4.81746	0.132462	36.3687	1.33164e-289	5.51401e-287	MGI:1915146	Ccdc80	coiled-coil domain containing 80
Ehd3	651.857	4.80375	0.165192	29.0799	6.4527e-186	9.30399e-184	MGI:1928900	Ehd3	EH-domain containing 3
Aspn	337.256	4.77329	0.414033	11.5288	9.44905e-31	7.32562e-30	MGI:1913945	Aspn	asporin
Mcc	441.471	4.76375	0.189548	25.1322	2.21465e-139	1.71121e-137	MGI:96930	Mcc	mutated in colorectal cancers
Rab32	565.517	4.76333	0.173561	27.4447	8.03344e-166	8.88576e-164	MGI:1915094	Rab32	RAB32, member RAS oncogene family
Fez1	126.228	4.70688	0.317276	14.8353	8.66347e-50	1.19374e-48	MGI:2670976	Fez1	fasciculation and elongation protein zeta 1 (zygin I)
Zfp503	644.105	4.69012	0.178992	26.203	2.45625e-151	2.22843e-149	MGI:1353644	Zfp503	zinc finger protein 503
Krtap1-5	68.976	4.68579	0.420941	11.1317	8.79397e-29	6.38265e-28	MGI:1916914	Krtap1-5	keratin associated protein 1-5
Akr1c14	86.1344	4.67167	0.381255	12.2534	1.61085e-34	1.42697e-33	MGI:2145458	Akr1c14	aldo-keto reductase family 1, member C14
Cables1	560.414	4.66333	0.178348	26.1473	1.05753e-150	9.48783e-149	MGI:1927065	Cables1	CDK5 and Abl enzyme substrate 1
Heph	133.34	4.65035	0.299021	15.5519	1.54387e-54	2.44191e-53	MGI:1332240	Heph	hephaestin
Pdzd2	215.742	4.63484	0.248898	18.6214	2.1534e-77	5.77663e-76	MGI:1922394	Pdzd2	PDZ domain containing 2
Nkd2	269.014	4.63387	0.255845	18.112	2.56036e-73	6.36111e-72	MGI:1919543	Nkd2	naked cuticle 2 homolog (Drosophila)
Bmp4	511.557	4.60312	0.170246	27.038	5.29168e-161	5.44301e-159	MGI:88180	Bmp4	bone morphogenetic protein 4
Tgm5	17.985	4.60034	0.62624	7.34597	2.04273e-13	7.31605e-13	MGI:1921426	Tgm5	transglutaminase 5
Rassf2	517.692	4.59318	0.184417	24.9065	6.32026e-137	4.76943e-135	MGI:2442060	Rassf2	Ras association (RalGDS/AF-6) domain family member 2
Tg	199.141	4.57454	0.246789	18.5362	1.05371e-76	2.80799e-75	MGI:98733	Tg	thyroglobulin
Apol10b	129.656	4.57356	0.30137	15.1759	5.10474e-52	7.53532e-51	MGI:3043522	Apol10b	apolipoprotein L 10B
Ranbp3l	31.6798	4.56591	0.554485	8.2345	1.80306e-16	7.6264e-16	MGI:2444654	Ranbp3l	RAN binding protein 3-like
Car3	43.1306	4.55789	0.498392	9.14521	5.95148e-20	2.98017e-19	MGI:88270	Car3	carbonic anhydrase 3
Tent5a	521.889	4.5572	0.184466	24.7048	9.48607e-135	7.02709e-133	MGI:2670964	Fam46a	family with sequence similarity 46, member A
Ltbp2	963.48	4.55582	0.171803	26.5177	6.06255e-155	5.89784e-153	MGI:99502	Ltbp2	latent transforming growth factor beta binding protein 2
Gprin3	48.1796	4.51446	0.44299	10.1909	2.17754e-24	1.32748e-23	MGI:1924785	Gprin3	GPRIN family member 3
Unc93a2	52.2555	4.50801	0.450292	10.0113	1.3597e-23	7.99338e-23	MGI:3712668	Gm9992	predicted gene 9992
Grb14	969.944	4.49903	0.148779	30.2398	7.10458e-201	1.28912e-198	MGI:1355324	Grb14	growth factor receptor bound protein 14
Gnao1	877.306	4.49464	0.151694	29.6296	6.22004e-193	9.75217e-191	MGI:95775	Gnao1	guanine nucleotide binding protein, alpha O
Ogn	2898.97	4.4918	0.313079	14.3472	1.10972e-46	1.4122e-45	MGI:109278	Ogn	osteoglycin
4930447F24Rik	93.956	4.48034	0.334885	13.3787	8.05136e-41	8.58794e-40	MGI:1924123	4930447F24Rik	RIKEN cDNA 4930447F24 gene
Col11a1	1973.9	4.48005	0.161887	27.6739	1.43815e-168	1.64289e-166	MGI:88446	Col11a1	collagen, type XI, alpha 1
Sod3	1267.59	4.45548	0.134111	33.2222	5.14451e-242	1.33998e-239	MGI:103181	Sod3	superoxide dismutase 3, extracellular
Unc5c	573.558	4.43673	0.171888	25.8117	6.54836e-147	5.59521e-145	MGI:1095412	Unc5c	unc-5 homolog C (C. elegans)
Cp	914.968	4.42708	0.267673	16.5391	1.91722e-61	3.63393e-60	MGI:88476	Cp	ceruloplasmin
Nnmt	27.2696	4.42612	0.538601	8.2178	2.07265e-16	8.7324e-16	MGI:1099443	Nnmt	nicotinamide N-methyltransferase
Myl9	7416.01	4.42186	0.0881788	50.1466	0	0	MGI:2138915	Myl9	myosin, light polypeptide 9, regulatory
Col1a2	63945.1	4.40934	0.114556	38.4905	0	0	MGI:88468	Col1a2	collagen, type I, alpha 2
Fat4	230.145	4.38929	0.253858	17.2903	5.56754e-67	1.18615e-65	MGI:3045256	Fat4	FAT atypical cadherin 4
Mrgprf	417.436	4.37575	0.182635	23.959	7.44258e-127	4.90573e-125	MGI:2384823	Mrgprf	MAS-related GPR, member F
Anxa8	122.044	4.37405	0.301852	14.4907	1.38761e-47	1.80714e-46	MGI:1201374	Anxa8	annexin A8
Dach2	52.1092	4.36819	0.412923	10.5787	3.74096e-26	2.45281e-25	MGI:1890446	Dach2	dachshund 2 (Drosophila)
Krt14	50.2669	4.35002	0.430906	10.0951	5.80953e-24	3.47603e-23	MGI:96688	Krt14	keratin 14
Cxcl5	199.471	4.33141	0.226255	19.1439	1.08811e-81	3.16041e-80	MGI:1096868	Cxcl5	chemokine (C-X-C motif) ligand 5
Rcan2	1842.01	4.30248	0.109911	39.1452	0	0	MGI:1858219	Rcan2	regulator of calcineurin 2
Tgfb1i1	1674.22	4.29437	0.126665	33.9034	5.93807e-252	1.68235e-249	MGI:102784	Tgfb1i1	transforming growth factor beta 1 induced transcript 1
Susd2	59.0491	4.28333	0.4434	9.66021	4.44939e-22	2.44482e-21	MGI:1918983	Susd2	sushi domain containing 2
Fhl1	2543.58	4.28307	0.0974232	43.9635	0	0	MGI:1298387	Fhl1	four and a half LIM domains 1
Thbs1	19852.5	4.27435	0.135371	31.5751	8.11169e-219	1.63745e-216	MGI:98737	Thbs1	thrombospondin 1
Ankrd29	133.606	4.26321	0.270486	15.7613	5.74117e-56	9.37453e-55	MGI:2687055	Ankrd29	ankyrin repeat domain 29
Chmp4c	39.0889	4.2519	0.459476	9.25381	2.16638e-20	1.10572e-19	MGI:1913621	Chmp4c	charged multivesicular body protein 4C
Slc7a2	681.677	4.24191	0.200506	21.1561	2.42675e-99	9.82195e-98	MGI:99828	Slc7a2	solute carrier family 7 (cationic amino acid transporter, y+ system), member 2
Foxg1	143.971	4.23765	0.257902	16.4313	1.14251e-60	2.10381e-59	MGI:1347464	Foxg1	forkhead box G1
Elmo1	150.074	4.21799	0.256375	16.4524	8.0585e-61	1.49582e-59	MGI:2153044	Elmo1	engulfment and cell motility 1
Scara5	36.206	4.2116	0.456532	9.2252	2.83035e-20	1.43643e-19	MGI:1918395	Scara5	scavenger receptor class A, member 5
B3galt1	140.761	4.21088	0.276627	15.2222	2.51837e-52	3.75177e-51	MGI:1349403	B3galt1	UDP-Gal:betaGlcNAc beta 1,3-galactosyltransferase, polypeptide 1
Tnxb	23.9733	4.20826	0.564163	7.45929	8.69896e-14	3.19272e-13	MGI:1932137	Tnxb	tenascin XB
Ang2	38.8647	4.20019	0.451478	9.3032	1.36275e-20	7.00638e-20	MGI:104984	Ang2	angiogenin, ribonuclease A family, member 2
Adgrg2	556.44	4.18744	0.173268	24.1674	4.89863e-129	3.38068e-127	MGI:2446854	Adgrg2	adhesion G protein-coupled receptor G2
P4ha3	584.523	4.18538	0.179665	23.2955	4.92473e-120	2.8711e-118	MGI:2444049	P4ha3	procollagen-proline, 2-oxoglutarate 4-dioxygenase (proline 4-hydroxylase), alpha polypeptide III
Prickle2	123.388	4.18333	0.286722	14.5902	3.24218e-48	4.30929e-47	MGI:1925144	Prickle2	prickle homolog 2
Serpinb6b	2643.12	4.17549	0.15883	26.2891	2.55476e-152	2.41268e-150	MGI:894688	Serpinb6b	serine (or cysteine) peptidase inhibitor, clade B, member 6b
Perp	126.406	4.16809	0.26167	15.9288	3.99982e-57	6.72144e-56	MGI:1929938	Perp	PERP, TP53 apoptosis effector
Rtl8c	149.827	4.16537	0.257713	16.1628	9.22265e-59	1.61361e-57	MGI:1920115	Cxx1c	CAAX box 1C
Crim1	464.785	4.16536	0.164116	25.3806	4.12882e-142	3.33382e-140	MGI:1354756	Crim1	cysteine rich transmembrane BMP regulator 1 (chordin like)
Fgf10	226.958	4.15834	0.2201	18.893	1.30336e-79	3.63521e-78	MGI:1099809	Fgf10	fibroblast growth factor 10
Kctd12	94.729	4.15802	0.329883	12.6045	1.9939e-36	1.88081e-35	MGI:2145823	Kctd12	potassium channel tetramerisation domain containing 12
Col8a1	3276.56	4.15083	0.16321	25.4325	1.10341e-142	8.99949e-141	MGI:88463	Col8a1	collagen, type VIII, alpha 1
Col12a1	3994.67	4.1503	0.168007	24.7031	9.90846e-135	7.30647e-133	MGI:88448	Col12a1	collagen, type XII, alpha 1
Tlr1	22.1874	4.14621	0.544561	7.61385	2.66046e-14	1.00212e-13	MGI:1341295	Tlr1	toll-like receptor 1
Csf2rb	27.8397	4.1461	0.511465	8.10632	5.21761e-16	2.15222e-15	MGI:1339759	Csf2rb	colony stimulating factor 2 receptor, beta, low-affinity (granulocyte-macrophage)
Myo7a	377.418	4.14195	0.176556	23.4597	1.05159e-121	6.28967e-120	MGI:104510	Myo7a	myosin VIIA
Msrb3	1783.7	4.11918	0.110796	37.1779	1.55512e-302	7.1753e-300	MGI:2443538	Msrb3	methionine sulfoxide reductase B3
Jakmip2	77.5625	4.11894	0.33281	12.3763	3.51379e-35	3.17539e-34	MGI:1923467	Jakmip2	janus kinase and microtubule interacting protein 2
Cd34	796.76	4.11502	0.134349	30.6292	4.99668e-206	9.38272e-204	MGI:88329	Cd34	CD34 antigen
Sugct	40.0275	4.10257	0.467546	8.77467	1.71405e-18	7.99083e-18	MGI:1923221	Sugct	succinyl-CoA glutarate-CoA transferase
Il1rn	189.366	4.10222	0.417213	9.83244	8.16154e-23	4.61487e-22	MGI:96547	Il1rn	interleukin 1 receptor antagonist
Tspan18	227.972	4.0976	0.220994	18.5417	9.52262e-77	2.54183e-75	MGI:1917186	Tspan18	tetraspanin 18
Hacd4	283.491	4.0723	0.196478	20.7265	1.99722e-95	7.46601e-94	MGI:1914025	Hacd4	3-hydroxyacyl-CoA dehydratase 4
9130008F23Rik	83.2904	4.0599	0.315947	12.8499	8.60747e-38	8.49127e-37	MGI:1918833	9130008F23Rik	RIKEN cDNA 9130008F23 gene
Fstl1	7793.37	4.05794	0.0968295	41.9081	0	0	MGI:102793	Fstl1	follistatin-like 1
Tnfrsf11b	692.776	4.05083	0.17192	23.5623	9.39262e-123	5.74551e-121	MGI:109587	Tnfrsf11b	tumor necrosis factor receptor superfamily, member 11b (osteoprotegerin)
Lims2	61.6373	4.05009	0.375694	10.7803	4.26495e-27	2.91225e-26	MGI:2385067	Lims2	LIM and senescent cell antigen like domains 2
Mmp2	3012.79	4.02944	0.141019	28.5738	1.42321e-179	1.91528e-177	MGI:97009	Mmp2	matrix metallopeptidase 2
Pdgfrl	1510.74	4.02432	0.158463	25.3959	2.79907e-142	2.27147e-140	MGI:1916047	Pdgfrl	platelet-derived growth factor receptor-like
Lgals9	1124.13	4.02031	0.133465	30.1227	2.44586e-199	4.29328e-197	MGI:109496	Lgals9	lectin, galactose binding, soluble 9
Chst10	267.54	4.0174	0.185335	21.6765	3.42098e-104	1.50533e-102	MGI:2138283	Chst10	carbohydrate sulfotransferase 10
Nacc2	960.463	4.01354	0.126506	31.7261	6.78245e-221	1.48013e-218	MGI:1915241	Nacc2	nucleus accumbens associated 2, BEN and BTB (POZ) domain containing
C920009B18Rik	68.12	4.00143	0.34069	11.7451	7.48557e-32	6.05938e-31	MGI:3583961	C920009B18Rik	RIKEN cDNA C920009B18 gene
Bgn	54286	3.99426	0.118419	33.7298	2.11256e-249	5.88204e-247	MGI:88158	Bgn	biglycan
Tmem45a	249.763	3.99371	0.189397	21.0865	1.05822e-98	4.18853e-97	MGI:1913122	Tmem45a	transmembrane protein 45a
Igf1	111.297	3.95305	0.30895	12.7951	1.74638e-37	1.70509e-36	MGI:96432	Igf1	insulin-like growth factor 1
Adam12	207.836	3.95058	0.210611	18.7577	1.67463e-78	4.5759e-77	MGI:105378	Adam12	a disintegrin and metallopeptidase domain 12 (meltrin alpha)
Ephx1	1113.47	3.94993	0.119593	33.028	3.21663e-239	8.11646e-237	MGI:95405	Ephx1	epoxide hydrolase 1, microsomal
Entpd2	25.5432	3.94662	0.494954	7.97372	1.53971e-15	6.19296e-15	MGI:1096863	Entpd2	ectonucleoside triphosphate diphosphohydrolase 2
Carmil1	432.115	3.92973	0.165979	23.6761	6.36004e-124	4.01204e-122	MGI:1915982	Lrrc16a	leucine rich repeat containing 16A
Rnase4	762.478	3.92924	0.134451	29.2244	9.50431e-188	1.40812e-185	MGI:1926217	Rnase4	ribonuclease, RNase A family 4
Tagln	10115.3	3.92679	0.109321	35.9198	1.49779e-282	5.75901e-280	MGI:106012	Tagln	transgelin
Smad9	99.1358	3.89899	0.285179	13.6721	1.49106e-42	1.68739e-41	MGI:1859993	Smad9	SMAD family member 9
Fam13c	215.169	3.88986	0.214794	18.1098	2.66951e-73	6.61195e-72	MGI:1918971	Fam13c	family with sequence similarity 13, member C
Adam5	48.8109	3.88756	0.384392	10.1135	4.81183e-24	2.89085e-23	MGI:104730	Adam5	a disintegrin and metallopeptidase domain 5
Slco1a5	186.567	3.88715	0.230392	16.8719	7.24541e-64	1.43566e-62	MGI:1351865	Slco1a5	solute carrier organic anion transporter family, member 1a5
Cdh11	740.792	3.87784	0.178622	21.7097	1.66066e-104	7.3879e-103	MGI:99217	Cdh11	cadherin 11
Gng2	543.671	3.8641	0.170781	22.626	2.40305e-113	1.25589e-111	MGI:102705	Gng2	guanine nucleotide binding protein (G protein), gamma 2
Pdlim2	1193.7	3.86326	0.114722	33.6749	1.34685e-248	3.68648e-246	MGI:2384850	Pdlim2	PDZ and LIM domain 2
Colec12	3878.35	3.85509	0.132091	29.1852	2.98874e-187	4.38775e-185	MGI:2152907	Colec12	collectin sub-family member 12
Epn3	15.3254	3.85006	0.578449	6.65583	2.81703e-11	9.01014e-11	MGI:1919139	Epn3	epsin 3
Col1a1	38575.4	3.84569	0.138546	27.7575	1.41611e-169	1.66926e-167	MGI:88467	Col1a1	collagen, type I, alpha 1
Tspoap1	134.789	3.8381	0.254454	15.0837	2.07331e-51	3.01097e-50	MGI:2450877	Bzrap1	benzodiazepine receptor associated protein 1
Emilin1	772.331	3.83767	0.141102	27.1979	6.87572e-163	7.305e-161	MGI:1926189	Emilin1	elastin microfibril interfacer 1
Apbb1ip	106.817	3.83573	0.287064	13.362	1.00872e-40	1.07453e-39	MGI:1861354	Apbb1ip	amyloid beta (A4) precursor protein-binding, family B, member 1 interacting protein
Cnn1	194.332	3.83488	0.216806	17.6881	5.17917e-70	1.18133e-68	MGI:104979	Cnn1	calponin 1
Ssc5d	341.515	3.82991	0.225114	17.0132	6.55735e-65	1.31874e-63	MGI:3606211	Ssc5d	scavenger receptor cysteine rich family, 5 domains
Pcdhga9	41.4436	3.82433	0.422581	9.04994	1.43048e-19	7.03008e-19	MGI:1935226	Pcdhga9	protocadherin gamma subfamily A, 9
Crlf1	1168.76	3.81907	0.176771	21.6046	1.6243e-103	7.03241e-102	MGI:1340030	Crlf1	cytokine receptor-like factor 1
Kcnip1	33.0688	3.81098	0.454509	8.38483	5.08002e-17	2.20451e-16	MGI:1917607	Kcnip1	Kv channel-interacting protein 1
Htr2b	163.049	3.81085	0.247956	15.3691	2.63942e-53	4.05556e-52	MGI:109323	Htr2b	5-hydroxytryptamine (serotonin) receptor 2B
Sh3rf3	199.588	3.80816	0.23662	16.094	2.80974e-58	4.85808e-57	MGI:2444637	Sh3rf3	SH3 domain containing ring finger 3
Nr1h4	47.4809	3.79198	0.366602	10.3436	4.47403e-25	2.79393e-24	MGI:1352464	Nr1h4	nuclear receptor subfamily 1, group H, member 4
Serpinb9	1043.57	3.77504	0.125083	30.1804	4.28438e-200	7.60313e-198	MGI:106603	Serpinb9	serine (or cysteine) peptidase inhibitor, clade B, member 9
Tnfsf15	31.0981	3.77092	0.446308	8.44914	2.93461e-17	1.2878e-16	MGI:2180140	Tnfsf15	tumor necrosis factor (ligand) superfamily, member 15
Tnfaip6	42.3897	3.76012	0.394117	9.54064	1.41959e-21	7.66466e-21	MGI:1195266	Tnfaip6	tumor necrosis factor alpha induced protein 6
Aqp5	3584.38	3.75624	0.0951336	39.4838	0	0	MGI:106215	Aqp5	aquaporin 5
Crygs	14.0734	3.73769	0.579166	6.45357	1.09244e-10	3.37837e-10	MGI:1298216	Crygs	crystallin, gamma S
Vgll3	710.178	3.7346	0.143006	26.115	2.46074e-150	2.1955e-148	MGI:1920819	Vgll3	vestigial like 3 (Drosophila)
Zfpm2	366.052	3.73435	0.167475	22.298	3.86541e-110	1.87455e-108	MGI:1334444	Zfpm2	zinc finger protein, multitype 2
2700054A10Rik	79.6488	3.7018	0.298286	12.4103	2.29928e-35	2.09307e-34	MGI:1919828	2700054A10Rik	RIKEN cDNA 2700054A10 gene
Mamld1	57.267	3.69282	0.347349	10.6314	2.12807e-26	1.40615e-25	MGI:3045303	Mamld1	mastermind-like domain containing 1
Gnai1	894.999	3.68736	0.170991	21.5646	3.86445e-103	1.65098e-101	MGI:95771	Gnai1	guanine nucleotide binding protein (G protein), alpha inhibiting 1
Lhx6	98.5263	3.67779	0.269585	13.6424	2.24106e-42	2.50804e-41	MGI:1306803	Lhx6	LIM homeobox protein 6
Hvcn1	45.5602	3.66941	0.372887	9.84052	7.53206e-23	4.26791e-22	MGI:1921346	Hvcn1	hydrogen voltage-gated channel 1
Ryr3	79.8795	3.66397	0.303966	12.0539	1.85023e-33	1.58175e-32	MGI:99684	Ryr3	ryanodine receptor 3
Plcb1	206.578	3.66321	0.203971	17.9595	4.04591e-72	9.63679e-71	MGI:97613	Plcb1	phospholipase C, beta 1
Kirrel3	227.327	3.66246	0.203494	17.9978	2.02628e-72	4.89125e-71	MGI:1914953	Kirrel3	kin of IRRE like 3 (Drosophila)
Daam2	200.09	3.65671	0.203371	17.9805	2.77213e-72	6.66177e-71	MGI:1923691	Daam2	dishevelled associated activator of morphogenesis 2
Mchr1	84.5759	3.654	0.317277	11.5167	1.08648e-30	8.40307e-30	MGI:2180756	Mchr1	melanin-concentrating hormone receptor 1
Angpt1	393.041	3.64074	0.213467	17.0553	3.19154e-65	6.4749e-64	MGI:108448	Angpt1	angiopoietin 1
Gxylt2	244.251	3.63353	0.192544	18.8711	1.97012e-79	5.47599e-78	MGI:2682940	Gxylt2	glucoside xylosyltransferase 2
Slc6a15	28.5398	3.62746	0.461297	7.8636	3.73245e-15	1.47121e-14	MGI:2143484	Slc6a15	solute carrier family 6 (neurotransmitter transporter), member 15
Bmper	162.46	3.60141	0.271419	13.2688	3.51088e-40	3.69123e-39	MGI:1920480	Bmper	BMP-binding endothelial regulator
Ldlrad4	233.34	3.59565	0.182353	19.7181	1.50826e-86	4.83271e-85	MGI:1277150	Ldlrad4	low density lipoprotein receptor class A domain containing 4
Papss2	311.307	3.59086	0.164657	21.8081	1.94319e-105	8.8396e-104	MGI:1330223	Papss2	3'-phosphoadenosine 5'-phosphosulfate synthase 2
Cthrc1	524.598	3.58359	0.19717	18.1751	8.12445e-74	2.03099e-72	MGI:1915838	Cthrc1	collagen triple helix repeat containing 1
Mme	224.259	3.58243	0.214308	16.7162	9.98673e-63	1.92914e-61	MGI:97004	Mme	membrane metallo endopeptidase
Abca9	51.5226	3.58086	0.373584	9.58516	9.23169e-22	5.02131e-21	MGI:2386796	Abca9	ATP-binding cassette, sub-family A (ABC1), member 9
Edn1	157.281	3.57112	0.245533	14.5444	6.33909e-48	8.3704e-47	MGI:95283	Edn1	endothelin 1
Rspo3	90.2227	3.5699	0.291447	12.2489	1.70295e-34	1.50525e-33	MGI:1920030	Rspo3	R-spondin 3
Fas	183.797	3.56593	0.205006	17.3943	9.11216e-68	1.98052e-66	MGI:95484	Fas	Fas (TNF receptor superfamily member 6)
Insc	547.156	3.55811	0.151414	23.4993	4.15087e-122	2.52001e-120	MGI:1917942	Insc	inscuteable homolog (Drosophila)
Sfrp2	860.461	3.55524	0.160669	22.1277	1.71101e-108	8.12681e-107	MGI:108078	Sfrp2	secreted frizzled-related protein 2
S100a4	20558.6	3.55291	0.116621	30.4655	7.46358e-204	1.36965e-201	MGI:1330282	S100a4	S100 calcium binding protein A4
Cxcl3	30.0514	3.55173	0.418758	8.48157	2.22171e-17	9.80553e-17	MGI:3037818	Cxcl3	chemokine (C-X-C motif) ligand 3
2900041M22Rik	59.973	3.54976	0.326179	10.8829	1.39133e-27	9.66394e-27	MGI:1925653	2900041M22Rik	RIKEN cDNA 2900041M22 gene
Calhm5	79.4118	3.54632	0.289288	12.2588	1.50766e-34	1.33702e-33	MGI:2143897	Fam26e	family with sequence similarity 26, member E
Serpinb1b	96.2541	3.54591	0.273684	12.9562	2.16754e-38	2.17009e-37	MGI:2445361	Serpinb1b	serine (or cysteine) peptidase inhibitor, clade B, member 1b
Aldh1a1	190.378	3.54263	0.361353	9.80379	1.08438e-22	6.10374e-22	MGI:1353450	Aldh1a1	aldehyde dehydrogenase family 1, subfamily A1
Pik3ip1	519.218	3.54106	0.163501	21.6577	5.14319e-104	2.25088e-102	MGI:1917016	Pik3ip1	phosphoinositide-3-kinase interacting protein 1
Ecm1	12709.9	3.53932	0.14874	23.7953	3.73448e-125	2.41232e-123	MGI:103060	Ecm1	extracellular matrix protein 1
Stab2	19.2985	3.53008	0.509643	6.92658	4.3115e-12	1.44244e-11	MGI:2178743	Stab2	stabilin 2
Sorbs3	1888.19	3.52816	0.0817246	43.1713	0	0	MGI:700013	Sorbs3	sorbin and SH3 domain containing 3
Arsj	143.914	3.49483	0.2312	15.1161	1.26898e-51	1.84786e-50	MGI:2443513	Arsj	arylsulfatase J
Fndc1	386.055	3.49096	0.307441	11.3549	7.01094e-30	5.27831e-29	MGI:1915905	Fndc1	fibronectin type III domain containing 1
Nxpe4	93.4371	3.4902	0.265733	13.1343	2.09555e-39	2.15961e-38	MGI:1924792	Nxpe4	neurexophilin and PC-esterase domain family, member 4
Gm14403	37.236	3.48369	0.403978	8.62346	6.49603e-18	2.93932e-17	MGI:3649813	Gm14403	predicted gene 14403
Arhgef5	674.779	3.46541	0.115966	29.8831	3.26599e-196	5.38189e-194	MGI:1858952	Arhgef5	Rho guanine nucleotide exchange factor (GEF) 5
Foxl1	250.452	3.46505	0.171447	20.2106	7.9002e-91	2.74958e-89	MGI:1347469	Foxl1	forkhead box L1
Sgcd	136.076	3.44683	0.231176	14.91	2.83759e-50	3.96404e-49	MGI:1346525	Sgcd	sarcoglycan, delta (dystrophin-associated glycoprotein)
Thsd7a	185.111	3.44521	0.216272	15.93	3.92265e-57	6.59863e-56	MGI:2685683	Thsd7a	thrombospondin, type I, domain containing 7A
Dse	589.918	3.44063	0.141385	24.3352	8.31685e-131	5.83951e-129	MGI:2443455	Dse	dermatan sulfate epimerase
Acta2	85917	3.42579	0.0997991	34.3269	3.11745e-258	9.32292e-256	MGI:87909	Acta2	actin, alpha 2, smooth muscle, aorta
Foxc2	111.147	3.42523	0.246812	13.8779	8.62538e-44	1.01747e-42	MGI:1347481	Foxc2	forkhead box C2
Gpr176	1039.91	3.40672	0.104633	32.5588	1.57057e-232	3.62331e-230	MGI:2685858	Gpr176	G protein-coupled receptor 176
Smarca2	1246.16	3.40298	0.131947	25.7905	1.13236e-146	9.57405e-145	MGI:99603	Smarca2	SWI/SNF related, matrix associated, actin dependent regulator of chromatin, subfamily a, member 2
Pcdhb5	80.4391	3.39646	0.280107	12.1256	7.7301e-34	6.67915e-33	MGI:2136739	Pcdhb5	protocadherin beta 5
Wnt4	245.17	3.39574	0.180035	18.8615	2.36207e-79	6.55414e-78	MGI:98957	Wnt4	wingless-type MMTV integration site family, member 4
Fcgrt	1000.95	3.39005	0.157864	21.4746	2.69162e-102	1.13195e-100	MGI:103017	Fcgrt	Fc receptor, IgG, alpha chain transporter
Nid2	4556.05	3.38162	0.156687	21.582	2.65023e-103	1.13826e-101	MGI:1298229	Nid2	nidogen 2
Lrrc32	191.817	3.37886	0.19862	17.0117	6.72996e-65	1.35177e-63	MGI:93882	Lrrc32	leucine rich repeat containing 32
Trim12c	42.2054	3.37531	0.410076	8.23095	1.85737e-16	7.84994e-16	MGI:4821183	Trim12c	tripartite motif-containing 12C
Ebf1	256.899	3.37331	0.168294	20.0441	2.27358e-89	7.69729e-88	MGI:95275	Ebf1	early B cell factor 1
Irx3	90.9142	3.35598	0.278936	12.0314	2.43132e-33	2.0665e-32	MGI:1197522	Irx3	Iroquois related homeobox 3
Lmod1	354.156	3.35595	0.170559	19.6762	3.45195e-86	1.09735e-84	MGI:2135671	Lmod1	leiomodin 1 (smooth muscle)
Kcnj2	294.401	3.34706	0.16	20.9191	3.58948e-97	1.38676e-95	MGI:104744	Kcnj2	potassium inwardly-rectifying channel, subfamily J, member 2
Cpeb1	181.495	3.34147	0.201577	16.5766	1.0285e-61	1.96096e-60	MGI:108442	Cpeb1	cytoplasmic polyadenylation element binding protein 1
Gja1	1423.03	3.33652	0.127821	26.103	3.36954e-150	2.98982e-148	MGI:95713	Gja1	gap junction protein, alpha 1
Ptn	199.192	3.3354	0.244069	13.6658	1.62555e-42	1.83446e-41	MGI:97804	Ptn	pleiotrophin
Adamtsl3	461.047	3.33021	0.172004	19.3613	1.6373e-83	4.93298e-82	MGI:3028499	Adamtsl3	ADAMTS-like 3
Eva1c	247.507	3.3282	0.173693	19.1613	7.78648e-82	2.26974e-80	MGI:1918217	Eva1c	eva-1 homolog C (C. elegans)
Insyn1	327.861	3.32609	0.191002	17.4139	6.46904e-68	1.41365e-66	MGI:2442108	6030419C18Rik	RIKEN cDNA 6030419C18 gene
Pde8b	56.5932	3.3152	0.343196	9.6598	4.46728e-22	2.45298e-21	MGI:2443999	Pde8b	phosphodiesterase 8B
Gm19522	22.7078	3.31231	0.460621	7.19098	6.4329e-13	2.24665e-12	MGI:5011707	Gm19522	predicted gene, 19522
Tekt2	37.579	3.31079	0.382141	8.66379	4.56333e-18	2.08291e-17	MGI:1346335	Tekt2	tektin 2
Rassf5	187.751	3.31035	0.187813	17.6258	1.56193e-69	3.53767e-68	MGI:1926375	Rassf5	Ras association (RalGDS/AF-6) domain family member 5
Naip2	57.2376	3.30815	0.313258	10.5605	4.54341e-26	2.95973e-25	MGI:1298226	Naip2	NLR family, apoptosis inhibitory protein 2
Dlc1	423.005	3.30533	0.143584	23.0201	2.93194e-117	1.63269e-115	MGI:1354949	Dlc1	deleted in liver cancer 1
Cpne8	647.736	3.28676	0.120057	27.3768	5.18713e-165	5.62194e-163	MGI:1914121	Cpne8	copine VIII
Asb2	74.5142	3.2823	0.2981	11.0107	3.39285e-28	2.40523e-27	MGI:1929743	Asb2	ankyrin repeat and SOCS box-containing 2
Nynrin	208.968	3.27784	0.186381	17.5868	3.11043e-69	6.98615e-68	MGI:2652872	Nynrin	NYN domain and retroviral integrase containing
Adgrg1	107.186	3.27689	0.238823	13.721	7.59779e-43	8.69573e-42	MGI:1340051	Adgrg1	adhesion G protein-coupled receptor G1
Eng	505.087	3.27527	0.121334	26.9938	1.74544e-160	1.784e-158	MGI:95392	Eng	endoglin
Cavin2	287.836	3.271	0.168462	19.4169	5.55862e-84	1.69051e-82	MGI:99513	Sdpr	serum deprivation response
Aqp1	2567.33	3.26718	0.130003	25.1316	2.24741e-139	1.72826e-137	MGI:103201	Aqp1	aquaporin 1
Car5b	1177.76	3.25977	0.0932163	34.9699	6.44851e-268	2.16952e-265	MGI:1926249	Car5b	carbonic anhydrase 5b, mitochondrial
Igsf10	327.178	3.25493	0.19893	16.3622	3.55932e-60	6.48753e-59	MGI:1923481	Igsf10	immunoglobulin superfamily, member 10
Tlr3	129.872	3.24845	0.226317	14.3536	1.01205e-46	1.28995e-45	MGI:2156367	Tlr3	toll-like receptor 3
Bcl2	120.092	3.2476	0.232657	13.9587	2.78351e-44	3.33959e-43	MGI:88138	Bcl2	B cell leukemia/lymphoma 2
Rnd3	1278.38	3.24719	0.122233	26.5656	1.69818e-155	1.67219e-153	MGI:1921444	Rnd3	Rho family GTPase 3
Rac3	37.8758	3.2467	0.372415	8.71797	2.83245e-18	1.30615e-17	MGI:2180784	Rac3	RAS-related C3 botulinum substrate 3
Pcdh19	625.106	3.23791	0.137062	23.6236	2.20466e-123	1.37463e-121	MGI:2685563	Pcdh19	protocadherin 19
Dhrs9	71.6203	3.23754	0.27558	11.7481	7.22105e-32	5.85112e-31	MGI:2442798	Dhrs9	dehydrogenase/reductase (SDR family) member 9
Usp17la	102.912	3.22826	0.240161	13.4421	3.42787e-41	3.6929e-40	MGI:107699	Usp17la	ubiquitin specific peptidase 17-like A
Mmp23	481.501	3.22683	0.170543	18.921	7.66535e-80	2.16034e-78	MGI:1347361	Mmp23	matrix metallopeptidase 23
Scml2	33.3387	3.22377	0.393092	8.20105	2.38288e-16	1.00055e-15	MGI:1340042	Scml2	sex comb on midleg-like 2 (Drosophila)
Dglucy	578.292	3.20831	0.11369	28.2197	3.35222e-175	4.19651e-173	MGI:2444813	9030617O03Rik	RIKEN cDNA 9030617O03 gene
Sytl4	84.1034	3.20725	0.26284	12.2023	3.02223e-34	2.64388e-33	MGI:1351606	Sytl4	synaptotagmin-like 4
Arsi	17.5634	3.20418	0.490957	6.52641	6.7366e-11	2.10873e-10	MGI:2670959	Arsi	arylsulfatase i
Nfatc4	1110.49	3.20392	0.127118	25.2044	3.5862e-140	2.7843e-138	MGI:1920431	Nfatc4	nuclear factor of activated T cells, cytoplasmic, calcineurin dependent 4
Gpm6b	229.929	3.20179	0.225018	14.229	6.05023e-46	7.5448e-45	MGI:107672	Gpm6b	glycoprotein m6b
Inhba	214.85	3.19759	0.200163	15.9749	1.9112e-57	3.22172e-56	MGI:96570	Inhba	inhibin beta-A
Tspyl4	217.39	3.18865	0.173181	18.4123	1.04755e-75	2.75071e-74	MGI:106393	Tspyl4	TSPY-like 4
Dusp23	24.6295	3.18035	0.436947	7.27857	3.37377e-13	1.19585e-12	MGI:1915690	Dusp23	dual specificity phosphatase 23
Dio2	132.12	3.17515	0.377262	8.4163	3.88568e-17	1.69274e-16	MGI:1338833	Dio2	deiodinase, iodothyronine, type II
Adra1d	108.083	3.16818	0.222731	14.2243	6.47846e-46	8.06015e-45	MGI:106673	Adra1d	adrenergic receptor, alpha 1d
Itga11	389.104	3.16262	0.171472	18.444	5.83015e-76	1.53591e-74	MGI:2442114	Itga11	integrin alpha 11
Ak5	686.782	3.159	0.121636	25.9709	1.05513e-148	9.21045e-147	MGI:2677491	Ak5	adenylate kinase 5
Glis3	527.776	3.15072	0.15119	20.8394	1.90228e-96	7.19435e-95	MGI:2444289	Glis3	GLIS family zinc finger 3
Pakap	51.4814	3.14889	0.340392	9.25076	2.22905e-20	1.13663e-19	MGI:5141924	Pakap	paralemmin A kinase anchor protein
Rab39b	187.932	3.14848	0.183935	17.1174	1.10169e-65	2.25776e-64	MGI:1915040	Rab39b	RAB39B, member RAS oncogene family
Igfbp7	7191.44	3.14548	0.117157	26.8485	8.78302e-159	8.86481e-157	MGI:1352480	Igfbp7	insulin-like growth factor binding protein 7
Mid2	247.231	3.14367	0.220159	14.2791	2.95513e-46	3.7196e-45	MGI:1344333	Mid2	midline 2
Ablim1	981.533	3.14163	0.119806	26.2227	1.46525e-151	1.34445e-149	MGI:1194500	Ablim1	actin-binding LIM protein 1
Kalrn	262.549	3.13809	0.155086	20.2345	4.8613e-91	1.71035e-89	MGI:2685385	Kalrn	kalirin, RhoGEF kinase
Olfml3	3598.08	3.13537	0.108703	28.8434	6.13134e-183	8.46282e-181	MGI:1914877	Olfml3	olfactomedin-like 3
Mctp1	57.8906	3.12257	0.327361	9.5386	1.44767e-21	7.80323e-21	MGI:1926021	Mctp1	multiple C2 domains, transmembrane 1
Sh3gl3	178.942	3.12145	0.17562	17.7739	1.12681e-70	2.59215e-69	MGI:700011	Sh3gl3	SH3-domain GRB2-like 3
Nsg1	3978	3.10851	0.112692	27.5842	1.72281e-167	1.91873e-165	MGI:109149	Nsg1	neuron specific gene family member 1
Il11ra1	163.857	3.09186	0.208644	14.8188	1.10685e-49	1.51995e-48	MGI:107426	Il11ra1	interleukin 11 receptor, alpha chain 1
Csrp2	3533.21	3.08533	0.0992051	31.1005	2.36991e-212	4.66727e-210	MGI:1202907	Csrp2	cysteine and glycine-rich protein 2
Ajm1	44.1272	3.08237	0.359824	8.56634	1.06824e-17	4.78398e-17	MGI:2685842	Gm996	predicted gene 996
Gsta4	1092.06	3.0796	0.117318	26.2501	7.13407e-152	6.69815e-150	MGI:1309515	Gsta4	glutathione S-transferase, alpha 4
Adamts5	251.538	3.0768	0.181551	16.9474	2.0129e-64	4.00325e-63	MGI:1346321	Adamts5	a disintegrin-like and metallopeptidase (reprolysin type) with thrombospondin type 1 motif, 5 (aggrecanase-2)
Slc26a7	32.2672	3.07626	0.398738	7.71499	1.20994e-14	4.64559e-14	MGI:2384791	Slc26a7	solute carrier family 26, member 7
Rerg	278.591	3.07499	0.21695	14.1737	1.33225e-45	1.63609e-44	MGI:2665139	Rerg	RAS-like, estrogen-regulated, growth-inhibitor
Cadps	381.641	3.07409	0.163055	18.8531	2.7712e-79	7.67617e-78	MGI:1350922	Cadps	Ca2+-dependent secretion activator
Fhdc1	422.424	3.06619	0.172503	17.7747	1.10997e-70	2.55704e-69	MGI:2684972	Fhdc1	FH2 domain containing 1
Negr1	60.4888	3.06579	0.319737	9.58848	8.93964e-22	4.86737e-21	MGI:2444846	Negr1	neuronal growth regulator 1
Plekhg4	142.651	3.05687	0.219883	13.9022	6.13922e-44	7.28452e-43	MGI:2142544	Plekhg4	pleckstrin homology domain containing, family G (with RhoGef domain) member 4
Scn9a	26.5244	3.05573	0.411877	7.41903	1.17978e-13	4.29202e-13	MGI:107636	Scn9a	sodium channel, voltage-gated, type IX, alpha
Samd9l	161.894	3.05423	0.224055	13.6316	2.59689e-42	2.90222e-41	MGI:1343184	Samd9l	sterile alpha motif domain containing 9-like
Emx2os	66.1285	3.04823	0.274823	11.0916	1.37727e-28	9.89396e-28	MGI:3052329	Emx2os	Emx2 opposite strand/antisense transcript (non-protein coding)
Capn6	2374.49	3.04334	0.076204	39.9368	0	0	MGI:1100850	Capn6	calpain 6
Ly6c1	260.114	3.0291	0.155387	19.4939	1.23778e-84	3.82198e-83	MGI:96882	Ly6c1	lymphocyte antigen 6 complex, locus C1
Sardh	1271.96	3.02536	0.0877223	34.4879	1.21757e-260	3.70991e-258	MGI:2183102	Sardh	sarcosine dehydrogenase
Cyp2c55	29.326	3.02144	0.403841	7.48176	7.33313e-14	2.70063e-13	MGI:1919332	Cyp2c55	cytochrome P450, family 2, subfamily c, polypeptide 55
Cmklr1	136.512	3.01432	0.210482	14.321	1.61732e-46	2.04847e-45	MGI:109603	Cmklr1	chemokine-like receptor 1
Wnt5b	90.4105	3.00763	0.2651	11.3453	7.82809e-30	5.88802e-29	MGI:98959	Wnt5b	wingless-type MMTV integration site family, member 5B
Mgp	7579.4	3.00189	0.33314	9.0109	2.04378e-19	9.96827e-19	MGI:96976	Mgp	matrix Gla protein
Mettl24	72.7183	2.99621	0.269948	11.0992	1.26571e-28	9.10466e-28	MGI:3045338	Mettl24	methyltransferase like 24
Tlr5	51.9633	2.98905	0.299486	9.98059	1.85365e-23	1.08498e-22	MGI:1858171	Tlr5	toll-like receptor 5
Tmtc2	55.0067	2.98884	0.33138	9.01937	1.89172e-19	9.24618e-19	MGI:1914057	Tmtc2	transmembrane and tetratricopeptide repeat containing 2
N4bp2l1	78.8087	2.98607	0.277176	10.7732	4.60846e-27	3.13885e-26	MGI:2140872	N4bp2l1	NEDD4 binding protein 2-like 1
Boc	180.848	2.98262	0.199083	14.9818	9.65929e-51	1.37313e-49	MGI:2151153	Boc	biregional cell adhesion molecule-related/down-regulated by oncogenes (Cdon) binding protein
Pde4d	227.653	2.98203	0.180909	16.4836	4.81604e-61	9.01208e-60	MGI:99555	Pde4d	phosphodiesterase 4D, cAMP specific
Plaat3	893.7	2.97995	0.132886	22.4248	2.25389e-111	1.1234e-109	MGI:2179715	Pla2g16	phospholipase A2, group XVI
Mapk10	28.1032	2.9755	0.393415	7.56326	3.93078e-14	1.46838e-13	MGI:1346863	Mapk10	mitogen-activated protein kinase 10
Phyhd1	201.277	2.97496	0.203652	14.608	2.49607e-48	3.32583e-47	MGI:3612860	Phyhd1	phytanoyl-CoA dioxygenase domain containing 1
Sdsl	33.6743	2.97061	0.36836	8.06443	7.35789e-16	3.00969e-15	MGI:2182607	Sdsl	serine dehydratase-like
Kctd12b	61.0911	2.96896	0.338244	8.77757	1.67051e-18	7.79007e-18	MGI:2444667	Kctd12b	potassium channel tetramerisation domain containing 12b
Apba1	193.311	2.96627	0.197596	15.0118	6.14249e-51	8.82519e-50	MGI:1860297	Apba1	amyloid beta (A4) precursor protein binding, family A, member 1
Pamr1	25.7795	2.96262	0.446624	6.63338	3.28092e-11	1.04504e-10	MGI:2445082	Pamr1	peptidase domain containing associated with muscle regeneration 1
Sparc	59340.3	2.95749	0.103533	28.5658	1.78905e-179	2.38772e-177	MGI:98373	Sparc	secreted acidic cysteine rich glycoprotein
Cd74	39.35	2.95488	0.359166	8.22707	1.91853e-16	8.10418e-16	MGI:96534	Cd74	CD74 antigen (invariant polypeptide of major histocompatibility complex, class II antigen-associated)
Cdsn	587.724	2.95163	0.148566	19.8674	7.79025e-88	2.53639e-86	MGI:3505689	Cdsn	corneodesmosin
Sh2d4a	34.3473	2.95121	0.373071	7.91059	2.56181e-15	1.01873e-14	MGI:1919531	Sh2d4a	SH2 domain containing 4A
Prkd1	286.299	2.94771	0.154082	19.1308	1.39814e-81	4.04633e-80	MGI:99879	Prkd1	protein kinase D1
Afap1l2	277.133	2.9348	0.146053	20.094	8.32377e-90	2.85394e-88	MGI:2147658	Afap1l2	actin filament associated protein 1-like 2
Arnt2	15.9448	2.92883	0.474812	6.1684	6.8984e-10	2.03289e-09	MGI:107188	Arnt2	aryl hydrocarbon receptor nuclear translocator 2
Emilin2	353.299	2.92859	0.151307	19.3553	1.83958e-83	5.52182e-82	MGI:2389136	Emilin2	elastin microfibril interfacer 2
Triqk	148.126	2.92732	0.193221	15.1501	7.56476e-52	1.10856e-50	MGI:3650048	Triqk	triple QxxK/R motif containing
Pmp22	2663.69	2.92698	0.092319	31.7051	1.32351e-220	2.81229e-218	MGI:97631	Pmp22	peripheral myelin protein 22
Gstm2	1831.91	2.90434	0.100512	28.8956	1.35701e-183	1.9056e-181	MGI:95861	Gstm2	glutathione S-transferase, mu 2
Casp12	220.81	2.90393	0.186989	15.53	2.17535e-54	3.42395e-53	MGI:1312922	Casp12	caspase 12
Tlr2	343.4	2.89523	0.136316	21.239	4.16481e-100	1.71139e-98	MGI:1346060	Tlr2	toll-like receptor 2
Grem1	54.8415	2.89108	0.316786	9.1263	7.08786e-20	3.53168e-19	MGI:1344337	Grem1	gremlin 1, DAN family BMP antagonist
Greb1l	102.71	2.89047	0.226878	12.7402	3.53551e-37	3.43325e-36	MGI:3576497	Greb1l	growth regulation by estrogen in breast cancer-like
Adcy4	36.496	2.88175	0.346066	8.32715	8.28127e-17	3.56244e-16	MGI:99674	Adcy4	adenylate cyclase 4
Alx1	10.6143	2.88116	0.536826	5.36704	8.00399e-08	2.05561e-07	MGI:104621	Alx1	ALX homeobox 1
Plac8	101.521	2.87694	0.239547	12.0099	3.15244e-33	2.67098e-32	MGI:2445289	Plac8	placenta-specific 8
Asap1	4335.48	2.87515	0.0967652	29.7126	5.27736e-194	8.3553e-192	MGI:1342335	Asap1	ArfGAP with SH3 domain, ankyrin repeat and PH domain1
Fzd1	1840.22	2.87299	0.126477	22.7155	3.14843e-114	1.68358e-112	MGI:1196625	Fzd1	frizzled class receptor 1
Radil	124.811	2.86845	0.216657	13.2396	5.18155e-40	5.41597e-39	MGI:2443088	Radil	Ras association and DIL domains
H60b	72.3434	2.86528	0.265838	10.7783	4.35785e-27	2.97191e-26	MGI:3649078	H60b	histocompatibility 60b
Erc2	58.2122	2.86101	0.287326	9.95737	2.34166e-23	1.36027e-22	MGI:1098749	Erc2	ELKS/RAB6-interacting/CAST family member 2
Selenop	1471.63	2.85711	0.156109	18.3021	7.96927e-75	2.05256e-73	MGI:894288	Sepp1	selenoprotein P, plasma, 1
Sema3f	108.497	2.8535	0.240196	11.8799	1.50593e-32	1.24778e-31	MGI:1096347	Sema3f	sema domain, immunoglobulin domain (Ig), short basic domain, secreted, (semaphorin) 3F
Ptpn22	42.5174	2.84936	0.318221	8.95402	3.42759e-19	1.6523e-18	MGI:107170	Ptpn22	protein tyrosine phosphatase, non-receptor type 22 (lymphoid)
Il7	35.7629	2.84616	0.348384	8.1696	3.09418e-16	1.29049e-15	MGI:96561	Il7	interleukin 7
Hdgfl3	141.546	2.84046	0.195178	14.5532	5.57624e-48	7.38726e-47	MGI:1352760	Hdgfrp3	hepatoma-derived growth factor, related protein 3
Ltc4s	27.3936	2.83296	0.379989	7.45537	8.96182e-14	3.28397e-13	MGI:107498	Ltc4s	leukotriene C4 synthase
Lrrcc1	430.075	2.83099	0.195075	14.5123	1.01266e-47	1.32524e-46	MGI:1918960	Lrrcc1	leucine rich repeat and coiled-coil domain containing 1
Arhgef9	205.091	2.82926	0.174171	16.2442	2.45629e-59	4.35897e-58	MGI:2442233	Arhgef9	CDC42 guanine nucleotide exchange factor (GEF) 9
Nog	72.7684	2.82702	0.264677	10.681	1.24889e-26	8.35128e-26	MGI:104327	Nog	noggin
Slc41a3	111.837	2.82278	0.215059	13.1256	2.34861e-39	2.40811e-38	MGI:1918949	Slc41a3	solute carrier family 41, member 3
Emx2	369.857	2.82029	0.131118	21.5096	1.26595e-102	5.35177e-101	MGI:95388	Emx2	empty spiracles homeobox 2
Mgmt	86.1024	2.81811	0.240831	11.7016	1.25063e-31	1.00181e-30	MGI:96977	Mgmt	O-6-methylguanine-DNA methyltransferase
Anxa3	3308.07	2.81715	0.0992249	28.3916	2.56686e-177	3.39772e-175	MGI:1201378	Anxa3	annexin A3
Ephb6	1076.49	2.81585	0.133759	21.0516	2.20873e-98	8.6997e-97	MGI:1096338	Ephb6	Eph receptor B6
Myo1d	1839.71	2.80813	0.125918	22.3013	3.5873e-110	1.74492e-108	MGI:107728	Myo1d	myosin ID
Glt8d2	104.004	2.80096	0.213251	13.1345	2.08798e-39	2.15318e-38	MGI:1922032	Glt8d2	glycosyltransferase 8 domain containing 2
St8sia2	140.696	2.80035	0.210073	13.3304	1.54092e-40	1.6339e-39	MGI:106020	St8sia2	ST8 alpha-N-acetyl-neuraminide alpha-2,8-sialyltransferase 2
Fam131b	226.446	2.79896	0.173327	16.1484	1.16538e-58	2.03237e-57	MGI:1923406	Fam131b	family with sequence similarity 131, member B
Atp10d	117.925	2.79712	0.228869	12.2215	2.38617e-34	2.09425e-33	MGI:2450125	Atp10d	ATPase, class V, type 10D
Pparg	179.534	2.78826	0.207737	13.4221	4.49112e-41	4.8287e-40	MGI:97747	Pparg	peroxisome proliferator activated receptor gamma
Tph2	77.4265	2.78113	0.256798	10.83	2.48085e-27	1.70845e-26	MGI:2651811	Tph2	tryptophan hydroxylase 2
Csf1	5094.44	2.77535	0.122388	22.6766	7.63147e-114	4.04068e-112	MGI:1339753	Csf1	colony stimulating factor 1 (macrophage)
Aldh1l1	94.7185	2.77138	0.232388	11.9256	8.70077e-33	7.26519e-32	MGI:1340024	Aldh1l1	aldehyde dehydrogenase 1 family, member L1
Rhoj	362.944	2.77001	0.135166	20.4935	2.46204e-93	8.95485e-92	MGI:1931551	Rhoj	ras homolog gene family, member J
Itpkb	139.565	2.76581	0.19043	14.5241	8.53058e-48	1.12274e-46	MGI:109235	Itpkb	inositol 1,4,5-trisphosphate 3-kinase B
Thbs2	233.264	2.75617	0.211652	13.0222	9.14785e-39	9.24459e-38	MGI:98738	Thbs2	thrombospondin 2
Smad6	159.084	2.75377	0.186538	14.7625	2.55476e-49	3.47572e-48	MGI:1336883	Smad6	SMAD family member 6
Gchfr	150.115	2.7526	0.220387	12.4898	8.48639e-36	7.81784e-35	MGI:2443977	Gchfr	GTP cyclohydrolase I feedback regulator
Lynx1	610.515	2.75144	0.122353	22.4876	5.48355e-112	2.75869e-110	MGI:1345180	Lynx1	Ly6/neurotoxin 1
Mtus1	322.923	2.75051	0.153497	17.9189	8.3904e-72	1.98094e-70	MGI:2142572	Mtus1	mitochondrial tumor suppressor 1
Nfatc1	307.198	2.75031	0.141236	19.4732	1.85211e-84	5.70797e-83	MGI:102469	Nfatc1	nuclear factor of activated T cells, cytoplasmic, calcineurin dependent 1
Dhrs3	372.731	2.74942	0.139893	19.6537	5.37212e-86	1.70106e-84	MGI:1315215	Dhrs3	dehydrogenase/reductase (SDR family) member 3
Matn2	1149.09	2.7444	0.152988	17.9386	5.89062e-72	1.39483e-70	MGI:109613	Matn2	matrilin 2
Fzd4	69.4063	2.74296	0.264528	10.3692	3.42218e-25	2.15122e-24	MGI:108520	Fzd4	frizzled class receptor 4
Dkk2	247.429	2.73916	0.225179	12.1644	4.81246e-34	4.1828e-33	MGI:1890663	Dkk2	dickkopf WNT signaling pathway inhibitor 2
Rora	148.893	2.73456	0.233161	11.7282	9.13724e-32	7.36681e-31	MGI:104661	Rora	RAR-related orphan receptor alpha
Plcd1	351.432	2.73399	0.126691	21.5801	2.76524e-103	1.1845e-101	MGI:97614	Plcd1	phospholipase C, delta 1
Epb41l4a	810.072	2.72501	0.110434	24.6754	1.96384e-134	1.44155e-132	MGI:103007	Epb4.1l4a	erythrocyte membrane protein band 4.1 like 4a
Mmp16	126.76	2.7191	0.191834	14.1743	1.32248e-45	1.62532e-44	MGI:1276107	Mmp16	matrix metallopeptidase 16
Mmp14	6224.13	2.71204	0.0967413	28.034	6.26703e-173	7.66715e-171	MGI:101900	Mmp14	matrix metallopeptidase 14 (membrane-inserted)
A930004D18Rik	145.326	2.70969	0.198793	13.6307	2.62993e-42	2.93712e-41	MGI:1925190	A930004D18Rik	RIKEN cDNA A930004D18 gene
Setbp1	576.988	2.70666	0.156491	17.2959	5.05121e-67	1.07899e-65	MGI:1933199	Setbp1	SET binding protein 1
Fah	319.01	2.70598	0.131859	20.5218	1.37572e-93	5.02635e-92	MGI:95482	Fah	fumarylacetoacetate hydrolase
Notum	49.4046	2.70321	0.314792	8.58729	8.90421e-18	4.00318e-17	MGI:1924833	Notum	notum pectinacetylesterase homolog (Drosophila)
Smpd3	94.2773	2.69325	0.242007	11.1288	9.08671e-29	6.58919e-28	MGI:1927578	Smpd3	sphingomyelin phosphodiesterase 3, neutral
Elovl7	45.0947	2.69073	0.332825	8.0845	6.24193e-16	2.56426e-15	MGI:1921809	Elovl7	ELOVL family member 7, elongation of long chain fatty acids (yeast)
Mindy2	560.475	2.68505	0.154912	17.3328	2.6627e-67	5.71807e-66	MGI:2443086	Fam63b	family with sequence similarity 63, member B
Il1rl1	15.1639	2.6805	0.47863	5.60035	2.13914e-08	5.7005e-08	MGI:98427	Il1rl1	interleukin 1 receptor-like 1
Hspb6	1789.29	2.67987	0.0889841	30.1163	2.96376e-199	5.14643e-197	MGI:2685325	Hspb6	heat shock protein, alpha-crystallin-related, B6
Nkain2	35.919	2.67831	0.37854	7.07536	1.49057e-12	5.09444e-12	MGI:1923447	Nkain2	Na+/K+ transporting ATPase interacting 2
Axin2	205.441	2.6723	0.217005	12.3145	7.57091e-35	6.7698e-34	MGI:1270862	Axin2	axin2
Gm14295	134.828	2.67163	0.206055	12.9656	1.91673e-38	1.92257e-37	MGI:3709624	Gm14295	predicted gene 14295
Gulp1	320.677	2.67115	0.133472	20.0129	4.25446e-89	1.43136e-87	MGI:1920407	Gulp1	GULP, engulfment adaptor PTB domain containing 1
Loxl4	491.979	2.66935	0.15407	17.3256	3.01434e-67	6.46462e-66	MGI:1914823	Loxl4	lysyl oxidase-like 4
Zfp983	41.919	2.66686	0.326407	8.17035	3.07489e-16	1.28278e-15	MGI:1920479	3110052M02Rik	RIKEN cDNA 3110052M02 gene
Ddx58	833.705	2.66624	0.163775	16.2799	1.37098e-59	2.4464e-58	MGI:2442858	Ddx58	DEAD (Asp-Glu-Ala-Asp) box polypeptide 58
Rgs10	422.657	2.66572	0.129399	20.6007	2.70447e-94	9.94864e-93	MGI:1915115	Rgs10	regulator of G-protein signalling 10
Slc5a7	679.845	2.66256	0.153006	17.4017	8.01047e-68	1.74341e-66	MGI:1927126	Slc5a7	solute carrier family 5 (choline transporter), member 7
Runx1t1	34.3641	2.66136	0.369789	7.19698	6.15595e-13	2.15132e-12	MGI:104793	Runx1t1	runt-related transcription factor 1; translocated to, 1 (cyclin D-related)
Palm2	292.621	2.66018	0.132044	20.1462	2.90551e-90	1.00045e-88	MGI:1934601	Palm2	paralemmin 2
Sfrp4	137.905	2.6587	0.232807	11.4202	3.31437e-30	2.51877e-29	MGI:892010	Sfrp4	secreted frizzled-related protein 4
Cib2	357.662	2.65293	0.150028	17.6828	5.6864e-70	1.2952e-68	MGI:1929293	Cib2	calcium and integrin binding family member 2
Creb3l1	1876.51	2.65207	0.0740087	35.8345	3.20127e-281	1.17494e-278	MGI:1347062	Creb3l1	cAMP responsive element binding protein 3-like 1
2010315B03Rik	57.1218	2.65168	0.279083	9.50139	2.07101e-21	1.10781e-20	MGI:1919321	2010315B03Rik	RIKEN cDNA 2010315B03 gene
Ifit1	766.519	2.65107	0.423255	6.26353	3.76351e-10	1.12738e-09	MGI:99450	Ifit1	interferon-induced protein with tetratricopeptide repeats 1
Prss23	745.07	2.65083	0.110136	24.0687	5.31718e-128	3.63844e-126	MGI:1923703	Prss23	protease, serine 23
Fbln2	3344.48	2.64011	0.125005	21.1199	5.21715e-99	2.09062e-97	MGI:95488	Fbln2	fibulin 2
Pdgfc	1226.04	2.63801	0.137446	19.193	4.23481e-82	1.24116e-80	MGI:1859631	Pdgfc	platelet-derived growth factor, C polypeptide
Nrep	903.542	2.63675	0.144064	18.3026	7.89356e-75	2.03631e-73	MGI:99444	Nrep	neuronal regeneration related protein
Zfp874a	93.7424	2.6342	0.26085	10.0985	5.60811e-24	3.35801e-23	MGI:3040703	Zfp874a	zinc finger protein 874a
Oxct1	7675.05	2.63393	0.0833769	31.5906	4.96861e-219	1.01567e-216	MGI:1914291	Oxct1	3-oxoacid CoA transferase 1
Rtp4	210.974	2.63282	0.401029	6.56517	5.19739e-11	1.63771e-10	MGI:1915025	Rtp4	receptor transporter protein 4
Ppl	6.55285	2.62643	0.592045	4.4362	9.15621e-06	2.02e-05	MGI:1194898	Ppl	periplakin
Gm10638	28.0147	2.61888	0.376731	6.95159	3.6119e-12	1.2124e-11	MGI:3704316	Gm10638	predicted gene 10638
Slc7a7	142.144	2.61587	0.234187	11.17	5.71951e-29	4.18127e-28	MGI:1337120	Slc7a7	solute carrier family 7 (cationic amino acid transporter, y+ system), member 7
Ifi47	195.411	2.61449	0.177307	14.7455	3.28708e-49	4.46076e-48	MGI:99448	Ifi47	interferon gamma inducible protein 47
Slit2	414.179	2.61195	0.170928	15.281	1.0235e-52	1.54041e-51	MGI:1315205	Slit2	slit homolog 2 (Drosophila)
Dixdc1	133.844	2.61067	0.205717	12.6906	6.67096e-37	6.40865e-36	MGI:2679721	Dixdc1	DIX domain containing 1
Mcub	459.805	2.61027	0.116304	22.4435	1.47968e-111	7.42094e-110	MGI:1914065	Ccdc109b	coiled-coil domain containing 109B
Zhx1	413.183	2.60173	0.132652	19.6132	1.1927e-85	3.76924e-84	MGI:109271	Zhx1	zinc fingers and homeoboxes 1
Col5a2	11079.6	2.59986	0.106163	24.4893	1.91967e-132	1.38396e-130	MGI:88458	Col5a2	collagen, type V, alpha 2
Dzip1	252.836	2.59685	0.151479	17.1433	7.05649e-66	1.45166e-64	MGI:1914311	Dzip1	DAZ interacting protein 1
Lgalsl	385.546	2.59097	0.142471	18.186	6.65966e-74	1.67258e-72	MGI:1916114	Lgalsl	lectin, galactoside binding-like
Adamts12	59.5972	2.58935	0.295997	8.74788	2.17398e-18	1.00942e-17	MGI:2146046	Adamts12	a disintegrin-like and metallopeptidase (reprolysin type) with thrombospondin type 1 motif, 12
Optc	36.8843	2.58664	0.322474	8.02125	1.04672e-15	4.24922e-15	MGI:2151113	Optc	opticin
Col16a1	1008.03	2.57749	0.131473	19.6048	1.40768e-85	4.42269e-84	MGI:1095396	Col16a1	collagen, type XVI, alpha 1
Abhd14b	181.288	2.57706	0.161085	15.9982	1.31606e-57	2.23481e-56	MGI:1923741	Abhd14b	abhydrolase domain containing 14b
Mmp19	222.127	2.5765	0.183463	14.0437	8.41817e-45	1.02061e-43	MGI:1927899	Mmp19	matrix metallopeptidase 19
Csf2rb2	21.285	2.57641	0.454968	5.66284	1.4889e-08	4.00938e-08	MGI:1339760	Csf2rb2	colony stimulating factor 2 receptor, beta 2, low-affinity (granulocyte-macrophage)
Klf12	245.061	2.5677	0.148674	17.2707	7.82188e-67	1.65768e-65	MGI:1333796	Klf12	Kruppel-like factor 12
Fam20a	781.294	2.56302	0.116104	22.0751	5.47863e-108	2.57943e-106	MGI:2388266	Fam20a	family with sequence similarity 20, member A
Zc2hc1a	1301.33	2.5623	0.115911	22.1057	2.78518e-108	1.319e-106	MGI:1914556	Zc2hc1a	zinc finger, C2HC-type containing 1A
Nipal1	51.3843	2.56122	0.302333	8.47152	2.42218e-17	1.0667e-16	MGI:1917951	Nipal1	NIPA-like domain containing 1
Carmn	30.9255	2.55882	0.353727	7.23388	4.69392e-13	1.64895e-12	MGI:4439832	Mir143hg	Mir143 and Mir145 host gene (non-protein coding)
Ids	1921.87	2.55615	0.0963635	26.5261	4.84687e-155	4.74377e-153	MGI:96417	Ids	iduronate 2-sulfatase
Ptk2b	688.087	2.55526	0.107724	23.7204	2.2186e-124	1.41056e-122	MGI:104908	Ptk2b	PTK2 protein tyrosine kinase 2 beta
Fat2	66.366	2.54436	0.256611	9.91526	3.57338e-23	2.05874e-22	MGI:2685369	Fat2	FAT atypical cadherin 2
Irgm1	1663.81	2.54052	0.157248	16.1562	1.02771e-58	1.79616e-57	MGI:107567	Irgm1	immunity-related GTPase family M member 1
Col4a5	1413.68	2.53766	0.133668	18.9848	2.27919e-80	6.49147e-79	MGI:88456	Col4a5	collagen, type IV, alpha 5
Dynap	288.508	2.53268	0.145645	17.3895	9.91089e-68	2.15122e-66	MGI:1922827	Dynap	dynactin associated protein
Rab3il1	217.657	2.53009	0.159572	15.8554	1.28901e-56	2.14159e-55	MGI:1922010	Rab3il1	RAB3A interacting protein (rabin3)-like 1
Brinp3	162.359	2.52842	0.186974	13.5229	1.14587e-41	1.2554e-40	MGI:2443035	Brinp3	bone morphogenetic protein/retinoic acid inducible neural specific 3
Tgm2	1663.28	2.52828	0.0913603	27.6738	1.44461e-168	1.64289e-166	MGI:98731	Tgm2	transglutaminase 2, C polypeptide
Phactr1	60.8634	2.52772	0.25687	9.84046	7.53631e-23	4.26881e-22	MGI:2659021	Phactr1	phosphatase and actin regulator 1
Pnp	969.522	2.5182	0.09077	27.7426	2.1412e-169	2.48764e-167	MGI:97365	Pnp	purine-nucleoside phosphorylase
Rab27b	178.473	2.51313	0.187714	13.3881	7.09932e-41	7.57746e-40	MGI:1931295	Rab27b	RAB27B, member RAS oncogene family
Map7	94.0307	2.51226	0.2134	11.7725	5.40828e-32	4.39991e-31	MGI:1328328	Map7	microtubule-associated protein 7
Apc2	82.8242	2.5095	0.236187	10.6251	2.2787e-26	1.50383e-25	MGI:1346052	Apc2	adenomatosis polyposis coli 2
Ssh3	183.4	2.49141	0.158364	15.7322	9.1004e-56	1.47998e-54	MGI:2683546	Ssh3	slingshot homolog 3 (Drosophila)
Scn2a	93.2032	2.4896	0.235105	10.5893	3.34067e-26	2.19214e-25	MGI:98248	Scn2a1	sodium channel, voltage-gated, type II, alpha 1
Tgtp2	65.1876	2.48894	0.31607	7.87465	3.41696e-15	1.35114e-14	MGI:3710083	Tgtp2	T cell specific GTPase 2
Masp1	761.341	2.4853	0.144519	17.1971	2.79275e-66	5.79693e-65	MGI:88492	Masp1	mannan-binding lectin serine peptidase 1
Irf9	592.371	2.4841	0.201261	12.3427	5.33528e-35	4.79996e-34	MGI:107587	Irf9	interferon regulatory factor 9
Hfe	69.1735	2.48215	0.256228	9.68727	3.41528e-22	1.88559e-21	MGI:109191	Hfe	hemochromatosis
Asic1	343.472	2.48116	0.163282	15.1955	3.78545e-52	5.61352e-51	MGI:1194915	Asic1	acid-sensing (proton-gated) ion channel 1
Il17rd	268.433	2.47982	0.181574	13.6574	1.82491e-42	2.05084e-41	MGI:2159727	Il17rd	interleukin 17 receptor D
Mn1	111.562	2.47936	0.217487	11.4001	4.17813e-30	3.16624e-29	MGI:1261813	Mn1	meningioma 1
Podnl1	215.783	2.47884	0.156774	15.8115	2.59193e-56	4.26243e-55	MGI:2685352	Podnl1	podocan-like 1
Pla1a	241.214	2.46978	0.20518	12.0371	2.2677e-33	1.93353e-32	MGI:1934677	Pla1a	phospholipase A1 member A
Klhdc8a	915.765	2.46916	0.14324	17.2379	1.3784e-66	2.89465e-65	MGI:2442630	Klhdc8a	kelch domain containing 8A
Cdo1	121.288	2.46812	0.258947	9.53136	1.5523e-21	8.35602e-21	MGI:105925	Cdo1	cysteine dioxygenase 1, cytosolic
Phldb2	2902.29	2.46713	0.117612	20.977	1.06476e-97	4.15335e-96	MGI:2444981	Phldb2	pleckstrin homology-like domain, family B, member 2
Cped1	82.3324	2.46687	0.26141	9.43678	3.84396e-21	2.02466e-20	MGI:2444814	Cped1	cadherin-like and PC-esterase domain containing 1
Fabp4	16.9994	2.46646	0.423402	5.82532	5.70021e-09	1.58302e-08	MGI:88038	Fabp4	fatty acid binding protein 4, adipocyte
Ggact	133.561	2.46625	0.176995	13.934	3.93673e-44	4.69529e-43	MGI:2385008	Ggact	gamma-glutamylamine cyclotransferase
Ptx3	224.962	2.46184	0.181583	13.5577	7.13803e-42	7.87378e-41	MGI:104641	Ptx3	pentraxin related gene
Xaf1	1016.17	2.46095	0.266176	9.24556	2.34022e-20	1.19219e-19	MGI:3772572	Xaf1	XIAP associated factor 1
Ndrg1	3735.35	2.45777	0.0754103	32.592	5.32568e-233	1.24644e-230	MGI:1341799	Ndrg1	N-myc downstream regulated gene 1
Apol7a	31.4279	2.45773	0.336669	7.30014	2.87477e-13	1.02347e-12	MGI:1923011	Apol7a	apolipoprotein L 7a
Dmd	72.1381	2.45681	0.321004	7.65352	1.95549e-14	7.42341e-14	MGI:94909	Dmd	dystrophin, muscular dystrophy
Edil3	1834.62	2.45624	0.154779	15.8693	1.03314e-56	1.72179e-55	MGI:1329025	Edil3	EGF-like repeats and discoidin I-like domains 3
Ston1	807.531	2.44972	0.10711	22.871	9.0366e-116	4.99767e-114	MGI:1924307	Ston1	stonin 1
Cacng7	146.238	2.44892	0.178185	13.7437	5.55869e-43	6.41194e-42	MGI:1932374	Cacng7	calcium channel, voltage-dependent, gamma subunit 7
Rtl5	97.7144	2.44791	0.230185	10.6345	2.05854e-26	1.36132e-25	MGI:3045324	Rgag4	retrotransposon gag domain containing 4
Tmem42	108.3	2.44103	0.215297	11.338	8.50885e-30	6.38519e-29	MGI:1277176	Tmem42	transmembrane protein 42
Uggt2	209.061	2.43945	0.206057	11.8387	2.46295e-32	2.02826e-31	MGI:1913685	Uggt2	UDP-glucose glycoprotein glucosyltransferase 2
Fam149a	1085.16	2.43425	0.0900223	27.0405	4.93824e-161	5.11203e-159	MGI:2387177	Fam149a	family with sequence similarity 149, member A
Loxl1	3843.1	2.43014	0.108365	22.4255	2.21936e-111	1.10961e-109	MGI:106096	Loxl1	lysyl oxidase-like 1
Slc41a2	280.855	2.42976	0.142154	17.0925	1.68865e-65	3.44319e-64	MGI:2442940	Slc41a2	solute carrier family 41, member 2
Sh3d19	2293.43	2.42811	0.0960455	25.2809	5.18814e-141	4.12725e-139	MGI:1350923	Sh3d19	SH3 domain protein D19
Porcn	488.187	2.42804	0.118851	20.4293	9.18035e-93	3.29452e-91	MGI:1890212	Porcn	porcupine homolog (Drosophila)
Dnm1	1058.22	2.42798	0.135046	17.979	2.84821e-72	6.83444e-71	MGI:107384	Dnm1	dynamin 1
Enpp5	776.842	2.42573	0.133469	18.1745	8.22052e-74	2.05183e-72	MGI:1933830	Enpp5	ectonucleotide pyrophosphatase/phosphodiesterase 5
Znhit6	2287.01	2.42543	0.158491	15.3032	7.27692e-53	1.10239e-51	MGI:1916996	Znhit6	zinc finger, HIT type 6
Ddah1	2897.35	2.41582	0.106951	22.5882	5.66707e-113	2.91457e-111	MGI:1916469	Ddah1	dimethylarginine dimethylaminohydrolase 1
Unc13c	158.268	2.41481	0.225316	10.7174	8.4315e-27	5.67808e-26	MGI:2149021	Unc13c	unc-13 homolog C (C. elegans)
Dennd4a	539.274	2.41385	0.138628	17.4124	6.64633e-68	1.44847e-66	MGI:2142979	Dennd4a	DENN/MADD domain containing 4A
Nr3c2	93.3828	2.41331	0.243353	9.91692	3.51421e-23	2.0261e-22	MGI:99459	Nr3c2	nuclear receptor subfamily 3, group C, member 2
Eif2ak2	637.37	2.40832	0.165256	14.5733	4.15499e-48	5.51347e-47	MGI:1353449	Eif2ak2	eukaryotic translation initiation factor 2-alpha kinase 2
Lhfp	1414.09	2.4054	0.0878595	27.3778	5.04674e-165	5.50675e-163	MGI:1920048	Lhfp	lipoma HMGIC fusion partner
Aebp1	10984.3	2.40424	0.14573	16.4979	3.79711e-61	7.13017e-60	MGI:1197012	Aebp1	AE binding protein 1
Osmr	500.624	2.39853	0.142343	16.8504	1.04284e-63	2.0613e-62	MGI:1330819	Osmr	oncostatin M receptor
Gata6	66.8605	2.38969	0.247229	9.66588	4.20966e-22	2.31546e-21	MGI:107516	Gata6	GATA binding protein 6
Cd248	652.322	2.38183	0.120951	19.6926	2.49446e-86	7.94536e-85	MGI:1917695	Cd248	CD248 antigen, endosialin
Samd4	663.931	2.38082	0.119141	19.9833	7.70179e-89	2.56976e-87	MGI:1921730	Samd4	sterile alpha motif domain containing 4
Ikzf2	140.575	2.37916	0.211076	11.2716	1.81302e-29	1.34121e-28	MGI:1342541	Ikzf2	IKAROS family zinc finger 2
Pdgfrb	4393.67	2.37876	0.101102	23.5284	2.09157e-122	1.27459e-120	MGI:97531	Pdgfrb	platelet derived growth factor receptor, beta polypeptide
Ccl5	82.8252	2.37663	0.31269	7.60061	2.94748e-14	1.10772e-13	MGI:98262	Ccl5	chemokine (C-C motif) ligand 5
Zbtb7c	216.808	2.37114	0.160591	14.7651	2.45865e-49	3.35344e-48	MGI:2443302	Zbtb7c	zinc finger and BTB domain containing 7C
Sh2d7	38.2365	2.37001	0.311052	7.61935	2.54958e-14	9.61314e-14	MGI:2441692	Sh2d7	SH2 domain containing 7
Shc4	124.339	2.36942	0.253803	9.33566	1.00363e-20	5.18977e-20	MGI:2655364	Shc4	SHC (Src homology 2 domain containing) family, member 4
Map6	713.383	2.36931	0.110694	21.4042	1.22098e-101	5.12146e-100	MGI:1201690	Map6	microtubule-associated protein 6
Hhipl1	42.1603	2.36818	0.310716	7.62171	2.5034e-14	9.44785e-14	MGI:1919265	Hhipl1	hedgehog interacting protein-like 1
Il15	34.4074	2.36763	0.337457	7.01609	2.28169e-12	7.72821e-12	MGI:103014	Il15	interleukin 15
Atp2a3	197.83	2.35857	0.159848	14.7551	2.85385e-49	3.87936e-48	MGI:1194503	Atp2a3	ATPase, Ca++ transporting, ubiquitous
Epha3	152.314	2.35089	0.216551	10.856	1.86673e-27	1.29215e-26	MGI:99612	Epha3	Eph receptor A3
2610035D17Rik	57.8993	2.34938	0.261685	8.9779	2.75988e-19	1.33842e-18	MGI:1919636	2610035D17Rik	RIKEN cDNA 2610035D17 gene
Msln	1027.75	2.34465	0.102917	22.782	6.92361e-115	3.76463e-113	MGI:1888992	Msln	mesothelin
Crabp1	29.3236	2.33862	0.392874	5.95259	2.63939e-09	7.48437e-09	MGI:88490	Crabp1	cellular retinoic acid binding protein I
Gabre	109.922	2.33669	0.211903	11.0272	2.82661e-28	2.00734e-27	MGI:1330235	Gabre	gamma-aminobutyric acid (GABA) A receptor, subunit epsilon
Glrb	196.161	2.33559	0.218062	10.7107	9.06911e-27	6.09476e-26	MGI:95751	Glrb	glycine receptor, beta subunit
Rgs4	28.185	2.33506	0.340478	6.85819	6.97395e-12	2.3102e-11	MGI:108409	Rgs4	regulator of G-protein signaling 4
Pak3	384.554	2.33384	0.137681	16.9511	1.88773e-64	3.75893e-63	MGI:1339656	Pak3	p21 protein (Cdc42/Rac)-activated kinase 3
Fgd3	218.757	2.33309	0.188159	12.3996	2.6259e-35	2.37967e-34	MGI:1353657	Fgd3	FYVE, RhoGEF and PH domain containing 3
Atxn1	238.342	2.32954	0.155348	14.9956	7.84475e-51	1.12111e-49	MGI:104783	Atxn1	ataxin 1
Cc2d2a	267.893	2.32783	0.142597	16.3246	6.60117e-60	1.19109e-58	MGI:1924487	Cc2d2a	coiled-coil and C2 domain containing 2A
Frs2	855.933	2.32657	0.119616	19.4504	2.89298e-84	8.84824e-83	MGI:1100860	Frs2	fibroblast growth factor receptor substrate 2
Tkt	2552.49	2.324	0.0873369	26.6096	5.25376e-156	5.23722e-154	MGI:105992	Tkt	transketolase
H2-T-ps	101.284	2.31857	0.215306	10.7687	4.8373e-27	3.29055e-26	MGI:2442805	C920025E04Rik	RIKEN cDNA C920025E04 gene
Gstm1	4687.45	2.31723	0.0962209	24.0824	3.82279e-128	2.62699e-126	MGI:95860	Gstm1	glutathione S-transferase, mu 1
Fam241b	50.8713	2.3105	0.301608	7.66061	1.85054e-14	7.03825e-14	MGI:1917144	2010107G23Rik	RIKEN cDNA 2010107G23 gene
Tmem100	30.4521	2.31035	0.37405	6.17659	6.55022e-10	1.93452e-09	MGI:1915138	Tmem100	transmembrane protein 100
B3gnt9	200.445	2.30869	0.153984	14.9931	8.14947e-51	1.16362e-49	MGI:2142841	B3gnt9	UDP-GlcNAc:betaGal beta-1,3-N-acetylglucosaminyltransferase 9
2610008E11Rik	199.203	2.3078	0.180871	12.7594	2.76475e-37	2.68801e-36	MGI:1919378	2610008E11Rik	RIKEN cDNA 2610008E11 gene
Cald1	13390.6	2.30647	0.0835749	27.5976	1.1882e-167	1.33252e-165	MGI:88250	Cald1	caldesmon 1
Mbnl1	2886.77	2.30596	0.0890004	25.9095	5.19931e-148	4.51418e-146	MGI:1928482	Mbnl1	muscleblind-like 1 (Drosophila)
Osr1	310.623	2.30589	0.122438	18.8331	4.04096e-79	1.11551e-77	MGI:1344424	Osr1	odd-skipped related 1 (Drosophila)
Ifi27	2090.25	2.30473	0.11587	19.8907	4.89992e-88	1.61158e-86	MGI:1277180	Ifi27	interferon, alpha-inducible protein 27
Rsu1	2301.62	2.30439	0.0665879	34.6067	2.00363e-262	6.34442e-260	MGI:103040	Rsu1	Ras suppressor protein 1
Cavin3	1258.82	2.30393	0.0928592	24.811	6.82191e-136	5.10033e-134	MGI:1923422	Prkcdbp	protein kinase C, delta binding protein
Lyst	531.887	2.30052	0.127959	17.9785	2.87072e-72	6.87823e-71	MGI:107448	Lyst	lysosomal trafficking regulator
Slc6a7	18.3171	2.30006	0.403873	5.69501	1.23366e-08	3.34213e-08	MGI:2147363	Slc6a7	solute carrier family 6 (neurotransmitter transporter, L-proline), member 7
Maoa	3029.53	2.29799	0.0637098	36.0697	6.78394e-285	2.67204e-282	MGI:96915	Maoa	monoamine oxidase A
Ptprg	1356.93	2.2976	0.110704	20.7543	1.12022e-95	4.20707e-94	MGI:97814	Ptprg	protein tyrosine phosphatase, receptor type, G
Il18	151.876	2.29726	0.182898	12.5603	3.4887e-36	3.26036e-35	MGI:107936	Il18	interleukin 18
Adgra3	478.278	2.29584	0.118126	19.4356	3.85815e-84	1.17557e-82	MGI:1917943	Adgra3	adhesion G protein-coupled receptor A3
Mfhas1	282.433	2.29526	0.1531	14.9919	8.29237e-51	1.18089e-49	MGI:1098644	Mfhas1	malignant fibrous histiocytoma amplified sequence 1
Aox1	329.985	2.29194	0.167475	13.6852	1.2443e-42	1.41309e-41	MGI:88035	Aox1	aldehyde oxidase 1
Gpc6	1013.2	2.29192	0.125186	18.3081	7.12819e-75	1.84181e-73	MGI:1346322	Gpc6	glypican 6
Fbln7	102.864	2.29105	0.35311	6.48819	8.68745e-11	2.69951e-10	MGI:1917620	Fbln7	fibulin 7
Gpr85	80.995	2.28918	0.225676	10.1437	3.53555e-24	2.13921e-23	MGI:1927851	Gpr85	G protein-coupled receptor 85
Pla2r1	147.682	2.28886	0.205229	11.1527	6.94465e-29	5.06545e-28	MGI:102468	Pla2r1	phospholipase A2 receptor 1
Zfp950	153.409	2.28625	0.198747	11.5033	1.26954e-30	9.79544e-30	MGI:2652824	Zfp950	zinc finger protein 950
Zfp984	59.2353	2.28375	0.269487	8.47446	2.36176e-17	1.04066e-16	MGI:3651978	Gm13157	predicted gene 13157
9930012K11Rik	77.1439	2.2801	0.227283	10.032	1.10267e-23	6.52274e-23	MGI:2145726	9930012K11Rik	RIKEN cDNA 9930012K11 gene
Rab6b	240.795	2.27783	0.148091	15.3813	2.18405e-53	3.36227e-52	MGI:107283	Rab6b	RAB6B, member RAS oncogene family
Fam161a	31.5601	2.27465	0.340809	6.67427	2.48464e-11	7.97387e-11	MGI:1921123	Fam161a	family with sequence similarity 161, member A
Rcn3	3353.45	2.2727	0.107741	21.0941	9.00807e-99	3.57423e-97	MGI:1277122	Rcn3	reticulocalbin 3, EF-hand calcium binding domain
S100a16	1852.44	2.26005	0.119576	18.9005	1.12985e-79	3.16221e-78	MGI:1915110	S100a16	S100 calcium binding protein A16
Maml2	299.823	2.25934	0.157276	14.3654	8.53429e-47	1.09035e-45	MGI:2389460	Maml2	mastermind like 2 (Drosophila)
Sybu	43.828	2.25837	0.282949	7.98157	1.44484e-15	5.82007e-15	MGI:2442392	Sybu	syntabulin (syntaxin-interacting)
Calhm2	154.643	2.25678	0.17213	13.1109	2.85275e-39	2.91945e-38	MGI:1919941	Calhm2	calcium homeostasis modulator 2
Tbx18	328.192	2.25433	0.133284	16.9138	3.56111e-64	7.0736e-63	MGI:1923615	Tbx18	T-box18
Thbs3	411.174	2.25291	0.124596	18.0818	4.43646e-73	1.08882e-71	MGI:98739	Thbs3	thrombospondin 3
Fez2	788.78	2.25117	0.103279	21.797	2.47965e-105	1.12483e-103	MGI:2675856	Fez2	fasciculation and elongation protein zeta 2 (zygin II)
Ahr	869.07	2.25083	0.154759	14.5441	6.36756e-48	8.40113e-47	MGI:105043	Ahr	aryl-hydrocarbon receptor
Srpx2	6016.39	2.25017	0.107061	21.0176	4.52594e-98	1.77402e-96	MGI:1916042	Srpx2	sushi-repeat-containing protein, X-linked 2
Dnm3	35.8484	2.24586	0.311492	7.21001	5.59465e-13	1.95898e-12	MGI:1341299	Dnm3	dynamin 3
Slc2a10	51.8731	2.24074	0.269791	8.30548	9.94206e-17	4.25986e-16	MGI:2156687	Slc2a10	solute carrier family 2 (facilitated glucose transporter), member 10
Prex2	331.815	2.23951	0.126568	17.6941	4.65277e-70	1.06277e-68	MGI:1923385	Prex2	phosphatidylinositol-3,4,5-trisphosphate-dependent Rac exchange factor 2
Cnn2	9248.7	2.23899	0.0731468	30.6095	9.13624e-206	1.69587e-203	MGI:105093	Cnn2	calponin 2
Cemip	152.461	2.23683	0.184436	12.128	7.50941e-34	6.49194e-33	MGI:2443629	Cemip	cell migration inducing protein, hyaluronan binding
H2-T23	516.896	2.23465	0.191237	11.6852	1.51643e-31	1.21114e-30	MGI:95957	H2-T23	histocompatibility 2, T region locus 23
Gp1bb	60.5941	2.23106	0.252399	8.83944	9.6203e-19	4.55596e-18	MGI:107852	Gp1bb	glycoprotein Ib, beta polypeptide
Col3a1	11939.6	2.23047	0.149249	14.9446	1.68914e-50	2.37199e-49	MGI:88453	Col3a1	collagen, type III, alpha 1
Ephb3	420.496	2.22855	0.118614	18.7883	9.40651e-79	2.57905e-77	MGI:104770	Ephb3	Eph receptor B3
Ankrd12	460.26	2.2278	0.154668	14.4038	4.89976e-47	6.28985e-46	MGI:1914357	Ankrd12	ankyrin repeat domain 12
Col4a6	132.81	2.22678	0.205055	10.8594	1.79851e-27	1.24546e-26	MGI:2152695	Col4a6	collagen, type IV, alpha 6
Lfng	226.733	2.22452	0.154143	14.4315	3.27663e-47	4.21293e-46	MGI:1095413	Lfng	LFNG O-fucosylpeptide 3-beta-N-acetylglucosaminyltransferase
Lrch1	262.016	2.22378	0.150086	14.8167	1.14234e-49	1.56734e-48	MGI:2443390	Lrch1	leucine-rich repeats and calponin homology (CH) domain containing 1
Dpp7	1563.38	2.22314	0.134837	16.4876	4.5019e-61	8.43401e-60	MGI:1933213	Dpp7	dipeptidylpeptidase 7
Fat1	1957.4	2.21959	0.158075	14.0414	8.69327e-45	1.05317e-43	MGI:109168	Fat1	FAT atypical cadherin 1
Emp2	6126.29	2.21869	0.0949274	23.3725	8.14123e-121	4.81585e-119	MGI:1098726	Emp2	epithelial membrane protein 2
Pon3	748.429	2.21766	0.111045	19.9707	9.89762e-89	3.2956e-87	MGI:106686	Pon3	paraoxonase 3
Lrp1	6202.33	2.21689	0.150431	14.737	3.73154e-49	5.05966e-48	MGI:96828	Lrp1	low density lipoprotein receptor-related protein 1
Ndrg3	3366.82	2.21473	0.0942661	23.4944	4.65329e-122	2.81445e-120	MGI:1352499	Ndrg3	N-myc downstream regulated gene 3
Arsa	1516.69	2.21354	0.128721	17.1964	2.82668e-66	5.85983e-65	MGI:88077	Arsa	arylsulfatase A
H2-M3	143.151	2.21263	0.17387	12.7258	4.25216e-37	4.11679e-36	MGI:95915	H2-M3	histocompatibility 2, M region locus 3
Fkbp7	519.782	2.21049	0.127855	17.2891	5.68574e-67	1.20974e-65	MGI:1336879	Fkbp7	FK506 binding protein 7
Mr1	333.136	2.20673	0.135921	16.2354	2.83589e-59	5.01608e-58	MGI:1195463	Mr1	major histocompatibility complex, class I-related
Calml4	116.7	2.2064	0.208739	10.5701	4.09995e-26	2.67732e-25	MGI:1922850	Calml4	calmodulin-like 4
Duoxa1	59.7385	2.2057	0.24133	9.13975	6.25963e-20	3.12672e-19	MGI:2384861	Duoxa1	dual oxidase maturation factor 1
Apol9a	376.863	2.20284	0.281556	7.8238	5.12526e-15	2.00601e-14	MGI:3606001	Apol9a	apolipoprotein L 9a
Cyp7b1	74.4688	2.20203	0.221074	9.96058	2.26739e-23	1.31855e-22	MGI:104978	Cyp7b1	cytochrome P450, family 7, subfamily b, polypeptide 1
Prelp	64.0005	2.19962	0.296555	7.41726	1.19569e-13	4.34598e-13	MGI:2151110	Prelp	proline arginine-rich end leucine-rich repeat
Dact2	334.95	2.19846	0.125374	17.5352	7.71202e-69	1.71545e-67	MGI:1920347	Dact2	dishevelled-binding antagonist of beta-catenin 2
Rab3b	116.062	2.19586	0.219335	10.0115	1.35718e-23	7.98145e-23	MGI:1917158	Rab3b	RAB3B, member RAS oncogene family
Il3ra	432.789	2.19569	0.125763	17.459	2.94062e-68	6.46095e-67	MGI:96553	Il3ra	interleukin 3 receptor, alpha chain
Prrx2	963.053	2.19503	0.0980436	22.3884	5.11112e-111	2.53189e-109	MGI:98218	Prrx2	paired related homeobox 2
Gpcpd1	242.524	2.18207	0.15797	13.8132	2.12313e-43	2.47556e-42	MGI:104898	Gpcpd1	glycerophosphocholine phosphodiesterase 1
Trim2	487.954	2.18168	0.110907	19.6713	3.80163e-86	1.20614e-84	MGI:1933163	Trim2	tripartite motif-containing 2
Gfra2	101.998	2.17946	0.195901	11.1254	9.44276e-29	6.84124e-28	MGI:1195462	Gfra2	glial cell line derived neurotrophic factor family receptor alpha 2
Nr4a2	144.959	2.17919	0.174792	12.4673	1.12575e-35	1.03294e-34	MGI:1352456	Nr4a2	nuclear receptor subfamily 4, group A, member 2
Apol6	70.6776	2.17765	0.24448	8.90726	5.23086e-19	2.50068e-18	MGI:1919189	Apol6	apolipoprotein L 6
Nr3c1	1408.61	2.17707	0.132171	16.4716	5.86842e-61	1.09433e-59	MGI:95824	Nr3c1	nuclear receptor subfamily 3, group C, member 1
Tspan17	789.87	2.17648	0.100469	21.6632	4.56524e-104	2.00337e-102	MGI:1921507	Tspan17	tetraspanin 17
Selenom	1325.12	2.17451	0.0971077	22.3927	4.63322e-111	2.30221e-109	MGI:2149786	Selm	selenoprotein M
Ror2	212.884	2.17347	0.159096	13.6614	1.72627e-42	1.94404e-41	MGI:1347521	Ror2	receptor tyrosine kinase-like orphan receptor 2
Styk1	57.2279	2.16961	0.252659	8.58711	8.91819e-18	4.00834e-17	MGI:2141396	Styk1	serine/threonine/tyrosine kinase 1
Clmp	410.737	2.1682	0.132229	16.3973	1.9993e-60	3.66895e-59	MGI:1918816	Clmp	CXADR-like membrane protein
Peg13	313.926	2.16536	0.141708	15.2804	1.03234e-52	1.55225e-51	MGI:2663476	Peg13	paternally expressed 13
Sertad4	863.659	2.16319	0.104748	20.6513	9.49871e-95	3.51823e-93	MGI:2443496	Sertad4	SERTA domain containing 4
Map2	296.614	2.16113	0.139067	15.5402	1.85346e-54	2.92585e-53	MGI:97175	Map2	microtubule-associated protein 2
Col5a1	3563.22	2.16105	0.11963	18.0644	6.07356e-73	1.4816e-71	MGI:88457	Col5a1	collagen, type V, alpha 1
Rbms3	365.89	2.16042	0.142412	15.1702	5.56655e-52	8.20951e-51	MGI:2444477	Rbms3	RNA binding motif, single stranded interacting protein
Crebrf	354.071	2.16014	0.168804	12.7968	1.70898e-37	1.66959e-36	MGI:1924378	Crebrf	CREB3 regulatory factor
Fbn1	1650.75	2.1555	0.156144	13.8045	2.39294e-43	2.78814e-42	MGI:95489	Fbn1	fibrillin 1
Dync1i1	363.081	2.15401	0.130473	16.5093	3.14708e-61	5.93024e-60	MGI:107743	Dync1i1	dynein cytoplasmic 1 intermediate chain 1
Per3	259.788	2.15304	0.155628	13.8346	1.57653e-43	1.84756e-42	MGI:1277134	Per3	period circadian clock 3
Arhgef25	927.412	2.15116	0.0852386	25.2369	1.5783e-140	1.24332e-138	MGI:1277173	Arhgef25	Rho guanine nucleotide exchange factor (GEF) 25
Isg20	246.84	2.14903	0.161591	13.2992	2.3384e-40	2.473e-39	MGI:1928895	Isg20	interferon-stimulated protein
Ly6a	465.774	2.14896	0.105036	20.4592	4.97875e-93	1.7987e-91	MGI:107527	Ly6a	lymphocyte antigen 6 complex, locus A
Syn1	1375.99	2.1485	0.0832043	25.822	5.01716e-147	4.30969e-145	MGI:98460	Syn1	synapsin I
Arhgap31	572.305	2.14526	0.123728	17.3386	2.40521e-67	5.17891e-66	MGI:1333857	Arhgap31	Rho GTPase activating protein 31
Jak2	842.833	2.14303	0.148945	14.3881	6.14671e-47	7.87804e-46	MGI:96629	Jak2	Janus kinase 2
Tgfbr2	4002.58	2.14249	0.11107	19.2895	6.57563e-83	1.95202e-81	MGI:98729	Tgfbr2	transforming growth factor, beta receptor II
Mxra8	4085.03	2.14203	0.117878	18.1716	8.66764e-74	2.16009e-72	MGI:1922011	Mxra8	matrix-remodelling associated 8
Maf	422.517	2.14179	0.142713	15.0076	6.54753e-51	9.39042e-50	MGI:96909	Maf	avian musculoaponeurotic fibrosarcoma oncogene homolog
Wls	10292	2.13917	0.0951172	22.4898	5.22396e-112	2.6363e-110	MGI:1915401	Wls	wntless homolog (Drosophila)
Tbc1d4	162.67	2.13894	0.20234	10.571	4.05933e-26	2.65294e-25	MGI:2429660	Tbc1d4	TBC1 domain family, member 4
Jcad	1867.98	2.13727	0.0936907	22.812	3.48399e-115	1.90722e-113	MGI:2685174	9430020K01Rik	RIKEN cDNA 9430020K01 gene
Tmem74	31.9117	2.13554	0.3278	6.51474	7.28137e-11	2.27529e-10	MGI:2443417	Tmem74	transmembrane protein 74
Fmn1	471.284	2.13472	0.116353	18.347	3.48934e-75	9.0886e-74	MGI:101815	Fmn1	formin 1
Prr5l	217.624	2.13159	0.162338	13.1306	2.1999e-39	2.26137e-38	MGI:1919696	Prr5l	proline rich 5 like
Cnbd2	74.5585	2.13022	0.224581	9.48531	2.41661e-21	1.28713e-20	MGI:1918123	Cnbd2	cyclic nucleotide binding domain containing 2
Anpep	436.57	2.12987	0.148342	14.3579	9.50758e-47	1.21374e-45	MGI:5000466	Anpep	alanyl (membrane) aminopeptidase
Foxred2	708.647	2.12125	0.112869	18.794	8.46103e-79	2.32376e-77	MGI:106315	Foxred2	FAD-dependent oxidoreductase domain containing 2
Camk1d	292.275	2.11944	0.127452	16.6293	4.27696e-62	8.18348e-61	MGI:2442190	Camk1d	calcium/calmodulin-dependent protein kinase ID
Abcd2	122.647	2.119	0.184061	11.5125	1.14108e-30	8.8127e-30	MGI:1349467	Abcd2	ATP-binding cassette, sub-family D (ALD), member 2
Sphk1	396.932	2.11605	0.168517	12.5569	3.64295e-36	3.40255e-35	MGI:1316649	Sphk1	sphingosine kinase 1
Cacnb2	166.845	2.11366	0.166518	12.6933	6.44502e-37	6.19896e-36	MGI:894644	Cacnb2	calcium channel, voltage-dependent, beta 2 subunit
Cercam	293.437	2.11337	0.131041	16.1276	1.63151e-58	2.83609e-57	MGI:2139134	Cercam	cerebral endothelial cell adhesion molecule
St6galnac2	41.265	2.11313	0.34038	6.20814	5.36139e-10	1.5901e-09	MGI:107553	St6galnac2	ST6 (alpha-N-acetyl-neuraminyl-2,3-beta-galactosyl-1,3)-N-acetylgalactosaminide alpha-2,6-sialyltransferase 2
Tgfb3	2326.22	2.11217	0.0967477	21.8318	1.1588e-105	5.30125e-104	MGI:98727	Tgfb3	transforming growth factor, beta 3
Vcan	1673.49	2.1095	0.130382	16.1794	7.04939e-59	1.23605e-57	MGI:102889	Vcan	versican
BC029722	503.073	2.1069	0.111486	18.8983	1.17874e-79	3.29334e-78	MGI:3584273	BC029722	cDNA sequence BC029722
Pros1	839.511	2.1026	0.156763	13.4126	5.10047e-41	5.47656e-40	MGI:1095733	Pros1	protein S (alpha)
Syngap1	256.891	2.09984	0.156626	13.4067	5.52377e-41	5.9232e-40	MGI:3039785	Syngap1	synaptic Ras GTPase activating protein 1 homolog (rat)
Islr	1490.75	2.09918	0.327059	6.41835	1.37755e-10	4.23412e-10	MGI:1349645	Islr	immunoglobulin superfamily containing leucine-rich repeat
Arsk	324.667	2.09845	0.142138	14.7634	2.52078e-49	3.43529e-48	MGI:1924291	Arsk	arylsulfatase K
Lims1	2062.71	2.09534	0.118713	17.6505	1.00774e-69	2.28568e-68	MGI:1195263	Lims1	LIM and senescent cell antigen-like domains 1
P3h3	417.287	2.09285	0.133322	15.6977	1.56888e-55	2.53865e-54	MGI:1315208	P3h3	prolyl 3-hydroxylase 3
Snhg18	1015.91	2.09241	0.0960346	21.7881	3.01145e-105	1.36224e-103	MGI:1914085	Snhg18	small nucleolar RNA host gene 18
H1f2	429.527	2.09023	0.162656	12.8506	8.53443e-38	8.42436e-37	MGI:1931526	Hist1h1c	histone cluster 1, H1c
H2bc4	469.742	2.08893	0.172824	12.087	1.23651e-33	1.06215e-32	MGI:1915274	Hist1h2bc	histone cluster 1, H2bc
Ccn4	1604.88	2.08827	0.0959746	21.7585	5.73342e-105	2.56479e-103	MGI:1197008	Wisp1	WNT1 inducible signaling pathway protein 1
Pltp	803.647	2.08612	0.1483	14.0669	6.06695e-45	7.37765e-44	MGI:103151	Pltp	phospholipid transfer protein
Htra1	4662.34	2.0857	0.118454	17.6078	2.14709e-69	4.84966e-68	MGI:1929076	Htra1	HtrA serine peptidase 1
Vldlr	1613.5	2.07747	0.145192	14.3085	1.93732e-46	2.44803e-45	MGI:98935	Vldlr	very low density lipoprotein receptor
Skida1	92.3376	2.07531	0.202846	10.231	1.44041e-24	8.83783e-24	MGI:1919918	Skida1	SKI/DACH domain containing 1
Grk5	346.269	2.07415	0.123958	16.7326	7.58477e-63	1.47043e-61	MGI:109161	Grk5	G protein-coupled receptor kinase 5
Prkca	850.155	2.0722	0.0916229	22.6166	2.97436e-113	1.53952e-111	MGI:97595	Prkca	protein kinase C, alpha
Ehd2	4744.11	2.07004	0.0705061	29.3597	1.79774e-189	2.73884e-187	MGI:2154274	Ehd2	EH-domain containing 2
Rnf13	1124.06	2.06968	0.105017	19.7081	1.83781e-86	5.87698e-85	MGI:1346341	Rnf13	ring finger protein 13
Dcxr	99.5549	2.06966	0.214755	9.63729	5.56378e-22	3.04678e-21	MGI:1915130	Dcxr	dicarbonyl L-xylulose reductase
Lgals8	844.03	2.06783	0.0985185	20.9892	8.22369e-98	3.2156e-96	MGI:1928481	Lgals8	lectin, galactose binding, soluble 8
Pgbd5	78.8274	2.06752	0.204268	10.1216	4.43123e-24	2.66816e-23	MGI:2429955	Pgbd5	piggyBac transposable element derived 5
Nrip2	34.0204	2.06563	0.33822	6.10736	1.0129e-09	2.95311e-09	MGI:1891884	Nrip2	nuclear receptor interacting protein 2
Xpnpep2	282.018	2.06355	0.155603	13.2616	3.86425e-40	4.0601e-39	MGI:2180001	Xpnpep2	X-prolyl aminopeptidase (aminopeptidase P) 2, membrane-bound
Trim21	51.9382	2.06201	0.282594	7.29672	2.94857e-13	1.04859e-12	MGI:106657	Trim21	tripartite motif-containing 21
Kcnd1	121.474	2.06001	0.186289	11.0581	2.00239e-28	1.43336e-27	MGI:96671	Kcnd1	potassium voltage-gated channel, Shal-related family, member 1
Ar	553.452	2.05919	0.133526	15.4217	1.17044e-53	1.81049e-52	MGI:88064	Ar	androgen receptor
Plcb4	306.047	2.05915	0.128221	16.0593	4.92011e-58	8.42575e-57	MGI:107464	Plcb4	phospholipase C, beta 4
Chd5	92.6746	2.05894	0.217116	9.48315	2.46711e-21	1.31273e-20	MGI:3036258	Chd5	chromodomain helicase DNA binding protein 5
Ikbip	702.718	2.05764	0.118079	17.426	5.24099e-68	1.14684e-66	MGI:1914704	Ikbip	IKBKB interacting protein
Stard6	108.239	2.05607	0.204837	10.0376	1.04191e-23	6.16779e-23	MGI:2156774	Stard6	StAR-related lipid transfer (START) domain containing 6
Fbxl7	332.856	2.05555	0.129056	15.9275	4.08119e-57	6.85105e-56	MGI:3052506	Fbxl7	F-box and leucine-rich repeat protein 7
Reck	33.5017	2.05398	0.315804	6.50396	7.82317e-11	2.43832e-10	MGI:1855698	Reck	reversion-inducing-cysteine-rich protein with kazal motifs
Slc29a3	311.025	2.05382	0.123661	16.6085	6.04617e-62	1.1555e-60	MGI:1918529	Slc29a3	solute carrier family 29 (nucleoside transporters), member 3
Nrg1	269.916	2.0522	0.125027	16.414	1.51751e-60	2.78797e-59	MGI:96083	Nrg1	neuregulin 1
Acadsb	616.812	2.05022	0.124585	16.4564	7.54301e-61	1.40175e-59	MGI:1914135	Acadsb	acyl-Coenzyme A dehydrogenase, short/branched chain
Rap2b	1154.29	2.04776	0.10201	20.0741	1.24293e-89	4.23462e-88	MGI:1921262	Rap2b	RAP2B, member of RAS oncogene family
Txndc16	544.493	2.04473	0.157747	12.9621	2.00716e-38	2.01077e-37	MGI:1917811	Txndc16	thioredoxin domain containing 16
Ripk3	891.751	2.04379	0.0862825	23.6872	4.88857e-124	3.09591e-122	MGI:2154952	Ripk3	receptor-interacting serine-threonine kinase 3
Plce1	508.761	2.04191	0.156578	13.0409	7.16394e-39	7.27156e-38	MGI:1921305	Plce1	phospholipase C, epsilon 1
Cpq	1314.2	2.03988	0.146627	13.912	5.35701e-44	6.37043e-43	MGI:1889205	Cpq	carboxypeptidase Q
Tpm1	17163	2.03942	0.0876771	23.2606	1.1116e-119	6.43413e-118	MGI:98809	Tpm1	tropomyosin 1, alpha
Gpc4	779.123	2.03527	0.136952	14.8612	5.88694e-50	8.15336e-49	MGI:104902	Gpc4	glypican 4
Trps1	507.017	2.03391	0.142505	14.2725	3.24529e-46	4.08163e-45	MGI:1927616	Trps1	trichorhinophalangeal syndrome I (human)
S100a13	1084.52	2.03256	0.120755	16.8321	1.42068e-63	2.79788e-62	MGI:109581	S100a13	S100 calcium binding protein A13
Rida	405.603	2.03222	0.138503	14.6728	9.63239e-49	1.29953e-47	MGI:1095401	Hrsp12	heat-responsive protein 12
Atl3	3656.4	2.03206	0.09257	21.9516	8.36932e-107	3.89499e-105	MGI:1924270	Atl3	atlastin GTPase 3
1110046J04Rik	198.155	2.03159	0.149904	13.5526	7.64839e-42	8.41375e-41	MGI:1916058	1110046J04Rik	RIKEN cDNA 1110046J04 gene
Rflnb	672.024	2.02898	0.131804	15.3939	1.79811e-53	2.77341e-52	MGI:1923816	Fam101b	family with sequence similarity 101, member B
Ccn2	2464.35	2.02721	0.12678	15.99	1.50112e-57	2.54104e-56	MGI:95537	Ctgf	connective tissue growth factor
Cyb5r3	12778.3	2.02549	0.0676101	29.9584	3.42497e-197	5.76144e-195	MGI:94893	Cyb5r3	cytochrome b5 reductase 3
Naga	841.103	2.02544	0.11662	17.3679	1.44425e-67	3.12644e-66	MGI:1261422	Naga	N-acetyl galactosaminidase, alpha
Adh7	299.516	2.0235	0.130924	15.4555	6.9254e-54	1.07433e-52	MGI:87926	Adh7	alcohol dehydrogenase 7 (class IV), mu or sigma polypeptide
Npr3	151.209	2.02232	0.184084	10.9859	4.46951e-28	3.1574e-27	MGI:97373	Npr3	natriuretic peptide receptor 3
Zfp862-ps	971.091	2.02175	0.128879	15.6872	1.8503e-55	2.98507e-54	MGI:1889827	Zfp862-ps	zinc finger protein 862, pseudogene
Scara3	165.464	2.01737	0.157485	12.8099	1.44278e-37	1.41124e-36	MGI:2444418	Scara3	scavenger receptor class A, member 3
Serpinb6a	7093.69	2.01683	0.0671993	30.0126	6.71421e-198	1.14135e-195	MGI:103123	Serpinb6a	serine (or cysteine) peptidase inhibitor, clade B, member 6a
Lhfpl2	617.719	2.01583	0.112615	17.9002	1.17562e-71	2.76349e-70	MGI:2145236	Lhfpl2	lipoma HMGIC fusion partner-like 2
Lrig3	490.974	2.01499	0.127996	15.7427	7.71403e-56	1.25705e-54	MGI:2443955	Lrig3	leucine-rich repeats and immunoglobulin-like domains 3
Myf5	249.938	2.01376	0.162228	12.4131	2.21799e-35	2.02135e-34	MGI:97252	Myf5	myogenic factor 5
Aspa	63.8867	2.01185	0.244798	8.21842	2.0621e-16	8.69247e-16	MGI:87914	Aspa	aspartoacylase
Ctso	342.012	2.00908	0.132471	15.1662	5.92316e-52	8.71951e-51	MGI:2139628	Ctso	cathepsin O
Lgals3bp	516.085	2.00685	0.338496	5.92874	3.0527e-09	8.61855e-09	MGI:99554	Lgals3bp	lectin, galactoside-binding, soluble, 3 binding protein
1810034E14Rik	57.1602	2.00491	0.270773	7.40439	1.31756e-13	4.77499e-13	MGI:1913753	1810034E14Rik	RIKEN cDNA 1810034E14 gene
Bdh2	431.952	2.00251	0.122621	16.3309	5.95085e-60	1.07495e-58	MGI:1917022	Bdh2	3-hydroxybutyrate dehydrogenase, type 2
Ano1	124.288	-2.00353	0.167062	-11.9927	3.88013e-33	3.27892e-32	MGI:2142149	Ano1	anoctamin 1, calcium activated chloride channel
Tmem181c-ps	43.0352	-2.00421	0.266743	-7.51365	5.75011e-14	2.13272e-13	MGI:3780993	Tmem181c-ps	transmembrane protein 181C, pseudogene
Mycbp	339.966	-2.00825	0.10842	-18.5228	1.35157e-76	3.58989e-75	MGI:1891750	Mycbp	c-myc binding protein
Sh3bp2	620.564	-2.01118	0.10185	-19.7464	8.60949e-87	2.76411e-85	MGI:1346349	Sh3bp2	SH3-domain binding protein 2
Ndrg4	1218.76	-2.01877	0.111799	-18.057	6.94793e-73	1.69234e-71	MGI:2384590	Ndrg4	N-myc downstream regulated gene 4
Tigit	118.96	-2.02892	0.214145	-9.47453	2.67971e-21	1.42304e-20	MGI:3642260	Tigit	T cell immunoreceptor with Ig and ITIM domains
Ackr3	912.402	-2.02995	0.112513	-18.0419	9.13411e-73	2.21149e-71	MGI:109562	Ackr3	atypical chemokine receptor 3
Dnaaf3	54.3929	-2.03032	0.246711	-8.22957	1.87887e-16	7.93875e-16	MGI:3588207	Dnaaf3	dynein, axonemal assembly factor 3
Mllt11	880.716	-2.03058	0.126449	-16.0586	4.98053e-58	8.52019e-57	MGI:1929671	Mllt11	myeloid/lymphoid or mixed-lineage leukemia (trithorax homolog, Drosophila); translocated to, 11
Hmga2	2290.71	-2.03106	0.0720009	-28.2088	4.55602e-175	5.65963e-173	MGI:101761	Hmga2	high mobility group AT-hook 2
Mex3a	643.296	-2.03327	0.0987757	-20.5847	3.7645e-94	1.38166e-92	MGI:1919890	Mex3a	mex3 homolog A (C. elegans)
Shmt1	985.217	-2.03845	0.0811695	-25.1136	3.53692e-139	2.707e-137	MGI:98299	Shmt1	serine hydroxymethyltransferase 1 (soluble)
Notch3	702.245	-2.04065	0.153716	-13.2755	3.21229e-40	3.38612e-39	MGI:99460	Notch3	notch 3
Spp1	17465.6	-2.04279	0.130805	-15.617	5.57491e-55	8.89617e-54	MGI:98389	Spp1	secreted phosphoprotein 1
Cygb	37.2676	-2.04503	0.282011	-7.2516	4.11878e-13	1.45291e-12	MGI:2149481	Cygb	cytoglobin
Ddx39a	2319.87	-2.05061	0.164434	-12.4707	1.0787e-35	9.90894e-35	MGI:1915528	Ddx39	DEAD (Asp-Glu-Ala-Asp) box polypeptide 39
Cnot6l	1260.26	-2.05064	0.135208	-15.1666	5.8874e-52	8.67479e-51	MGI:2443154	Cnot6l	CCR4-NOT transcription complex, subunit 6-like
Plxnb1	319.223	-2.05185	0.133378	-15.3837	2.10514e-53	3.24389e-52	MGI:2154238	Plxnb1	plexin B1
Tigd3	55.2443	-2.05298	0.242635	-8.46117	2.64712e-17	1.16354e-16	MGI:2681860	Tigd3	tigger transposable element derived 3
Cd1d1	55.2957	-2.06716	0.242555	-8.52246	1.56203e-17	6.94527e-17	MGI:107674	Cd1d1	CD1d1 antigen
Gjc1	334.987	-2.0718	0.133239	-15.5495	1.60317e-54	2.53323e-53	MGI:95718	Gjc1	gap junction protein, gamma 1
Slc2a1	2750.81	-2.072	0.107474	-19.279	8.06547e-83	2.38989e-81	MGI:95755	Slc2a1	solute carrier family 2 (facilitated glucose transporter), member 1
Tap1	104.378	-2.07479	0.264923	-7.83165	4.81497e-15	1.8896e-14	MGI:98483	Tap1	transporter 1, ATP-binding cassette, sub-family B (MDR/TAP)
Adssl1	1131.32	-2.07776	0.104369	-19.9078	3.48437e-88	1.1507e-86	MGI:87947	Adssl1	adenylosuccinate synthetase like 1
Rasl11b	111.643	-2.07827	0.220995	-9.40415	5.24547e-21	2.74406e-20	MGI:1916189	Rasl11b	RAS-like, family 11, member B
Phex	114.299	-2.08604	0.187832	-11.1058	1.17509e-28	8.46787e-28	MGI:107489	Phex	phosphate regulating endopeptidase homolog, X-linked
Ube2t	203.154	-2.08713	0.166625	-12.5259	5.38452e-36	4.98879e-35	MGI:1914446	Ube2t	ubiquitin-conjugating enzyme E2T
Ralgps2	385.229	-2.09401	0.128736	-16.2659	1.7223e-59	3.06652e-58	MGI:1925505	Ralgps2	Ral GEF with PH domain and SH3 binding motif 2
Galnt11	368.678	-2.10062	0.111133	-18.9018	1.10198e-79	3.08955e-78	MGI:2444392	Galnt11	UDP-N-acetyl-alpha-D-galactosamine:polypeptide N-acetylgalactosaminyltransferase 11
Sorcs2	1786.16	-2.11007	0.0999235	-21.1169	5.56256e-99	2.22351e-97	MGI:1932289	Sorcs2	sortilin-related VPS10 domain containing receptor 2
Naa40	857.172	-2.11338	0.113269	-18.6581	1.08551e-77	2.93142e-76	MGI:1918249	Naa40	N(alpha)-acetyltransferase 40, NatD catalytic subunit, homolog (S. cerevisiae)
Adam11	50.8373	-2.11506	0.255181	-8.28849	1.147e-16	4.90541e-16	MGI:1098667	Adam11	a disintegrin and metallopeptidase domain 11
Nip7	3147.09	-2.11826	0.0980795	-21.5974	1.90083e-103	8.18573e-102	MGI:1913414	Nip7	nuclear import 7 homolog (S. cerevisiae)
Sbk1	288.468	-2.11897	0.137077	-15.4582	6.64562e-54	1.03192e-52	MGI:2135937	Sbk1	SH3-binding kinase 1
Cdh23	112.521	-2.12831	0.228166	-9.32788	1.08009e-20	5.57442e-20	MGI:1890219	Cdh23	cadherin 23 (otocadherin)
Rcc1	989.06	-2.13097	0.145693	-14.6264	1.90606e-48	2.54809e-47	MGI:1913989	Rcc1	regulator of chromosome condensation 1
Sh2d3c	98.8207	-2.13109	0.198872	-10.7159	8.57136e-27	5.76746e-26	MGI:1351631	Sh2d3c	SH2 domain containing 3C
Syt12	210.384	-2.13923	0.177361	-12.0614	1.68809e-33	1.44544e-32	MGI:2159601	Syt12	synaptotagmin XII
Tcp11l1	32.7643	-2.13944	0.275319	-7.77077	7.8013e-15	3.02699e-14	MGI:2444263	Tcp11l1	t-complex 11 like 1
Plk3	615.434	-2.14106	0.102631	-20.8617	1.19353e-96	4.53513e-95	MGI:109604	Plk3	polo-like kinase 3
Cbx2	529.555	-2.14127	0.10725	-19.9652	1.10492e-88	3.67148e-87	MGI:88289	Cbx2	chromobox 2
Fgf9	52.6499	-2.14753	0.249016	-8.62406	6.4622e-18	2.92483e-17	MGI:104723	Fgf9	fibroblast growth factor 9
Ppp1r14b	9676.9	-2.15118	0.120097	-17.9121	9.49229e-72	2.23783e-70	MGI:107682	Ppp1r14b	protein phosphatase 1, regulatory (inhibitor) subunit 14B
Casp3	4021.26	-2.15215	0.0844219	-25.4928	2.3666e-143	1.95991e-141	MGI:107739	Casp3	caspase 3
Pxn	2379.2	-2.15716	0.0780496	-27.6383	3.85857e-168	4.35748e-166	MGI:108295	Pxn	paxillin
Hrob	345.84	-2.15995	0.149578	-14.4403	2.88464e-47	3.72077e-46	MGI:2387601	BC030867	cDNA sequence BC030867
Il1r1	411.941	-2.16344	0.140891	-15.3554	3.25769e-53	4.99132e-52	MGI:96545	Il1r1	interleukin 1 receptor, type I
Irx2	140.98	-2.16426	0.168645	-12.8333	1.06751e-37	1.04925e-36	MGI:1197526	Irx2	Iroquois related homeobox 2 (Drosophila)
Tmem120b	353.781	-2.16872	0.1205	-17.9976	2.03306e-72	4.90028e-71	MGI:3603158	Tmem120b	transmembrane protein 120B
Aldh3b1	1571.74	-2.17043	0.101761	-21.3287	6.14635e-101	2.55161e-99	MGI:1914939	Aldh3b1	aldehyde dehydrogenase 3 family, member B1
Slc16a3	791.904	-2.17073	0.1589	-13.6609	1.7371e-42	1.95488e-41	MGI:1933438	Slc16a3	solute carrier family 16 (monocarboxylic acid transporters), member 3
Abat	4.76247	-2.17217	0.515967	-4.2099	2.55481e-05	5.41866e-05	MGI:2443582	Abat	4-aminobutyrate aminotransferase
Tuba4a	1242.89	-2.17414	0.0994762	-21.8558	6.84168e-106	3.13882e-104	MGI:1095410	Tuba4a	tubulin, alpha 4A
Myom1	138.747	-2.17512	0.173011	-12.5721	3.00443e-36	2.81757e-35	MGI:1341430	Myom1	myomesin 1
Hunk	238.14	-2.17821	0.153784	-14.1641	1.528e-45	1.87363e-44	MGI:1347352	Hunk	hormonally upregulated Neu-associated kinase
Igf2bp2	1112.24	-2.17966	0.103117	-21.1378	3.57486e-99	1.43966e-97	MGI:1890358	Igf2bp2	insulin-like growth factor 2 mRNA binding protein 2
Aldh3b2	58.4262	-2.18619	0.226434	-9.65486	4.68802e-22	2.56894e-21	MGI:2147613	Aldh3b2	aldehyde dehydrogenase 3 family, member B2
Clcn5	596.313	-2.1864	0.0990011	-22.0846	4.44403e-108	2.09844e-106	MGI:99486	Clcn5	chloride channel, voltage-sensitive 5
Vangl2	77.0721	-2.1871	0.209312	-10.449	1.48102e-25	9.45712e-25	MGI:2135272	Vangl2	vang-like 2 (van gogh, Drosophila)
Eomes	40.858	-2.19182	0.291021	-7.53147	5.01703e-14	1.8651e-13	MGI:1201683	Eomes	eomesodermin
Dctpp1	633.353	-2.19309	0.156065	-14.0524	7.44568e-45	9.03383e-44	MGI:1913672	Dctpp1	dCTP pyrophosphatase 1
Hspb7	127.294	-2.19395	0.178114	-12.3177	7.27451e-35	6.51197e-34	MGI:1352494	Hspb7	heat shock protein family, member 7 (cardiovascular)
Gm15645	399.094	-2.1981	0.125474	-17.5183	1.03893e-68	2.29517e-67	MGI:3783089	Gm15645	predicted gene 15645
6430548M08Rik	1046.69	-2.19834	0.109371	-20.0999	7.40013e-90	2.54265e-88	MGI:2443793	6430548M08Rik	RIKEN cDNA 6430548M08 gene
Rasl10b	26.7196	-2.20027	0.299464	-7.34735	2.02172e-13	7.24561e-13	MGI:2685575	Rasl10b	RAS-like, family 10, member B
Fam110c	134.778	-2.20446	0.171572	-12.8486	8.75528e-38	8.6318e-37	MGI:1918813	Fam110c	family with sequence similarity 110, member C
Cobl	506.188	-2.21376	0.10584	-20.9161	3.82125e-97	1.46927e-95	MGI:105056	Cobl	cordon-bleu WH2 repeat
Sinhcaf	408.786	-2.22753	0.110527	-20.1538	2.49332e-90	8.60357e-89	MGI:1929091	Fam60a	family with sequence similarity 60, member A
Vps37b	947.313	-2.23163	0.102307	-21.813	1.74556e-105	7.96302e-104	MGI:1916724	Vps37b	vacuolar protein sorting 37B (yeast)
Rnf227	156.467	-2.23263	0.153755	-14.5207	8.96068e-48	1.17647e-46	MGI:1915359	Chd3os	chromodomain helicase DNA binding protein 3, opposite strand
Tmem201	1137.45	-2.23771	0.0868551	-25.7637	2.26535e-146	1.90537e-144	MGI:1196277	Tmem201	transmembrane protein 201
Itga7	4504.77	-2.24156	0.0966562	-23.191	5.60939e-119	3.20092e-117	MGI:102700	Itga7	integrin alpha 7
Epb41	617.258	-2.24732	0.109948	-20.4398	7.40413e-93	2.66301e-91	MGI:95401	Epb4.1	erythrocyte membrane protein band 4.1
Slc7a14	107.805	-2.24871	0.197229	-11.4015	4.10906e-30	3.11536e-29	MGI:3040688	Slc7a14	solute carrier family 7 (cationic amino acid transporter, y+ system), member 14
Map11	191.065	-2.24984	0.148623	-15.1379	9.10505e-52	1.33186e-50	MGI:2385896	BC037034	cDNA sequence BC037034
Rnf144a	107.318	-2.25264	0.209472	-10.7539	5.68215e-27	3.8555e-26	MGI:1344401	Rnf144a	ring finger protein 144A
Ddc	67.3599	-2.25632	0.254743	-8.85723	8.20251e-19	3.89824e-18	MGI:94876	Ddc	dopa decarboxylase
Sox9	631.839	-2.26231	0.0942919	-23.9926	3.32284e-127	2.1992e-125	MGI:98371	Sox9	SRY (sex determining region Y)-box 9
Ppp1r14c	135.307	-2.26325	0.165871	-13.6446	2.17348e-42	2.43409e-41	MGI:1923392	Ppp1r14c	protein phosphatase 1, regulatory (inhibitor) subunit 14c
Pcgf6	220.79	-2.2659	0.132993	-17.0378	4.30431e-65	8.71056e-64	MGI:1918291	Pcgf6	polycomb group ring finger 6
Rtkn	800.787	-2.27006	0.0956187	-23.7408	1.36912e-124	8.77379e-123	MGI:107371	Rtkn	rhotekin
Angptl4	142.631	-2.2793	0.182874	-12.4638	1.17634e-35	1.07752e-34	MGI:1888999	Angptl4	angiopoietin-like 4
Zswim4	1016.17	-2.27939	0.0949997	-23.9936	3.24015e-127	2.1533e-125	MGI:2443726	Zswim4	zinc finger SWIM-type containing 4
Fubp1	1597.42	-2.28195	0.0871342	-26.1889	3.5573e-151	3.20932e-149	MGI:1196294	Fubp1	far upstream element (FUSE) binding protein 1
Plcg2	265.464	-2.28303	0.13805	-16.5377	1.96286e-61	3.7161e-60	MGI:97616	Plcg2	phospholipase C, gamma 2
Rbm38	470.578	-2.29481	0.117115	-19.5945	1.72339e-85	5.38317e-84	MGI:1889294	Rbm38	RNA binding motif protein 38
2010204K13Rik	94.3239	-2.3004	0.194269	-11.8413	2.38738e-32	1.96803e-31	MGI:1922859	2010204K13Rik	RIKEN cDNA 2010204K13 gene
Hip1r	300.155	-2.30625	0.126696	-18.203	4.8847e-74	1.23062e-72	MGI:1352504	Hip1r	huntingtin interacting protein 1 related
Ung	266.075	-2.311	0.142027	-16.2716	1.57017e-59	2.79876e-58	MGI:109352	Ung	uracil DNA glycosylase
Mgll	42.7435	-2.31765	0.30839	-7.51533	5.67682e-14	2.1065e-13	MGI:1346042	Mgll	monoglyceride lipase
Arhgef39	157.674	-2.32021	0.223713	-10.3713	3.34782e-25	2.10693e-24	MGI:3036286	Arhgef39	Rho guanine nucleotide exchange factor (GEF) 39
Macc1	139.334	-2.32125	0.242979	-9.55329	1.25643e-21	6.79733e-21	MGI:2685113	Macc1	metastasis associated in colon cancer 1
Alkbh2	222.314	-2.32195	0.141986	-16.3534	4.11649e-60	7.48618e-59	MGI:2141032	Alkbh2	alkB homolog 2, alpha-ketoglutarate-dependent dioxygenase
Ccne2	281.474	-2.32352	0.189441	-12.2651	1.39403e-34	1.23694e-33	MGI:1329034	Ccne2	cyclin E2
Armcx1	141.27	-2.35375	0.16835	-13.9813	2.02822e-44	2.44248e-43	MGI:1925498	Armcx1	armadillo repeat containing, X-linked 1
Rpp25	45.075	-2.35566	0.278332	-8.46352	2.59423e-17	1.14091e-16	MGI:2143151	Rpp25	ribonuclease P/MRP 25 subunit
Marcksl1	3641.1	-2.35972	0.0731271	-32.2687	1.92268e-228	4.37315e-226	MGI:97143	Marcksl1	MARCKS-like 1
Slfn5	82.5489	-2.36609	0.209599	-11.2887	1.49284e-29	1.10892e-28	MGI:1329004	Slfn5	schlafen 5
Akap6	192.586	-2.36753	0.140319	-16.8725	7.17182e-64	1.42282e-62	MGI:3050566	Akap6	A kinase (PRKA) anchor protein 6
Notch1	678.481	-2.37272	0.135191	-17.551	5.8493e-69	1.3047e-67	MGI:97363	Notch1	notch 1
Jup	705.341	-2.3814	0.090792	-26.2292	1.23551e-151	1.14668e-149	MGI:96650	Jup	junction plakoglobin
Ypel1	125.928	-2.38413	0.198153	-12.0318	2.41975e-33	2.05774e-32	MGI:1913303	Ypel1	yippee-like 1 (Drosophila)
Rims2	73.6106	-2.39274	0.218021	-10.9748	5.05002e-28	3.56437e-27	MGI:2152972	Rims2	regulating synaptic membrane exocytosis 2
Septin3	29.9785	-2.39369	0.312934	-7.64918	2.02271e-14	7.66777e-14	MGI:1345148	Sept3	septin 3
Sox11	911.571	-2.39445	0.103148	-23.2136	3.31553e-119	1.91223e-117	MGI:98359	Sox11	SRY (sex determining region Y)-box 11
Zfp27	65.1155	-2.39525	0.231794	-10.3335	4.97157e-25	3.09984e-24	MGI:99174	Zfp27	zinc finger protein 27
Ptges	676.297	-2.40004	0.110871	-21.6472	6.46318e-104	2.82092e-102	MGI:1927593	Ptges	prostaglandin E synthase
Ppp1r16b	38.5008	-2.40242	0.342114	-7.02229	2.18266e-12	7.39878e-12	MGI:2151841	Ppp1r16b	protein phosphatase 1, regulatory (inhibitor) subunit 16B
Prokr1	79.1185	-2.40359	0.206364	-11.6474	2.36667e-31	1.87166e-30	MGI:1929676	Prokr1	prokineticin receptor 1
Zcchc3	113.937	-2.40388	0.204875	-11.7334	8.58973e-32	6.93231e-31	MGI:1915167	Zcchc3	zinc finger, CCHC domain containing 3
Fgfbp3	119.752	-2.40631	0.196677	-12.2348	2.02574e-34	1.78082e-33	MGI:1919764	Fgfbp3	fibroblast growth factor binding protein 3
Pard6b	50.791	-2.40984	0.251964	-9.56423	1.13041e-21	6.12585e-21	MGI:2135605	Pard6b	par-6 family cell polarity regulator beta
Amigo1	251.471	-2.41019	0.14429	-16.7037	1.23115e-62	2.37253e-61	MGI:2653612	Amigo1	adhesion molecule with Ig like domain 1
Dchs1	318.077	-2.42568	0.1562	-15.5293	2.19703e-54	3.4547e-53	MGI:2685011	Dchs1	dachsous 1 (Drosophila)
Dgkd	1647.7	-2.4313	0.0768229	-31.6482	8.04056e-220	1.66471e-217	MGI:2138334	Dgkd	diacylglycerol kinase, delta
Tpd52l1	707.467	-2.44064	0.118013	-20.6811	5.12116e-95	1.90119e-93	MGI:1298386	Tpd52l1	tumor protein D52-like 1
Snap91	15.1926	-2.44245	0.363368	-6.7217	1.7962e-11	5.82819e-11	MGI:109132	Snap91	synaptosomal-associated protein 91
Cxcr2	60.0973	-2.44297	0.263712	-9.26377	1.97333e-20	1.00878e-19	MGI:105303	Cxcr2	chemokine (C-X-C motif) receptor 2
Tmem200b	30.1173	-2.45077	0.308928	-7.93314	2.13678e-15	8.53075e-15	MGI:3646343	Tmem200b	transmembrane protein 200B
Phlda1	1806.46	-2.4519	0.0851374	-28.7993	2.1891e-182	2.99592e-180	MGI:1096880	Phlda1	pleckstrin homology-like domain, family A, member 1
Errfi1	4354.99	-2.45593	0.120262	-20.4214	1.07821e-92	3.86076e-91	MGI:1921405	Errfi1	ERBB receptor feedback inhibitor 1
Disp2	91.0741	-2.4569	0.217701	-11.2856	1.54519e-29	1.14728e-28	MGI:2388733	Disp2	dispatched homolog 2 (Drosophila)
Nudt14	629.151	-2.45827	0.103245	-23.8102	2.62169e-125	1.70031e-123	MGI:1913424	Nudt14	nudix (nucleoside diphosphate linked moiety X)-type motif 14
Ankrd37	47.5792	-2.46184	0.281568	-8.7433	2.26396e-18	1.05059e-17	MGI:3603344	Ankrd37	ankyrin repeat domain 37
Myh1	1350.19	-2.47531	0.388616	-6.36955	1.89584e-10	5.79079e-10	MGI:1339711	Myh1	myosin, heavy polypeptide 1, skeletal muscle, adult
Slc7a3	1344.45	-2.47947	0.0933033	-26.5743	1.34401e-155	1.33156e-153	MGI:1100521	Slc7a3	solute carrier family 7 (cationic amino acid transporter, y+ system), member 3
Sox12	437.35	-2.48052	0.109601	-22.6324	2.0802e-113	1.09069e-111	MGI:98360	Sox12	SRY (sex determining region Y)-box 12
Slc29a2	296.618	-2.48502	0.136142	-18.2532	1.95301e-74	4.96679e-73	MGI:1345278	Slc29a2	solute carrier family 29 (nucleoside transporters), member 2
Lmnb2	1065.79	-2.49132	0.122777	-20.2915	1.52934e-91	5.41609e-90	MGI:96796	Lmnb2	lamin B2
Padi2	324.949	-2.49387	0.12973	-19.2236	2.35067e-82	6.92718e-81	MGI:1338892	Padi2	peptidyl arginine deiminase, type II
Myzap	247.216	-2.49492	0.184552	-13.5188	1.21109e-41	1.32327e-40	MGI:2142908	Myzap	myocardial zonula adherens protein
Tfrc	1657.68	-2.49807	0.142466	-17.5345	7.81776e-69	1.73658e-67	MGI:98822	Tfrc	transferrin receptor
Nod2	76.0583	-2.50414	0.212073	-11.8079	3.5529e-32	2.90805e-31	MGI:2429397	Nod2	nucleotide-binding oligomerization domain containing 2
Neurl1a	863.89	-2.50576	0.0935264	-26.792	4.00853e-158	4.02073e-156	MGI:1334263	Neurl1a	neuralized E3 ubiquitin protein ligase 1A
Apoe	51.7628	-2.50616	0.265288	-9.44696	3.48803e-21	1.84079e-20	MGI:88057	Apoe	apolipoprotein E
Mapkapk3	54.4368	-2.50827	0.226227	-11.0874	1.44399e-28	1.03686e-27	MGI:2143163	Mapkapk3	mitogen-activated protein kinase-activated protein kinase 3
Iffo1	1102.24	-2.51145	0.117422	-21.3883	1.71778e-101	7.16806e-100	MGI:2444516	Iffo1	intermediate filament family orphan 1
Mfap3l	924.001	-2.51383	0.103206	-24.3575	4.82579e-131	3.41806e-129	MGI:1918556	Mfap3l	microfibrillar-associated protein 3-like
Mapk12	223.299	-2.52619	0.154565	-16.3439	4.80718e-60	8.71281e-59	MGI:1353438	Mapk12	mitogen-activated protein kinase 12
Cfh	17.649	-2.52804	0.402139	-6.28648	3.24735e-10	9.78202e-10	MGI:88385	Cfh	complement component factor h
Ccnd3	6901.58	-2.53078	0.0766333	-33.0245	3.60906e-239	8.96657e-237	MGI:88315	Ccnd3	cyclin D3
Kif24	173.082	-2.53333	0.157913	-16.0425	6.44774e-58	1.10185e-56	MGI:1918345	Kif24	kinesin family member 24
Col17a1	42.9082	-2.53433	0.286521	-8.84518	9.13844e-19	4.33284e-18	MGI:88450	Col17a1	collagen, type XVII, alpha 1
Frmd5	53.1913	-2.53441	0.269005	-9.42142	4.45025e-21	2.33562e-20	MGI:2442557	Frmd5	FERM domain containing 5
Fndc3c1	597.083	-2.5355	0.103188	-24.5717	2.5365e-133	1.83686e-131	MGI:2685630	Fndc3c1	fibronectin type III domain containing 3C1
Mef2c	781.933	-2.53677	0.157631	-16.0931	2.85166e-58	4.92528e-57	MGI:99458	Mef2c	myocyte enhancer factor 2C
Cd93	37.2671	-2.53753	0.321133	-7.90182	2.74856e-15	1.09111e-14	MGI:106664	Cd93	CD93 antigen
Lipt2	36.0814	-2.53774	0.312119	-8.13069	4.26865e-16	1.76982e-15	MGI:1914414	Lipt2	lipoyl(octanoyl) transferase 2 (putative)
Bcl3	194.539	-2.53849	0.138987	-18.2642	1.59629e-74	4.08534e-73	MGI:88140	Bcl3	B cell leukemia/lymphoma 3
Nme4	240.681	-2.54158	0.137127	-18.5345	1.0879e-76	2.89432e-75	MGI:1931148	Nme4	NME/NM23 nucleoside diphosphate kinase 4
Aunip	140.774	-2.54474	0.19676	-12.9333	2.92167e-38	2.91968e-37	MGI:1917135	Aunip	aurora kinase A and ninein interacting protein
Rrm2	2418.87	-2.54566	0.259934	-9.79346	1.20111e-22	6.75138e-22	MGI:98181	Rrm2	ribonucleotide reductase M2
Coq8a	57.9797	-2.54635	0.240452	-10.5898	3.32212e-26	2.18085e-25	MGI:1914676	Adck3	aarF domain containing kinase 3
Lpar2	140.898	-2.552	0.176728	-14.4402	2.88863e-47	3.72294e-46	MGI:1858422	Lpar2	lysophosphatidic acid receptor 2
Arhgap22	956.012	-2.55436	0.0990287	-25.7942	1.0303e-146	8.75698e-145	MGI:2443418	Arhgap22	Rho GTPase activating protein 22
Zfp580	40.5137	-2.55616	0.311155	-8.21507	2.12046e-16	8.92216e-16	MGI:1916242	Zfp580	zinc finger protein 580
Ctsh	52.6573	-2.56582	0.300248	-8.54565	1.27816e-17	5.70981e-17	MGI:107285	Ctsh	cathepsin H
Camk2b	84.9095	-2.57004	0.233029	-11.0288	2.77462e-28	1.97216e-27	MGI:88257	Camk2b	calcium/calmodulin-dependent protein kinase II, beta
Pacrg	55.8602	-2.57174	0.24108	-10.6676	1.44335e-26	9.6277e-26	MGI:1916560	Pacrg	PARK2 co-regulated
Fosl1	277.214	-2.57328	0.133542	-19.2694	9.70733e-83	2.87113e-81	MGI:107179	Fosl1	fos-like antigen 1
Ptpn7	63.9476	-2.58097	0.238293	-10.8311	2.45176e-27	1.68914e-26	MGI:2156893	Ptpn7	protein tyrosine phosphatase, non-receptor type 7
Myl6b	979.772	-2.58509	0.0946143	-27.3224	2.29915e-164	2.47527e-162	MGI:1917789	Myl6b	myosin, light polypeptide 6B
Gramd1b	469.663	-2.59358	0.107107	-24.2148	1.55407e-129	1.07711e-127	MGI:1925037	Gramd1b	GRAM domain containing 1B
Chka	1446.51	-2.59713	0.0819826	-31.679	3.01991e-220	6.33358e-218	MGI:107760	Chka	choline kinase alpha
Brsk1	127.339	-2.59838	0.182252	-14.2571	4.04887e-46	5.07649e-45	MGI:2685946	Brsk1	BR serine/threonine kinase 1
Cdc6	693.085	-2.61917	0.175035	-14.9637	1.26806e-50	1.7916e-49	MGI:1345150	Cdc6	cell division cycle 6
Itgb4	234.07	-2.62296	0.1341	-19.5597	3.41091e-85	1.06133e-83	MGI:96613	Itgb4	integrin beta 4
Nrk	213.445	-2.62758	0.191146	-13.7464	5.34929e-43	6.17923e-42	MGI:1351326	Nrk	Nik related kinase
Sema6b	104.274	-2.63293	0.252415	-10.431	1.79045e-25	1.14014e-24	MGI:1202889	Sema6b	sema domain, transmembrane domain (TM), and cytoplasmic domain, (semaphorin) 6B
Arhgef28	205.734	-2.63684	0.157134	-16.7809	3.36902e-63	6.59471e-62	MGI:1346016	Arhgef28	Rho guanine nucleotide exchange factor (GEF) 28
Efr3b	162.451	-2.65	0.20511	-12.9199	3.47521e-38	3.4664e-37	MGI:2444851	Efr3b	EFR3 homolog B
Cttnbp2	41.1993	-2.65026	0.314978	-8.41413	3.9581e-17	1.72382e-16	MGI:1353467	Cttnbp2	cortactin binding protein 2
Gm13889	83.2051	-2.65101	0.254227	-10.4277	1.85249e-25	1.17826e-24	MGI:3652053	Gm13889	predicted gene 13889
Ccl8	24.1858	-2.65113	0.357408	-7.41766	1.1921e-13	4.33415e-13	MGI:101878	Ccl8	chemokine (C-C motif) ligand 8
Fap	71.8803	-2.65312	0.328841	-8.06809	7.14088e-16	2.9224e-15	MGI:109608	Fap	fibroblast activation protein
Pbld1	56.3927	-2.66225	0.26283	-10.1291	4.10227e-24	2.47377e-23	MGI:1915621	Pbld1	phenazine biosynthesis-like protein domain containing 1
Hddc3	251.417	-2.67819	0.146775	-18.2469	2.19001e-74	5.56076e-73	MGI:1915945	Hddc3	HD domain containing 3
Pdxp	388.498	-2.68196	0.135236	-19.8317	1.58684e-87	5.13544e-86	MGI:1919282	Pdxp	pyridoxal (pyridoxine, vitamin B6) phosphatase
Ptpn3	76.2675	-2.68841	0.214338	-12.5429	4.34792e-36	4.04228e-35	MGI:105307	Ptpn3	protein tyrosine phosphatase, non-receptor type 3
Smarcd3	1484.89	-2.68959	0.119082	-22.5861	5.94099e-113	3.04575e-111	MGI:1914243	Smarcd3	SWI/SNF related, matrix associated, actin dependent regulator of chromatin, subfamily d, member 3
Coro2a	146.526	-2.69605	0.220223	-12.2423	1.84656e-34	1.62685e-33	MGI:1345966	Coro2a	coronin, actin binding protein 2A
Dpyd	364.35	-2.70732	0.208606	-12.9782	1.62721e-38	1.63521e-37	MGI:2139667	Dpyd	dihydropyrimidine dehydrogenase
Gdf15	225.964	-2.71321	0.141436	-19.1833	5.10533e-82	1.49359e-80	MGI:1346047	Gdf15	growth differentiation factor 15
Etv4	1498.85	-2.71597	0.0899043	-30.2095	1.77544e-200	3.18574e-198	MGI:99423	Etv4	ets variant 4
Dusp13	80.8421	-2.72373	0.28036	-9.71513	2.59921e-22	1.44392e-21	MGI:1351599	Dusp13	dual specificity phosphatase 13
Pik3c2b	133.404	-2.72892	0.202729	-13.461	2.65398e-41	2.8726e-40	MGI:2685045	Pik3c2b	phosphoinositide-3-kinase, class 2, beta polypeptide
Gm1673	90.9774	-2.7389	0.226749	-12.079	1.36374e-33	1.16957e-32	MGI:2686519	Gm1673	predicted gene 1673
Hpdl	44.5358	-2.74309	0.275129	-9.97018	2.0586e-23	1.20102e-22	MGI:2444646	Hpdl	4-hydroxyphenylpyruvate dioxygenase-like
Grtp1	349.736	-2.74682	0.127002	-21.6281	9.77444e-104	4.25465e-102	MGI:1914040	Grtp1	GH regulated TBC protein 1
Cd200	436.201	-2.74816	0.104786	-26.2264	1.33044e-151	1.22773e-149	MGI:1196990	Cd200	CD200 antigen
Smoc1	29.1621	-2.75705	0.349081	-7.89802	2.8336e-15	1.12404e-14	MGI:1929878	Smoc1	SPARC related modular calcium binding 1
Sh2b2	261.73	-2.76238	0.157662	-17.5209	9.92571e-69	2.19576e-67	MGI:1345171	Sh2b2	SH2B adaptor protein 2
Rbm20	417.598	-2.77239	0.135542	-20.4542	5.51638e-93	1.98848e-91	MGI:1920963	Rbm20	RNA binding motif protein 20
AI467606	875.369	-2.77476	0.0977392	-28.3894	2.73498e-177	3.56187e-175	MGI:2141979	AI467606	expressed sequence AI467606
Lrrc4	45.8004	-2.77722	0.292355	-9.49946	2.10975e-21	1.12741e-20	MGI:2182081	Lrrc4	leucine rich repeat containing 4
Cerox1	93.1855	-2.77924	0.205572	-13.5195	1.19929e-41	1.31126e-40	MGI:1920084	2810468N07Rik	RIKEN cDNA 2810468N07 gene
Ngef	203.129	-2.79029	0.155807	-17.9086	1.00985e-71	2.37728e-70	MGI:1858414	Ngef	neuronal guanine nucleotide exchange factor
Pdlim4	1055.66	-2.80971	0.135238	-20.7759	7.14455e-96	2.68945e-94	MGI:1353470	Pdlim4	PDZ and LIM domain 4
Lrrc8d	365.278	-2.81283	0.130572	-21.5424	6.23855e-103	2.64426e-101	MGI:1922368	Lrrc8d	leucine rich repeat containing 8D
Fyb	36.6129	-2.83174	0.297151	-9.52963	1.57846e-21	8.49403e-21	MGI:1346327	Fyb	FYN binding protein
Pgm5	1022.94	-2.85786	0.121153	-23.5889	5.01409e-123	3.09056e-121	MGI:1925668	Pgm5	phosphoglucomutase 5
Aif1l	647.058	-2.86156	0.141846	-20.1737	1.66692e-90	5.77064e-89	MGI:1919598	Aif1l	allograft inflammatory factor 1-like
Tmem179	42.2856	-2.87374	0.306751	-9.36832	7.36986e-21	3.8318e-20	MGI:2144891	Tmem179	transmembrane protein 179
Cish	93.5164	-2.87404	0.208684	-13.7722	3.74664e-43	4.34659e-42	MGI:103159	Cish	cytokine inducible SH2-containing protein
Odc1	12168.3	-2.87638	0.143156	-20.0926	8.56501e-90	2.93043e-88	MGI:97402	Odc1	ornithine decarboxylase, structural 1
Btbd11	392.595	-2.89465	0.114195	-25.3484	9.36461e-142	7.52383e-140	MGI:1921257	Btbd11	BTB (POZ) domain containing 11
Dlx3	26.6919	-2.89473	0.327774	-8.83147	1.03312e-18	4.88261e-18	MGI:94903	Dlx3	distal-less homeobox 3
Nrap	179.819	-2.89833	0.178013	-16.2816	1.33338e-59	2.38458e-58	MGI:1098765	Nrap	nebulin-related anchoring protein
Fbxl22	99.7398	-2.89958	0.265457	-10.923	8.95056e-28	6.25184e-27	MGI:1921415	Fbxl22	F-box and leucine-rich repeat protein 22
Gatm	1201.81	-2.90024	0.102304	-28.3493	8.53146e-177	1.1022e-174	MGI:1914342	Gatm	glycine amidinotransferase (L-arginine:glycine amidinotransferase)
Ndp	81.4856	-2.90802	0.227752	-12.7684	2.46275e-37	2.39729e-36	MGI:102570	Ndp	Norrie disease (pseudoglioma) (human)
Sox8	275.562	-2.91981	0.322782	-9.04576	1.48629e-19	7.29991e-19	MGI:98370	Sox8	SRY (sex determining region Y)-box 8
Lyn	345.581	-2.92388	0.116891	-25.0136	4.34626e-138	3.2952e-136	MGI:96892	Lyn	LYN proto-oncogene, Src family tyrosine kinase
Rin3	256.912	-2.93004	0.135045	-21.6967	2.20625e-104	9.78811e-103	MGI:2385708	Rin3	Ras and Rab interactor 3
Ociad2	1000.02	-2.93516	0.124157	-23.6407	1.47082e-123	9.20632e-122	MGI:1916377	Ociad2	OCIA domain containing 2
Greb1	112.266	-2.93747	0.221296	-13.2739	3.27903e-40	3.44971e-39	MGI:2149712	Greb1	gene regulated by estrogen in breast cancer protein
Cav2	6913.19	-2.95271	0.112495	-26.2476	7.60985e-152	7.10356e-150	MGI:107571	Cav2	caveolin 2
Plekhh1	85.155	-2.95651	0.238718	-12.3849	3.15353e-35	2.85461e-34	MGI:2144989	Plekhh1	pleckstrin homology domain containing, family H (with MyTH4 domain) member 1
Clip4	236.026	-2.96483	0.146384	-20.2537	3.29411e-91	1.1615e-89	MGI:1919100	Clip4	CAP-GLY domain containing linker protein family, member 4
Fndc4	401.819	-2.96922	0.140201	-21.1783	1.51308e-99	6.13939e-98	MGI:1917195	Fndc4	fibronectin type III domain containing 4
Strip2	78.3621	-2.97955	0.230772	-12.9112	3.89015e-38	3.87551e-37	MGI:2444363	Strip2	striatin interacting protein 2
AI504432	66.3974	-2.99581	0.271987	-11.0145	3.25249e-28	2.30775e-27	MGI:2139742	AI504432	expressed sequence AI504432
Obsl1	1143.48	-3.03203	0.118187	-25.6545	3.77117e-145	3.15547e-143	MGI:2138628	Obsl1	obscurin-like 1
Trim66	86.7405	-3.03436	0.24793	-12.2388	1.92927e-34	1.69786e-33	MGI:2152406	Trim66	tripartite motif-containing 66
Tmem38a	2661.11	-3.04238	0.104785	-29.0346	2.40798e-185	3.44128e-183	MGI:1921416	Tmem38a	transmembrane protein 38A
Tmcc2	485.348	-3.05205	0.132983	-22.9506	1.45198e-116	8.05772e-115	MGI:1916125	Tmcc2	transmembrane and coiled-coil domains 2
Cbr1	311.67	-3.05657	0.151497	-20.1758	1.59692e-90	5.54593e-89	MGI:88284	Cbr1	carbonyl reductase 1
Asf1b	1304.11	-3.06511	0.275291	-11.1341	8.56265e-29	6.21755e-28	MGI:1914179	Asf1b	anti-silencing function 1B histone chaperone
Slc4a8	83.5518	-3.06547	0.222906	-13.7523	4.93587e-43	5.70985e-42	MGI:1928745	Slc4a8	solute carrier family 4 (anion exchanger), member 8
Mycl	301.598	-3.07119	0.211736	-14.5048	1.12923e-47	1.47301e-46	MGI:96799	Mycl	v-myc myelocytomatosis viral oncogene homolog, lung carcinoma derived (avian)
Inpp4b	436.231	-3.08786	0.157523	-19.6026	1.47066e-85	4.61158e-84	MGI:2158925	Inpp4b	inositol polyphosphate-4-phosphatase, type II
Plagl1	40.9616	-3.13052	0.329543	-9.49958	2.10743e-21	1.12655e-20	MGI:1100874	Plagl1	pleiomorphic adenoma gene-like 1
E2f8	574.154	-3.14084	0.146053	-21.5048	1.40446e-102	5.92184e-101	MGI:1922038	E2f8	E2F transcription factor 8
Rasgef1b	85.3185	-3.15545	0.242395	-13.0178	9.68959e-39	9.77983e-38	MGI:2443755	Rasgef1b	RasGEF domain family, member 1B
Rragd	740.817	-3.15913	0.106261	-29.73	3.14379e-194	5.02664e-192	MGI:1098604	Rragd	Ras-related GTP binding D
Dyrk3	104.486	-3.16015	0.194766	-16.2253	3.33832e-59	5.89831e-58	MGI:1330300	Dyrk3	dual-specificity tyrosine-(Y)-phosphorylation regulated kinase 3
Dusp6	1798.14	-3.16042	0.0996402	-31.7183	8.69244e-221	1.87166e-218	MGI:1914853	Dusp6	dual specificity phosphatase 6
Miga1	76.1861	-3.17488	0.23522	-13.4975	1.61763e-41	1.76507e-40	MGI:1924567	Fam73a	family with sequence similarity 73, member A
Rasl11a	39.8933	-3.18515	0.355952	-8.94828	3.61072e-19	1.73903e-18	MGI:1916145	Rasl11a	RAS-like, family 11, member A
Tmtc1	124.09	-3.19002	0.215047	-14.834	8.82678e-50	1.21521e-48	MGI:3039590	Tmtc1	transmembrane and tetratricopeptide repeat containing 1
N4bp3	422.983	-3.21818	0.127649	-25.2112	3.01575e-140	2.35272e-138	MGI:2442218	N4bp3	NEDD4 binding protein 3
Slc8a3	70.5881	-3.21881	0.273993	-11.7478	7.25108e-32	5.8725e-31	MGI:107976	Slc8a3	solute carrier family 8 (sodium/calcium exchanger), member 3
Prex1	77.0159	-3.22064	0.246356	-13.0731	4.69035e-39	4.78184e-38	MGI:3040696	Prex1	phosphatidylinositol-3,4,5-trisphosphate-dependent Rac exchange factor 1
Kcnab3	133.332	-3.22561	0.198003	-16.2907	1.14923e-59	2.05753e-58	MGI:1336208	Kcnab3	potassium voltage-gated channel, shaker-related subfamily, beta member 3
Ubash3b	167.314	-3.2299	0.168235	-19.1988	3.78685e-82	1.11189e-80	MGI:1920078	Ubash3b	ubiquitin associated and SH3 domain containing, B
Chrnb1	1255.6	-3.23824	0.159145	-20.3477	4.86515e-92	1.73056e-90	MGI:87890	Chrnb1	cholinergic receptor, nicotinic, beta polypeptide 1 (muscle)
Tmem229b	149.082	-3.24103	0.211243	-15.3426	3.96896e-53	6.04668e-52	MGI:2444389	Tmem229b	transmembrane protein 229B
Rgs20	62.814	-3.24269	0.278471	-11.6446	2.44485e-31	1.93065e-30	MGI:1929866	Rgs20	regulator of G-protein signaling 20
Cenpv	507.137	-3.25412	0.116392	-27.9581	5.24882e-172	6.37317e-170	MGI:1920389	Cenpv	centromere protein V
Bicdl1	91.1242	-3.26844	0.238027	-13.7314	6.58207e-43	7.55465e-42	MGI:1922915	Ccdc64	coiled-coil domain containing 64
Sgca	219.185	-3.27573	0.396331	-8.26514	1.39535e-16	5.93614e-16	MGI:894698	Sgca	sarcoglycan, alpha (dystrophin-associated glycoprotein)
Hes6	2159.46	-3.27654	0.145602	-22.5035	3.83814e-112	1.94581e-110	MGI:1859852	Hes6	hairy and enhancer of split 6
F11r	197.17	-3.29144	0.172466	-19.0845	3.39483e-81	9.75501e-80	MGI:1321398	F11r	F11 receptor
Calcb	43.1527	-3.29273	0.309491	-10.6392	1.95868e-26	1.29634e-25	MGI:2151254	Calcb	calcitonin-related polypeptide, beta
Htra3	73.818	-3.30312	0.238946	-13.8237	1.8336e-43	2.14261e-42	MGI:1925808	Htra3	HtrA serine peptidase 3
Map3k7cl	48.749	-3.30817	0.291002	-11.3682	6.02129e-30	4.53958e-29	MGI:2446584	Map3k7cl	Map3k7 C-terminal like
Cxcr4	610.428	-3.31165	0.144859	-22.8612	1.13064e-115	6.23164e-114	MGI:109563	Cxcr4	chemokine (C-X-C motif) receptor 4
Fabp3	133.383	-3.31238	0.202411	-16.3646	3.42439e-60	6.24864e-59	MGI:95476	Fabp3	fatty acid binding protein 3, muscle and heart
Dusp5	307.465	-3.32305	0.142697	-23.2875	5.93203e-120	3.44591e-118	MGI:2685183	Dusp5	dual specificity phosphatase 5
Traf4	2289.24	-3.32535	0.088097	-37.7464	0	0	MGI:1202880	Traf4	TNF receptor associated factor 4
Tnik	174.538	-3.34104	0.208881	-15.995	1.38569e-57	2.35058e-56	MGI:1916264	Tnik	TRAF2 and NCK interacting kinase
Doc2b	296.425	-3.34134	0.128314	-26.0404	1.72945e-149	1.52617e-147	MGI:1100497	Doc2b	double C2, beta
Tcim	538.003	-3.36094	0.12121	-27.7283	3.18057e-169	3.66878e-167	MGI:1916318	1810011O10Rik	RIKEN cDNA 1810011O10 gene
Adamts14	431.406	-3.36762	0.145525	-23.1412	1.78242e-118	1.00998e-116	MGI:2179942	Adamts14	a disintegrin-like and metallopeptidase (reprolysin type) with thrombospondin type 1 motif, 14
Sema4c	977.946	-3.37142	0.0908372	-37.115	1.61215e-301	7.23184e-299	MGI:109252	Sema4c	sema domain, immunoglobulin domain (Ig), transmembrane domain (TM) and short cytoplasmic domain, (semaphorin) 4C
Cd300lb	138.492	-3.37898	0.193231	-17.4868	1.80675e-68	3.98053e-67	MGI:2685099	Cd300lb	CD300 antigen like family member B
Hebp2	32.8595	-3.38988	0.323326	-10.4844	1.01899e-25	6.5456e-25	MGI:1860084	Hebp2	heme binding protein 2
Musk	135.159	-3.42016	0.221335	-15.4524	7.26561e-54	1.12495e-52	MGI:103581	Musk	muscle, skeletal, receptor tyrosine kinase
Rab40b	239.111	-3.42491	0.187886	-18.2287	3.05589e-74	7.73504e-73	MGI:2183451	Rab40b	Rab40B, member RAS oncogene family
Armcx6	417.66	-3.44676	0.154886	-22.2535	1.04222e-109	4.99428e-108	MGI:2147993	Armcx6	armadillo repeat containing, X-linked 6
Rnf128	63.814	-3.45611	0.263175	-13.1324	2.14776e-39	2.21201e-38	MGI:1914139	Rnf128	ring finger protein 128
Cacnb1	299.95	-3.45919	0.203053	-17.0359	4.44688e-65	8.98781e-64	MGI:102522	Cacnb1	calcium channel, voltage-dependent, beta 1 subunit
Dusp27	463.401	-3.46212	0.159004	-21.7738	4.1127e-105	1.84489e-103	MGI:2685055	Dusp27	dual specificity phosphatase 27 (putative)
Mamstr	517.941	-3.46761	0.111089	-31.2147	6.72763e-214	1.34129e-211	MGI:1921740	Mamstr	MEF2 activating motif and SAP domain containing transcriptional regulator
Optn	135.863	-3.48601	0.182304	-19.122	1.6567e-81	4.78607e-80	MGI:1918898	Optn	optineurin
F2rl1	46.393	-3.49149	0.320485	-10.8944	1.22612e-27	8.53107e-27	MGI:101910	F2rl1	coagulation factor II (thrombin) receptor-like 1
Ptprn	2307.89	-3.50329	0.0983044	-35.6372	3.71976e-278	1.3349e-275	MGI:102765	Ptprn	protein tyrosine phosphatase, receptor type, N
Gprasp2	55.9457	-3.50465	0.277521	-12.6284	1.47236e-36	1.39537e-35	MGI:2442071	Gprasp2	G protein-coupled receptor associated sorting protein 2
Fzd3	127.034	-3.50777	0.209367	-16.7541	5.28141e-63	1.03007e-61	MGI:108476	Fzd3	frizzled class receptor 3
Pgam2	144.989	-3.51412	0.223639	-15.7133	1.22607e-55	1.98992e-54	MGI:1933118	Pgam2	phosphoglycerate mutase 2
Kcnh2	294.966	-3.51604	0.149695	-23.4881	5.39983e-122	3.24171e-120	MGI:1341722	Kcnh2	potassium voltage-gated channel, subfamily H (eag-related), member 2
Col10a1	57.2988	-3.52123	0.560918	-6.27762	3.43784e-10	1.03327e-09	MGI:88445	Col10a1	collagen, type X, alpha 1
Dbndd1	99.5944	-3.5307	0.231111	-15.277	1.08756e-52	1.63377e-51	MGI:1919435	Dbndd1	dysbindin (dystrobrevin binding protein 1) domain containing 1
Sptbn2	47.9436	-3.53072	0.330666	-10.6776	1.29564e-26	8.66032e-26	MGI:1313261	Sptbn2	spectrin beta, non-erythrocytic 2
Tead2	2530.16	-3.53697	0.0919219	-38.4779	0	0	MGI:104904	Tead2	TEA domain family member 2
Ankrd10	1497.52	-3.54348	0.0988417	-35.8501	1.83547e-281	6.89325e-279	MGI:1921840	Ankrd10	ankyrin repeat domain 10
Spry4	730.206	-3.55006	0.121064	-29.3238	5.15094e-189	7.77406e-187	MGI:1345144	Spry4	sprouty homolog 4 (Drosophila)
Morc4	911.548	-3.56614	0.103088	-34.5932	3.19469e-262	9.92137e-260	MGI:1922996	Morc4	microrchidia 4
Slc22a17	56.7188	-3.56971	0.313438	-11.3889	4.74847e-30	3.59508e-29	MGI:1926225	Slc22a17	solute carrier family 22 (organic cation transporter), member 17
Mb	120.546	-3.57642	0.631099	-5.66696	1.45352e-08	3.91541e-08	MGI:96922	Mb	myoglobin
Dna2	258.907	-3.57683	0.17358	-20.6062	2.41655e-94	8.90978e-93	MGI:2443732	Dna2	DNA replication helicase/nuclease 2
Amigo2	184.712	-3.58528	0.171573	-20.8965	5.7658e-97	2.20644e-95	MGI:2145995	Amigo2	adhesion molecule with Ig like domain 2
A930024E05Rik	114.931	-3.60399	0.220452	-16.3482	4.48021e-60	8.12931e-59	MGI:1924414	A930024E05Rik	RIKEN cDNA A930024E05 gene
C1qtnf3	44.9709	-3.61574	0.34041	-10.6217	2.36131e-26	1.55771e-25	MGI:1932136	C1qtnf3	C1q and tumor necrosis factor related protein 3
Itgb6	65.8483	-3.62395	0.293117	-12.3635	4.11852e-35	3.71564e-34	MGI:96615	Itgb6	integrin beta 6
Mcts1	110.134	-3.63174	0.220328	-16.4833	4.83432e-61	9.03581e-60	MGI:1916245	Mcts1	malignant T cell amplified sequence 1
Tead4	340.889	-3.63693	0.152194	-23.8967	3.31207e-126	2.15672e-124	MGI:106907	Tead4	TEA domain family member 4
Cnksr1	66.1597	-3.6412	0.280026	-13.0031	1.1748e-38	1.18426e-37	MGI:2670958	Cnksr1	connector enhancer of kinase suppressor of Ras 1
Grip1	40.1104	-3.64384	0.356755	-10.2139	1.7189e-24	1.05186e-23	MGI:1921303	Grip1	glutamate receptor interacting protein 1
Apod	51.1318	-3.64978	0.311768	-11.7067	1.17747e-31	9.44605e-31	MGI:88056	Apod	apolipoprotein D
AA467197	1004.8	-3.65427	0.128715	-28.3903	2.66127e-177	3.49406e-175	MGI:3034182	AA467197	expressed sequence AA467197
Chchd10	261.039	-3.66052	0.160922	-22.7472	1.5307e-114	8.26733e-113	MGI:2143558	Chchd10	coiled-coil-helix-coiled-coil-helix domain containing 10
Myom2	480.461	-3.66909	0.203946	-17.9905	2.31218e-72	5.56474e-71	MGI:1328358	Myom2	myomesin 2
Atp1a2	40.918	-3.6784	0.369852	-9.94558	2.63621e-23	1.52862e-22	MGI:88106	Atp1a2	ATPase, Na+/K+ transporting, alpha 2 polypeptide
Arhgdib	1277.08	-3.68263	0.0905387	-40.6746	0	0	MGI:101940	Arhgdib	Rho, GDP dissociation inhibitor (GDI) beta
Srl	841.077	-3.68642	0.140077	-26.317	1.2238e-152	1.16942e-150	MGI:2146620	Srl	sarcalumenin
Slc16a10	266.253	-3.69113	0.162846	-22.6664	9.61712e-114	5.07539e-112	MGI:1919722	Slc16a10	solute carrier family 16 (monocarboxylic acid transporters), member 10
Cadm4	117.029	-3.76201	0.236742	-15.8908	7.34266e-57	1.2275e-55	MGI:2449088	Cadm4	cell adhesion molecule 4
Bik	41.6489	-3.78555	0.344429	-10.9908	4.2305e-28	2.99117e-27	MGI:1206591	Bik	BCL2-interacting killer
Lamb3	119.645	-3.78721	0.220742	-17.1567	5.60212e-66	1.15837e-64	MGI:99915	Lamb3	laminin, beta 3
Alpk2	137.486	-3.79575	0.213236	-17.8007	6.98109e-71	1.62446e-69	MGI:2449492	Alpk2	alpha-kinase 2
Sigirr	376.738	-3.79657	0.150316	-25.2572	9.44706e-141	7.47846e-139	MGI:1344402	Sigirr	single immunoglobulin and toll-interleukin 1 receptor (TIR) domain
Sgcg	194.58	-3.81742	0.221886	-17.2045	2.45827e-66	5.10921e-65	MGI:1346524	Sgcg	sarcoglycan, gamma (dystrophin-associated glycoprotein)
Igf2bp1	509.032	-3.81935	0.136695	-27.9406	8.57331e-172	1.02556e-169	MGI:1890357	Igf2bp1	insulin-like growth factor 2 mRNA binding protein 1
Cox8b	64.1236	-3.82273	0.312238	-12.243	1.83115e-34	1.61415e-33	MGI:105958	Cox8b	cytochrome c oxidase subunit VIIIb
Cdkn1c	626.098	-3.83596	0.109767	-34.9463	1.47129e-267	4.84896e-265	MGI:104564	Cdkn1c	cyclin-dependent kinase inhibitor 1C (P57)
Eif4g3	172.75	-3.8414	0.189946	-20.2236	6.06436e-91	2.11977e-89	MGI:1923935	Eif4g3	eukaryotic translation initiation factor 4 gamma, 3
Ppargc1b	100.402	-3.84239	0.23494	-16.3548	4.02016e-60	7.31923e-59	MGI:2444934	Ppargc1b	peroxisome proliferative activated receptor, gamma, coactivator 1 beta
Sparcl1	26.5767	-3.8452	0.38214	-10.0623	8.10864e-24	4.83019e-23	MGI:108110	Sparcl1	SPARC-like 1
Spats2l	55.0834	-3.86187	0.312378	-12.3628	4.15477e-35	3.74625e-34	MGI:1914448	Spats2l	spermatogenesis associated, serine-rich 2-like
Prob1	153.438	-3.87849	0.240688	-16.1142	2.02881e-58	3.51915e-57	MGI:2686460	Prob1	proline rich basic protein 1
Kbtbd11	262.383	-3.89605	0.167936	-23.1996	4.59197e-119	2.63899e-117	MGI:1922151	Kbtbd11	kelch repeat and BTB (POZ) domain containing 11
Ppm1e	91.6626	-3.91416	0.242894	-16.1147	2.01218e-58	3.49405e-57	MGI:2444096	Ppm1e	protein phosphatase 1E (PP2C domain containing)
Sema7a	1280.86	-3.91602	0.122321	-32.0143	6.89724e-225	1.5258e-222	MGI:1306826	Sema7a	sema domain, immunoglobulin domain (Ig), and GPI membrane anchor, (semaphorin) 7A
Rab37	48.414	-3.92025	0.32854	-11.9323	8.02842e-33	6.71205e-32	MGI:1929945	Rab37	RAB37, member RAS oncogene family
Sec14l2	222.89	-3.92077	0.172729	-22.699	4.58787e-114	2.43715e-112	MGI:1915065	Sec14l2	SEC14-like lipid binding 2
Dock3	116.887	-3.93209	0.258127	-15.2332	2.13059e-52	3.177e-51	MGI:2429763	Dock3	dedicator of cyto-kinesis 3
Plppr3	401.802	-3.95228	0.140953	-28.0397	5.33367e-173	6.57507e-171	MGI:2388640	Lppr3	phospholipid phosphatase related 3
Myh8	99.538	-3.96239	0.255184	-15.5276	2.25701e-54	3.54213e-53	MGI:1339712	Myh8	myosin, heavy polypeptide 8, skeletal muscle, perinatal
Hsf2bp	54.801	-3.97384	0.335408	-11.8478	2.2098e-32	1.82537e-31	MGI:1921627	Hsf2bp	heat shock transcription factor 2 binding protein
D630003M21Rik	46.1147	-3.97625	0.360223	-11.0383	2.49735e-28	1.77742e-27	MGI:3606579	D630003M21Rik	RIKEN cDNA D630003M21 gene
Usp43	57.9883	-3.98168	0.295395	-13.4792	2.07346e-41	2.25029e-40	MGI:2444541	Usp43	ubiquitin specific peptidase 43
Wfs1	4326.69	-3.98738	0.0982046	-40.6028	0	0	MGI:1328355	Wfs1	Wolfram syndrome 1 homolog (human)
Gpc2	59.8384	-3.98827	0.29208	-13.6547	1.89188e-42	2.12462e-41	MGI:1919201	Gpc2	glypican 2 (cerebroglycan)
Pidd1	141.249	-4.00316	0.213937	-18.7119	3.95811e-78	1.0779e-76	MGI:1889507	Pidd1	p53 induced death domain protein 1
Fam81a	39.8088	-4.00717	0.35515	-11.2831	1.59116e-29	1.18032e-28	MGI:1924136	Fam81a	family with sequence similarity 81, member A
Cd28	94.4534	-4.02572	0.24681	-16.311	8.24199e-60	1.48053e-58	MGI:88327	Cd28	CD28 antigen
Lgi2	97.6869	-4.03911	0.257563	-15.682	2.00689e-55	3.23445e-54	MGI:2180196	Lgi2	leucine-rich repeat LGI family, member 2
Gas6	61.5256	-4.04003	0.315818	-12.7923	1.81082e-37	1.76695e-36	MGI:95660	Gas6	growth arrest specific 6
Aig1	298.513	-4.11176	0.167061	-24.6123	9.33077e-134	6.81822e-132	MGI:1913503	Aig1	androgen-induced 1
Bcl6b	398.351	-4.1153	0.142557	-28.8678	3.03209e-183	4.22114e-181	MGI:1278332	Bcl6b	B cell CLL/lymphoma 6, member B
Map3k9	125.808	-4.11723	0.241849	-17.0239	5.45625e-65	1.09867e-63	MGI:2449952	Map3k9	mitogen-activated protein kinase kinase kinase 9
Actn3	302.43	-4.11987	0.156331	-26.3535	4.67932e-153	4.498e-151	MGI:99678	Actn3	actinin alpha 3
Rsad2	46.1982	-4.12496	0.349649	-11.7974	4.02452e-32	3.28907e-31	MGI:1929628	Rsad2	radical S-adenosyl methionine domain containing 2
Tafa5	121.117	-4.14963	0.221895	-18.7008	4.87419e-78	1.32291e-76	MGI:2146182	Fam19a5	family with sequence similarity 19, member A5
Lat2	67.2797	-4.16293	0.319125	-13.0448	6.79987e-39	6.91505e-38	MGI:1926479	Lat2	linker for activation of T cells family, member 2
Hmga1	169.993	-4.18014	0.200081	-20.8922	6.30655e-97	2.40767e-95	MGI:96160	Hmga1	high mobility group AT-hook 1
Card10	94.724	-4.18181	0.258125	-16.2008	4.9809e-59	8.75261e-58	MGI:2146012	Card10	caspase recruitment domain family, member 10
Satb1	102.644	-4.18227	0.305243	-13.7014	9.95603e-43	1.13625e-41	MGI:105084	Satb1	special AT-rich sequence binding protein 1
Pip5k1b	235.294	-4.18885	0.177583	-23.5882	5.09912e-123	3.13101e-121	MGI:107930	Pip5k1b	phosphatidylinositol-4-phosphate 5-kinase, type 1 beta
Mdfi	74.7522	-4.1936	0.295383	-14.1971	9.54162e-46	1.17984e-44	MGI:107687	Mdfi	MyoD family inhibitor
Prrg4	108.614	-4.20887	0.275571	-15.2733	1.15256e-52	1.7282e-51	MGI:2442211	Prrg4	proline rich Gla (G-carboxyglutamic acid) 4 (transmembrane)
Pygm	517.331	-4.2265	0.193004	-21.8985	2.68654e-106	1.2467e-104	MGI:97830	Pygm	muscle glycogen phosphorylase
Syngr1	157.492	-4.22708	0.202074	-20.9184	3.6375e-97	1.40196e-95	MGI:1328323	Syngr1	synaptogyrin 1
Atp8a1	46.4508	-4.23802	0.354057	-11.9699	5.11054e-33	4.30293e-32	MGI:1330848	Atp8a1	ATPase, aminophospholipid transporter (APLT), class I, type 8A, member 1
A430078I02Rik	58.892	-4.25938	0.337053	-12.6371	1.31798e-36	1.25201e-35	MGI:2444132	A430078I02Rik	RIKEN cDNA A430078I02 gene
Atp1a3	42.7768	-4.27206	0.378678	-11.2815	1.61937e-29	1.2007e-28	MGI:88107	Atp1a3	ATPase, Na+/K+ transporting, alpha 3 polypeptide
Gldc	218.324	-4.27553	0.17873	-23.9218	1.81802e-126	1.18863e-124	MGI:1341155	Gldc	glycine decarboxylase
H19	128863	-4.29334	0.143013	-30.0207	5.26295e-198	9.04164e-196	MGI:95891	H19	H19, imprinted maternally expressed transcript
Ppp2r2b	29.7808	-4.31052	0.420144	-10.2596	1.07129e-24	6.59558e-24	MGI:1920180	Ppp2r2b	protein phosphatase 2, regulatory subunit B, beta
Afap1l1	385.788	-4.32108	0.144467	-29.9105	1.43776e-196	2.39365e-194	MGI:2147199	Afap1l1	actin filament associated protein 1-like 1
Tceal3	54.1579	-4.32336	0.347266	-12.4497	1.40363e-35	1.28281e-34	MGI:1913354	Tceal3	transcription elongation factor A (SII)-like 3
Cdh15	6108.66	-4.34069	0.274227	-15.8288	1.96815e-56	3.23993e-55	MGI:106672	Cdh15	cadherin 15
Flt1	326.247	-4.34812	0.158603	-27.4151	1.81276e-165	1.99145e-163	MGI:95558	Flt1	FMS-like tyrosine kinase 1
Lingo1	36.2345	-4.36573	0.42235	-10.3368	4.80466e-25	2.99809e-24	MGI:1915522	Lingo1	leucine rich repeat and Ig domain containing 1
Ctf1	41.6913	-4.3733	0.386849	-11.3049	1.24053e-29	9.24049e-29	MGI:105115	Ctf1	cardiotrophin 1
Ccne1	1335.92	-4.3764	0.141298	-30.9728	1.25492e-210	2.41258e-208	MGI:88316	Ccne1	cyclin E1
Tmed8	97.9271	-4.37837	0.253853	-17.2477	1.16517e-66	2.45005e-65	MGI:1923480	Tmed8	transmembrane emp24 domain containing 8
Adora2a	48.4798	-4.40824	0.363665	-12.1217	8.1049e-34	6.99551e-33	MGI:99402	Adora2a	adenosine A2a receptor
Ccdc3	139.078	-4.40998	0.21819	-20.2117	7.72825e-91	2.69554e-89	MGI:1921436	Ccdc3	coiled-coil domain containing 3
Fry	116.329	-4.43108	0.253109	-17.5066	1.27574e-68	2.81446e-67	MGI:2443895	Fry	FRY microtubule binding protein
Psmb9	41.3489	-4.45624	0.394017	-11.3098	1.17402e-29	8.75719e-29	MGI:1346526	Psmb9	proteasome (prosome, macropain) subunit, beta type 9 (large multifunctional peptidase 2)
Ripply3	45.1187	-4.45921	0.380004	-11.7347	8.46741e-32	6.84043e-31	MGI:2181192	Ripply3	ripply3 homolog (zebrafish)
Synpo2l	658.86	-4.45956	0.351282	-12.6951	6.29403e-37	6.05734e-36	MGI:1916010	Synpo2l	synaptopodin 2-like
Plekhb1	44.5897	-4.47869	0.394079	-11.365	6.24942e-30	4.70937e-29	MGI:1351469	Plekhb1	pleckstrin homology domain containing, family B (evectins) member 1
Slc38a4	58.1725	-4.48134	0.340457	-13.1627	1.43835e-39	1.48801e-38	MGI:1916604	Slc38a4	solute carrier family 38, member 4
Gspt2	57.2934	-4.4867	0.348785	-12.8638	7.1939e-38	7.11416e-37	MGI:1316727	Gspt2	G1 to S phase transition 2
Gal3st3	172.463	-4.54224	0.223454	-20.3274	7.35831e-92	2.61163e-90	MGI:3617843	Gal3st3	galactose-3-O-sulfotransferase 3
Cdkn1a	10376.5	-4.5619	0.125831	-36.2543	8.51209e-288	3.43654e-285	MGI:104556	Cdkn1a	cyclin-dependent kinase inhibitor 1A (P21)
Stac3	583.479	-4.57027	0.312082	-14.6444	1.46182e-48	1.95909e-47	MGI:3606571	Stac3	SH3 and cysteine rich domain 3
Lmod3	563.181	-4.5765	0.337607	-13.5557	7.32826e-42	8.07809e-41	MGI:2444169	Lmod3	leiomodin 3 (fetal)
Igf2bp3	352.423	-4.58037	0.161672	-28.3312	1.4255e-176	1.81263e-174	MGI:1890359	Igf2bp3	insulin-like growth factor 2 mRNA binding protein 3
Psmb8	82.7736	-4.59138	0.313347	-14.6527	1.29482e-48	1.73816e-47	MGI:1346527	Psmb8	proteasome (prosome, macropain) subunit, beta type 8 (large multifunctional peptidase 7)
Fgf11	116.684	-4.63559	0.257867	-17.9767	2.96786e-72	7.10043e-71	MGI:109167	Fgf11	fibroblast growth factor 11
Mymk	867.622	-4.64023	0.425738	-10.8993	1.16183e-27	8.09074e-27	MGI:1913389	Tmem8c	transmembrane protein 8C
Cacng1	633.265	-4.64982	0.410476	-11.3279	9.55002e-30	7.13997e-29	MGI:1206582	Cacng1	calcium channel, voltage-dependent, gamma subunit 1
Klhl23	104.076	-4.67178	0.273057	-17.1092	1.2678e-65	2.59489e-64	MGI:2683536	Klhl23	kelch-like 23
Fmnl1	305.852	-4.68011	0.173407	-26.9891	1.98417e-160	2.01524e-158	MGI:1888994	Fmnl1	formin-like 1
Ifitm1	40.3426	-4.69106	0.428461	-10.9486	6.74658e-28	4.73492e-27	MGI:1915963	Ifitm1	interferon induced transmembrane protein 1
Tppp3	406.588	-4.69323	0.165572	-28.3456	9.49282e-177	1.21666e-174	MGI:1915221	Tppp3	tubulin polymerization-promoting protein family member 3
Hook1	84.4477	-4.71142	0.320625	-14.6945	6.99155e-49	9.45616e-48	MGI:1925213	Hook1	hook microtubule tethering protein 1
Rnf183	44.4621	-4.73458	0.397874	-11.8997	1.18782e-32	9.86736e-32	MGI:1923322	Rnf183	ring finger protein 183
Dapk2	166.446	-4.7354	0.26359	-17.965	3.66323e-72	8.73818e-71	MGI:1341297	Dapk2	death-associated protein kinase 2
Srpk3	72.4003	-4.7503	0.364698	-13.0253	8.78665e-39	8.90745e-38	MGI:1891338	Srpk3	serine/arginine-rich protein specific kinase 3
Fndc5	470.313	-4.75176	0.195249	-24.337	7.96798e-131	5.61899e-129	MGI:1917614	Fndc5	fibronectin type III domain containing 5
Sema4d	329.364	-4.76149	0.175632	-27.1106	7.37471e-162	7.73339e-160	MGI:109244	Sema4d	sema domain, immunoglobulin domain (Ig), transmembrane domain (TM) and short cytoplasmic domain, (semaphorin) 4D
Itgb1bp2	73.6721	-4.76433	0.342474	-13.9115	5.39436e-44	6.41012e-43	MGI:1353420	Itgb1bp2	integrin beta 1 binding protein 2
Rundc3a	1240.36	-4.7742	0.1136	-42.0266	0	0	MGI:1858752	Rundc3a	RUN domain containing 3A
Trim63	61.6482	-4.78125	0.380599	-12.5624	3.39721e-36	3.1767e-35	MGI:2447992	Trim63	tripartite motif-containing 63
Igfbp3	3428.39	-4.78579	0.258395	-18.5212	1.39296e-76	3.69373e-75	MGI:96438	Igfbp3	insulin-like growth factor binding protein 3
Ppfia4	187.378	-4.79806	0.230568	-20.8098	3.53036e-96	1.33205e-94	MGI:1915757	Ppfia4	protein tyrosine phosphatase, receptor type, f polypeptide (PTPRF), interacting protein (liprin), alpha 4
Klhl41	1294.29	-4.80886	0.262525	-18.3177	5.97898e-75	1.55232e-73	MGI:2683854	Klhl41	kelch-like 41
Ptprn2	52.5094	-4.81596	0.385439	-12.4947	7.97697e-36	7.35274e-35	MGI:107418	Ptprn2	protein tyrosine phosphatase, receptor type, N polypeptide 2
Met	19934.2	-4.81866	0.0944229	-51.0327	0	0	MGI:96969	Met	met proto-oncogene
Kcnk5	71.2384	-4.85683	0.341561	-14.2195	6.93498e-46	8.60161e-45	MGI:1336175	Kcnk5	potassium channel, subfamily K, member 5
Hpgd	54.208	-4.91309	0.389713	-12.6069	1.93333e-36	1.82475e-35	MGI:108085	Hpgd	hydroxyprostaglandin dehydrogenase 15 (NAD)
Areg	74.5104	-4.91448	0.343331	-14.3141	1.7864e-46	2.25909e-45	MGI:88068	Areg	amphiregulin
Rbm24	955.874	-4.93911	0.167799	-29.4347	1.97457e-190	3.03689e-188	MGI:3610364	Rbm24	RNA binding motif protein 24
Myoz2	190.756	-4.94449	0.240403	-20.5675	5.36918e-94	1.96614e-92	MGI:1913063	Myoz2	myozenin 2
Mmp15	2226.15	-4.96866	0.142759	-34.8046	2.07096e-265	6.68878e-263	MGI:109320	Mmp15	matrix metallopeptidase 15
Myh14	45.1713	-5.01114	0.407243	-12.305	8.50915e-35	7.58776e-34	MGI:1919210	Myh14	myosin, heavy polypeptide 14
Mfsd2a	135.618	-5.02219	0.27167	-18.4864	2.65929e-76	7.04015e-75	MGI:1923824	Mfsd2a	major facilitator superfamily domain containing 2A
Ptgds	42.5466	-5.02975	0.440677	-11.4137	3.57268e-30	2.71124e-29	MGI:99261	Ptgds	prostaglandin D2 synthase (brain)
E2f6	378.255	-5.04114	0.18087	-27.8716	5.90056e-171	7.00648e-169	MGI:1354159	E2f6	E2F transcription factor 6
Hey1	573.572	-5.0707	0.154214	-32.8809	4.12272e-237	9.93698e-235	MGI:1341800	Hey1	hairy/enhancer-of-split related with YRPW motif 1
Reep1	317.198	-5.08143	0.19552	-25.9892	6.55582e-149	5.7538e-147	MGI:1098827	Reep1	receptor accessory protein 1
Atp13a4	39.2587	-5.09677	0.461511	-11.0437	2.35224e-28	1.6771e-27	MGI:1924456	Atp13a4	ATPase type 13A4
Klhl40	504.278	-5.10905	0.550913	-9.27379	1.79652e-20	9.19266e-20	MGI:1919580	Klhl40	kelch-like 40
Arpp21	46.557	-5.11518	0.640573	-7.98533	1.40147e-15	5.65407e-15	MGI:107562	Arpp21	cyclic AMP-regulated phosphoprotein, 21
Dusp9	242.865	-5.13803	0.211591	-24.2829	2.97295e-130	2.07836e-128	MGI:2387107	Dusp9	dual specificity phosphatase 9
Myh7	222.746	-5.21393	0.228484	-22.8196	2.92721e-115	1.60787e-113	MGI:2155600	Myh7	myosin, heavy polypeptide 7, cardiac muscle, beta
Qrfp	73.1702	-5.21515	0.366941	-14.2125	7.66104e-46	9.49487e-45	MGI:3630329	Qrfp	pyroglutamylated RFamide peptide
Slco4a1	125.24	-5.2168	0.321247	-16.2392	2.66277e-59	4.71503e-58	MGI:1351866	Slco4a1	solute carrier organic anion transporter family, member 4a1
Msi1	49.4012	-5.23494	0.443382	-11.8068	3.59813e-32	2.94358e-31	MGI:107376	Msi1	musashi RNA-binding protein 1
Erfe	65.3617	-5.23756	0.385089	-13.6009	3.95486e-42	4.40158e-41	MGI:3606476	Fam132b	family with sequence similarity 132, member B
Art5	49.477	-5.24236	0.464334	-11.2901	1.46941e-29	1.09252e-28	MGI:107948	Art5	ADP-ribosyltransferase 5
Npl	65.1656	-5.2429	0.385965	-13.5839	4.99145e-42	5.53619e-41	MGI:1921341	Npl	N-acetylneuraminate pyruvate lyase
Chrna1	4657.78	-5.25624	0.230911	-22.7631	1.0644e-114	5.76813e-113	MGI:87885	Chrna1	cholinergic receptor, nicotinic, alpha polypeptide 1 (muscle)
Zfp518a	33.4466	-5.25836	0.490566	-10.719	8.29267e-27	5.59391e-26	MGI:1919922	Zfp518a	zinc finger protein 518A
Tro	113.62	-5.27324	0.318118	-16.5764	1.03272e-61	1.96667e-60	MGI:1928994	Tro	trophinin
Tdrd9	492.819	-5.28035	0.161586	-32.6783	3.17216e-234	7.53341e-232	MGI:1921941	Tdrd9	tudor domain containing 9
Podxl	617.121	-5.30693	0.160271	-33.1123	1.97978e-240	5.07484e-238	MGI:1351317	Podxl	podocalyxin-like
Nrn1	86.1597	-5.32151	0.36147	-14.7219	4.6656e-49	6.32088e-48	MGI:1915654	Nrn1	neuritin 1
Dcn	406.522	-5.33587	0.357583	-14.922	2.36932e-50	3.31561e-49	MGI:94872	Dcn	decorin
Chn2	57.2043	-5.35672	0.421589	-12.706	5.4762e-37	5.27656e-36	MGI:1917243	Chn2	chimerin 2
Rasl10a	89.0309	-5.40746	0.366564	-14.7517	2.99833e-49	4.07233e-48	MGI:1922918	Rasl10a	RAS-like, family 10, member A
Dll1	573.574	-5.41453	0.164411	-32.9329	7.42695e-238	1.81724e-235	MGI:104659	Dll1	delta-like 1 (Drosophila)
Gcfc2	1674.19	-5.42064	0.119868	-45.2217	0	0	MGI:2141656	Gcfc2	GC-rich sequence DNA binding factor 2
Myl4	2329.04	-5.42497	0.452835	-11.98	4.52187e-33	3.80927e-32	MGI:97267	Myl4	myosin, light polypeptide 4
Chrm4	67.5231	-5.42913	0.393911	-13.7826	3.24326e-43	3.77072e-42	MGI:88399	Chrm4	cholinergic receptor, muscarinic 4
Serinc2	682.64	-5.43016	0.145942	-37.2077	5.11931e-303	2.43152e-300	MGI:1919132	Serinc2	serine incorporator 2
Ache	93.9386	-5.45015	0.358763	-15.1915	4.02606e-52	5.95938e-51	MGI:87876	Ache	acetylcholinesterase
Acta1	5578.52	-5.45181	0.481234	-11.3288	9.44941e-30	7.07457e-29	MGI:87902	Acta1	actin, alpha 1, skeletal muscle
Tmem182	264.472	-5.45733	0.226959	-24.0454	9.32359e-128	6.35302e-126	MGI:1923725	Tmem182	transmembrane protein 182
Jsrp1	111.107	-5.46388	0.694032	-7.87266	3.47187e-15	1.37218e-14	MGI:1916700	Jsrp1	junctional sarcoplasmic reticulum protein 1
Gja5	446.525	-5.50468	0.467896	-11.7648	5.92971e-32	4.8217e-31	MGI:95716	Gja5	gap junction protein, alpha 5
Otog	43.8073	-5.50587	0.495044	-11.122	9.80502e-29	7.1005e-28	MGI:1202064	Otog	otogelin
Fgfr4	190.995	-5.51183	0.255658	-21.5594	4.32179e-103	1.84149e-101	MGI:95525	Fgfr4	fibroblast growth factor receptor 4
Arx	66.2259	-5.51474	0.42282	-13.0427	6.98901e-39	7.10292e-38	MGI:1097716	Arx	aristaless related homeobox
Vgf	149.538	-5.51801	0.281422	-19.6076	1.33164e-85	4.19195e-84	MGI:1343180	Vgf	VGF nerve growth factor inducible
Ddx25	71.1848	-5.52255	0.389284	-14.1864	1.1116e-45	1.37242e-44	MGI:1353582	Ddx25	DEAD (Asp-Glu-Ala-Asp) box polypeptide 25
Smpx	74.2209	-5.52342	0.735376	-7.51101	5.86714e-14	2.17512e-13	MGI:1913356	Smpx	small muscle protein, X-linked
Neb	737.271	-5.52343	0.472712	-11.6846	1.52866e-31	1.22028e-30	MGI:97292	Neb	nebulin
Mylk4	580.986	-5.53427	0.386932	-14.303	2.09725e-46	2.64184e-45	MGI:3643758	Mylk4	myosin light chain kinase family, member 4
Tbc1d8	416.772	-5.54858	0.185697	-29.8797	3.60802e-196	5.88545e-194	MGI:1927225	Tbc1d8	TBC1 domain family, member 8
Fgd4	31.9265	-5.57318	0.540956	-10.3025	6.86758e-25	4.25411e-24	MGI:2183747	Fgd4	FYVE, RhoGEF and PH domain containing 4
Shisal1	101.598	-5.58454	0.349933	-15.9589	2.47028e-57	4.15981e-56	MGI:1919551	1810041L15Rik	RIKEN cDNA 1810041L15 gene
Stk32c	95.145	-5.62273	0.354823	-15.8466	1.48425e-56	2.45334e-55	MGI:2385336	Stk32c	serine/threonine kinase 32C
Atp9a	244.594	-5.62629	0.252755	-22.2598	9.06066e-110	4.35478e-108	MGI:1330826	Atp9a	ATPase, class II, type 9A
Tnnc2	1150.47	-5.63737	0.466564	-12.0827	1.30306e-33	1.11812e-32	MGI:98780	Tnnc2	troponin C2, fast
Bcam	45.7825	-5.63762	0.486932	-11.5778	5.33834e-31	4.17073e-30	MGI:1929940	Bcam	basal cell adhesion molecule
AW551984	348.778	-5.66307	0.207483	-27.2941	4.98803e-164	5.33455e-162	MGI:2143322	AW551984	expressed sequence AW551984
Serpind1	51.7353	-5.66673	0.468721	-12.0898	1.19607e-33	1.0285e-32	MGI:96051	Serpind1	serine (or cysteine) peptidase inhibitor, clade D, member 1
Sptb	94.0096	-5.67386	0.378461	-14.9919	8.28882e-51	1.18089e-49	MGI:98387	Sptb	spectrin beta, erythrocytic
Rps6ka1	452.698	-5.69056	0.183633	-30.9888	7.63161e-211	1.48485e-208	MGI:104558	Rps6ka1	ribosomal protein S6 kinase polypeptide 1
Macroh2a2	134.427	-5.70529	0.315435	-18.087	4.03183e-73	9.92532e-72	MGI:3037658	H2afy2	H2A histone family, member Y2
Cbfa2t3	101.946	-5.71614	0.36573	-15.6294	4.59164e-55	7.34891e-54	MGI:1338013	Cbfa2t3	core-binding factor, runt domain, alpha subunit 2, translocated to, 3 (human)
Tnnc1	1511.53	-5.72955	0.438088	-13.0785	4.36722e-39	4.45523e-38	MGI:98779	Tnnc1	troponin C, cardiac/slow skeletal
Meis3	109.686	-5.76268	0.334931	-17.2056	2.411e-66	5.01743e-65	MGI:108519	Meis3	Meis homeobox 3
Rps6ka6	182.064	-5.76699	0.281843	-20.4617	4.72862e-93	1.71216e-91	MGI:1914321	Rps6ka6	ribosomal protein S6 kinase polypeptide 6
Egln3	2151.47	-5.7731	0.116084	-49.7319	0	0	MGI:1932288	Egln3	egl-9 family hypoxia-inducible factor 3
Ccdc88c	98.063	-5.77345	0.368253	-15.6779	2.14118e-55	3.44401e-54	MGI:1915589	Ccdc88c	coiled-coil domain containing 88C
Myod1	4695.4	-5.78103	0.292428	-19.7691	5.49892e-87	1.76897e-85	MGI:97275	Myod1	myogenic differentiation 1
Rgs16	917.928	-5.80974	0.148142	-39.2175	0	0	MGI:108407	Rgs16	regulator of G-protein signaling 16
Srgn	77.8367	-5.83117	0.40951	-14.2394	5.2183e-46	6.52753e-45	MGI:97756	Srgn	serglycin
Inha	132.989	-5.84439	0.341353	-17.1213	1.03028e-65	2.1141e-64	MGI:96569	Inha	inhibin alpha
Dpep1	129.866	-5.888	0.352387	-16.7089	1.12857e-62	2.17745e-61	MGI:94917	Dpep1	dipeptidase 1 (renal)
Ccdc8	80.6251	-5.90994	0.415013	-14.2404	5.14479e-46	6.44056e-45	MGI:3612184	Ccdc8	coiled-coil domain containing 8
E2f2	1379.44	-5.92511	0.130221	-45.5003	0	0	MGI:1096341	E2f2	E2F transcription factor 2
Tbkbp1	43.5077	-5.93352	0.52807	-11.2362	2.70651e-29	1.99486e-28	MGI:1920424	Tbkbp1	TBK1 binding protein 1
Nrarp	66.1924	-5.94806	0.454233	-13.0947	3.52878e-39	3.60445e-38	MGI:1914372	Nrarp	Notch-regulated ankyrin repeat protein
Ablim2	61.5571	-5.95026	0.477429	-12.4631	1.18629e-35	1.08602e-34	MGI:2385758	Ablim2	actin-binding LIM protein 2
Hrc	390.385	-5.96286	0.434201	-13.7329	6.44663e-43	7.40445e-42	MGI:96226	Hrc	histidine rich calcium binding protein
Fam83g	422.194	-5.96759	0.202379	-29.4873	4.19502e-191	6.51398e-189	MGI:1916890	Fam83g	family with sequence similarity 83, member G
Gbp8	131.462	-5.97688	0.804881	-7.42579	1.12108e-13	4.08309e-13	MGI:1923324	Gbp8	guanylate-binding protein 8
Cacna1i	107.438	-5.9961	0.370385	-16.1888	6.04637e-59	1.06133e-57	MGI:2178051	Cacna1i	calcium channel, voltage-dependent, alpha 1I subunit
Tes	28541.4	-6.03947	0.0626514	-96.3981	0	0	MGI:105081	Tes	testis derived transcript
Marveld2	62.2241	-6.0471	0.476444	-12.6922	6.53486e-37	6.28164e-36	MGI:2446166	Marveld2	MARVEL (membrane-associating) domain containing 2
Elovl3	77.42	-6.04728	0.434664	-13.9126	5.31476e-44	6.32484e-43	MGI:1195976	Elovl3	elongation of very long chain fatty acids (FEN1/Elo2, SUR4/Elo3, yeast)-like 3
Obscn	65.0041	-6.09475	0.487049	-12.5136	6.28922e-36	5.82366e-35	MGI:2681862	Obscn	obscurin, cytoskeletal calmodulin and titin-interacting RhoGEF
Lat	130.955	-6.10202	0.348009	-17.5341	7.874e-69	1.74667e-67	MGI:1342293	Lat	linker for activation of T cells
Add2	61.135	-6.12822	0.484555	-12.6471	1.16067e-36	1.10452e-35	MGI:87919	Add2	adducin 2 (beta)
Des	13903.6	-6.15988	0.32713	-18.8301	4.28136e-79	1.17986e-77	MGI:94885	Des	desmin
Cacng6	48.9673	-6.173	0.544936	-11.3279	9.54245e-30	7.13761e-29	MGI:1859168	Cacng6	calcium channel, voltage-dependent, gamma subunit 6
Ank1	890.595	-6.19045	0.181265	-34.1514	1.2736e-255	3.73951e-253	MGI:88024	Ank1	ankyrin 1, erythroid
Trim55	1294.84	-6.2104	0.307847	-20.1736	1.66877e-90	5.77064e-89	MGI:3036269	Trim55	tripartite motif-containing 55
2610318N02Rik	48.3952	-6.21444	0.543828	-11.4272	3.05816e-30	2.32734e-29	MGI:1917708	2610318N02Rik	RIKEN cDNA 2610318N02 gene
Frmpd1	80.2494	-6.24614	0.456115	-13.6942	1.09902e-42	1.25163e-41	MGI:2446274	Frmpd1	FERM and PDZ domain containing 1
Krt18	5734.56	-6.26301	0.0968307	-64.68	0	0	MGI:96692	Krt18	keratin 18
Xirp1	331.057	-6.26581	0.43021	-14.5645	4.72126e-48	6.25973e-47	MGI:1333878	Xirp1	xin actin-binding repeat containing 1
Trim54	878.342	-6.27753	0.171989	-36.4995	1.12922e-291	4.7989e-289	MGI:1889623	Trim54	tripartite motif-containing 54
Mab21l3	213.99	-6.28953	0.297774	-21.1218	5.01572e-99	2.0149e-97	MGI:2446273	Mab21l3	mab-21-like 3 (C. elegans)
Fam78b	77.8792	-6.29492	0.461133	-13.651	1.99168e-42	2.23359e-41	MGI:2443050	Fam78b	family with sequence similarity 78, member B
Tnnt2	1177.75	-6.2959	0.475924	-13.2288	5.98512e-40	6.24782e-39	MGI:104597	Tnnt2	troponin T2, cardiac
Capn3	105.43	-6.30434	0.41491	-15.1945	3.84676e-52	5.6992e-51	MGI:107437	Capn3	calpain 3
Upp1	632.873	-6.3099	0.188039	-33.5563	7.29398e-247	1.96317e-244	MGI:1097668	Upp1	uridine phosphorylase 1
Mybph	899.52	-6.35565	0.466326	-13.6292	2.68542e-42	2.99702e-41	MGI:1858196	Mybph	myosin binding protein H
Esx1	295.839	-6.38082	0.26278	-24.282	3.03861e-130	2.11511e-128	MGI:1096388	Esx1	extraembryonic, spermatogenesis, homeobox 1
Epop	51.0264	-6.398	0.549983	-11.6331	2.79792e-31	2.20407e-30	MGI:2143991	E130012A19Rik	RIKEN cDNA E130012A19 gene
Hap1	129.579	-6.40908	0.383018	-16.7331	7.52204e-63	1.46002e-61	MGI:1261831	Hap1	huntingtin-associated protein 1
Sema6a	298.444	-6.41562	0.290755	-22.0653	6.80626e-108	3.19518e-106	MGI:1203727	Sema6a	sema domain, transmembrane domain (TM), and cytoplasmic domain, (semaphorin) 6A
Mt3	344.405	-6.4289	0.253663	-25.3443	1.03959e-141	8.31104e-140	MGI:97173	Mt3	metallothionein 3
Pdlim3	907.259	-6.43001	0.181062	-35.5128	3.12042e-276	1.09547e-273	MGI:1859274	Pdlim3	PDZ and LIM domain 3
Zfp385b	71.4419	-6.43379	0.493961	-13.0249	8.83108e-39	8.94244e-38	MGI:2444734	Zfp385b	zinc finger protein 385B
Zfp518b	60.5911	-6.43855	0.514539	-12.5132	6.31949e-36	5.84834e-35	MGI:2140750	Zfp518b	zinc finger protein 518B
Tspan33	73.2055	-6.45739	0.500542	-12.9008	4.4542e-38	4.42924e-37	MGI:1919012	Tspan33	tetraspanin 33
Igfbp4	7175.01	-6.46239	0.125932	-51.3163	0	0	MGI:96439	Igfbp4	insulin-like growth factor binding protein 4
Mest	518.062	-6.4778	0.210804	-30.729	2.33692e-207	4.43987e-205	MGI:96968	Mest	mesoderm specific transcript
Rbp4	182.649	-6.49814	0.333742	-19.4706	1.95147e-84	6.00271e-83	MGI:97879	Rbp4	retinol binding protein 4, plasma
Pacsin1	64.0279	-6.5043	0.538881	-12.07	1.52084e-33	1.30292e-32	MGI:1345181	Pacsin1	protein kinase C and casein kinase substrate in neurons 1
Gtpbp10	55.6664	-6.50736	0.56011	-11.618	3.33829e-31	2.62336e-30	MGI:2385599	Gtpbp10	GTP-binding protein 10 (putative)
Apobec2	155.454	-6.5114	0.365693	-17.8057	6.38719e-71	1.48841e-69	MGI:1343178	Apobec2	apolipoprotein B mRNA editing enzyme, catalytic polypeptide 2
Dusp2	289.727	-6.533	0.276305	-23.6441	1.35622e-123	8.52202e-122	MGI:101911	Dusp2	dual specificity phosphatase 2
Prickle1	166.022	-6.53433	0.357734	-18.2659	1.5464e-74	3.97024e-73	MGI:1916034	Prickle1	prickle homolog 1
Atp2a1	562.681	-6.55513	0.223748	-29.297	1.13364e-188	1.6951e-186	MGI:105058	Atp2a1	ATPase, Ca++ transporting, cardiac muscle, fast twitch 1
Dok7	483.807	-6.57334	0.242074	-27.1542	2.25626e-162	2.38146e-160	MGI:3584043	Dok7	docking protein 7
Unc45b	342.999	-6.5805	0.595927	-11.0425	2.38403e-28	1.69902e-27	MGI:2443377	Unc45b	unc-45 homolog B (C. elegans)
Bace2	43.2573	-6.58809	0.611941	-10.7659	4.98755e-27	3.38989e-26	MGI:1860440	Bace2	beta-site APP-cleaving enzyme 2
Slc2a4	127.966	-6.5919	0.412255	-15.9899	1.50325e-57	2.54198e-56	MGI:95758	Slc2a4	solute carrier family 2 (facilitated glucose transporter), member 4
Tal2	47.7501	-6.598	0.592376	-11.1382	8.17655e-29	5.94789e-28	MGI:99540	Tal2	T cell acute lymphocytic leukemia 2
Gfra4	117.748	-6.62187	0.424761	-15.5896	8.56411e-55	1.36392e-53	MGI:1341873	Gfra4	glial cell line derived neurotrophic factor family receptor alpha 4
Ogdhl	153.022	-6.64862	0.372648	-17.8416	3.36154e-71	7.86747e-70	MGI:3616088	Ogdhl	oxoglutarate dehydrogenase-like
Tnnt3	2864.08	-6.64865	0.407006	-16.3355	5.51617e-60	9.97544e-59	MGI:109550	Tnnt3	troponin T3, skeletal, fast
Rgs8	65.1364	-6.66892	0.543002	-12.2816	1.13774e-34	1.0112e-33	MGI:108408	Rgs8	regulator of G-protein signaling 8
Klhl31	51.5762	-6.69159	0.592749	-11.2891	1.4859e-29	1.10427e-28	MGI:3045305	Klhl31	kelch-like 31
Ryr1	687.389	-6.6918	0.366043	-18.2814	1.16309e-74	2.99089e-73	MGI:99659	Ryr1	ryanodine receptor 1, skeletal muscle
Myh3	2659.79	-6.70029	0.50814	-13.1859	1.05787e-39	1.09862e-38	MGI:1339709	Myh3	myosin, heavy polypeptide 3, skeletal muscle, embryonic
Ttn	507.776	-6.71174	0.230325	-29.1403	1.10725e-186	1.6109e-184	MGI:98864	Ttn	titin
Mylpf	6037.82	-6.71782	0.509487	-13.1855	1.06396e-39	1.10423e-38	MGI:97273	Mylpf	myosin light chain, phosphorylatable, fast skeletal muscle
Gbp11	88.3331	-6.72423	0.489393	-13.7399	5.85221e-43	6.7265e-42	MGI:3646307	Gbp11	guanylate binding protein 11
Gprc5c	214.291	-6.72731	0.338304	-19.8854	5.44582e-88	1.78387e-86	MGI:1917605	Gprc5c	G protein-coupled receptor, family C, group 5, member C
Gbp10	342.817	-6.73872	0.27575	-24.4378	6.78289e-132	4.86831e-130	MGI:4359647	Gbp10	guanylate-binding protein 10
Gbp6	421.986	-6.74094	0.444768	-15.1561	6.90802e-52	1.01508e-50	MGI:2140937	Gbp6	guanylate binding protein 6
Myom3	208.03	-6.7421	0.350853	-19.2163	2.70383e-82	7.95338e-81	MGI:2685280	Myom3	myomesin family, member 3
Adgrb2	153.879	-6.75785	0.390498	-17.3057	4.25945e-67	9.12279e-66	MGI:2451244	Adgrb2	adhesion G protein-coupled receptor B2
Ptgis	889.76	-6.76077	0.36914	-18.3149	6.29519e-75	1.6318e-73	MGI:1097156	Ptgis	prostaglandin I2 (prostacyclin) synthase
Reln	380.414	-6.8186	0.292557	-23.3069	3.77065e-120	2.20624e-118	MGI:103022	Reln	reelin
Tmem176a	137.305	-6.81939	0.411805	-16.5598	1.36143e-61	2.58352e-60	MGI:1913308	Tmem176a	transmembrane protein 176A
Fcer1g	285.391	-6.81962	0.301457	-22.6222	2.62054e-113	1.36513e-111	MGI:95496	Fcer1g	Fc receptor, IgE, high affinity I, gamma polypeptide
Blnk	100.08	-6.84074	0.468327	-14.6067	2.54376e-48	3.38378e-47	MGI:96878	Blnk	B cell linker
Serping1	78.3726	-6.84481	0.521812	-13.1174	2.61818e-39	2.6828e-38	MGI:894696	Serping1	serine (or cysteine) peptidase inhibitor, clade G, member 1
Mypn	309.704	-6.85373	0.301849	-22.7058	3.92705e-114	2.093e-112	MGI:1916052	Mypn	myopalladin
Hapln1	43.8864	-6.86514	0.644535	-10.6513	1.71945e-26	1.14128e-25	MGI:1337006	Hapln1	hyaluronan and proteoglycan link protein 1
Gucy1a1	48.8324	-6.87435	0.619547	-11.0958	1.31521e-28	9.4523e-28	MGI:1926562	Gucy1a3	guanylate cyclase 1, soluble, alpha 3
Itga4	466.016	-6.93431	0.26462	-26.2047	2.34761e-151	2.1419e-149	MGI:96603	Itga4	integrin alpha 4
Gm15816	331.77	-6.95087	0.290444	-23.9318	1.4281e-126	9.37497e-125	MGI:3802114	Gm15816	predicted gene 15816
Fitm1	324.241	-6.95803	0.311067	-22.3683	8.01334e-111	3.95742e-109	MGI:1915930	Fitm1	fat storage-inducing transmembrane protein 1
Mybpc1	49.9798	-6.97157	0.627057	-11.1179	1.02627e-28	7.41862e-28	MGI:1336213	Mybpc1	myosin binding protein C, slow-type
Atg9b	46.9697	-6.9925	0.647453	-10.8	3.4413e-27	2.35681e-26	MGI:2685420	Atg9b	autophagy related 9B
Tmem176b	297.083	-7.04153	0.319768	-22.0207	1.82239e-107	8.50572e-106	MGI:1916348	Tmem176b	transmembrane protein 176B
Igf2	14507	-7.04896	0.432491	-16.2985	1.01149e-59	1.81294e-58	MGI:96434	Igf2	insulin-like growth factor 2
Cacna1s	127.87	-7.07065	0.460512	-15.3539	3.33591e-53	5.10148e-52	MGI:88294	Cacna1s	calcium channel, voltage-dependent, L type, alpha 1S subunit
Alpk3	579.514	-7.08244	0.37863	-18.7054	4.47014e-78	1.21529e-76	MGI:2151224	Alpk3	alpha-kinase 3
Nrcam	210.927	-7.1183	0.3759	-18.9367	5.68841e-80	1.61162e-78	MGI:104750	Nrcam	neuronal cell adhesion molecule
Mdk	676.351	-7.13324	0.222437	-32.0686	1.20871e-225	2.71104e-223	MGI:96949	Mdk	midkine
Gfi1	54.6949	-7.138	0.63121	-11.3084	1.19181e-29	8.88168e-29	MGI:103170	Gfi1	growth factor independent 1
Casq2	1154.64	-7.14339	0.412853	-17.3025	4.50351e-67	9.63273e-66	MGI:1309469	Casq2	calsequestrin 2
Kcnq4	166.745	-7.17641	0.419453	-17.109	1.27244e-65	2.60109e-64	MGI:1926803	Kcnq4	potassium voltage-gated channel, subfamily Q, member 4
Mymx	279.1	-7.19297	0.534681	-13.4528	2.96271e-41	3.20032e-40	MGI:3649059	Gm7325	predicted gene 7325
Myog	12077.7	-7.19448	0.46304	-15.5375	1.93385e-54	3.04977e-53	MGI:97276	Myog	myogenin
Tceal6	47.8192	-7.19766	0.67154	-10.7181	8.36708e-27	5.63705e-26	MGI:1923939	Tceal6	transcription elongation factor A (SII)-like 6
Acsl6	313.443	-7.24782	0.324983	-22.3022	3.52018e-110	1.71744e-108	MGI:894291	Acsl6	acyl-CoA synthetase long-chain family member 6
Eid2	80.1889	-7.24888	0.559692	-12.9516	2.3021e-38	2.30339e-37	MGI:2681174	Eid2	EP300 interacting inhibitor of differentiation 2
Igfbp5	11617.5	-7.26226	0.169563	-42.8293	0	0	MGI:96440	Igfbp5	insulin-like growth factor binding protein 5
Aqp3	62.7366	-7.27444	0.626955	-11.6028	3.9875e-31	3.12441e-30	MGI:1333777	Aqp3	aquaporin 3
Laptm5	91.8807	-7.27896	0.542948	-13.4064	5.54881e-41	5.9461e-40	MGI:108046	Laptm5	lysosomal-associated protein transmembrane 5
Chrng	1510.35	-7.2887	0.415079	-17.5598	5.00518e-69	1.11796e-67	MGI:87895	Chrng	cholinergic receptor, nicotinic, gamma polypeptide
Dmp1	283.672	-7.29867	0.345673	-21.1144	5.86599e-99	2.33901e-97	MGI:94910	Dmp1	dentin matrix protein 1
St8sia5	64.1442	-7.30713	0.619267	-11.7996	3.9201e-32	3.20535e-31	MGI:109243	St8sia5	ST8 alpha-N-acetyl-neuraminide alpha-2,8-sialyltransferase 5
Calca	70.2969	-7.31678	0.601207	-12.1701	4.48275e-34	3.90464e-33	MGI:2151253	Calca	calcitonin/calcitonin-related polypeptide, alpha
Galnt6	58.1298	-7.32677	0.646376	-11.3351	8.7883e-30	6.58572e-29	MGI:1891640	Galnt6	UDP-N-acetyl-alpha-D-galactosamine:polypeptide N-acetylgalactosaminyltransferase 6
Tnni2	1823.74	-7.34297	0.538092	-13.6463	2.12364e-42	2.37992e-41	MGI:105070	Tnni2	troponin I, skeletal, fast 2
Pitx3	331.462	-7.35621	0.329136	-22.3501	1.20543e-110	5.89895e-109	MGI:1100498	Pitx3	paired-like homeodomain transcription factor 3
Jak3	90.0555	-7.37035	0.557941	-13.2099	7.69156e-40	8.01362e-39	MGI:99928	Jak3	Janus kinase 3
Smyd1	3206.16	-7.38554	0.307788	-23.9955	3.09498e-127	2.06532e-125	MGI:104790	Smyd1	SET and MYND domain containing 1
Nup210	125.331	-7.39194	0.494474	-14.9491	1.57845e-50	2.22042e-49	MGI:1859555	Nup210	nucleoporin 210
Spon1	57.7759	-7.40491	0.645421	-11.473	1.80286e-30	1.38376e-29	MGI:2385287	Spon1	spondin 1, (f-spondin) extracellular matrix protein
Igf2os	193.883	-7.4354	0.422279	-17.6078	2.1472e-69	4.84966e-68	MGI:1195257	Igf2os	insulin-like growth factor 2, opposite strand
Hjv	519.741	-7.43875	0.470594	-15.8071	2.77796e-56	4.56371e-55	MGI:1916835	Hfe2	hemochromatosis type 2 (juvenile)
Armcx4	332.227	-7.47336	0.3417	-21.8711	4.89261e-106	2.25745e-104	MGI:2147887	Armcx4	armadillo repeat containing, X-linked 4
Tnni1	3169.63	-7.47492	0.515234	-14.5078	1.08113e-47	1.41255e-46	MGI:105073	Tnni1	troponin I, skeletal, slow 1
Tnnt1	3220.48	-7.50602	0.360026	-20.8486	1.57088e-96	5.95498e-95	MGI:1333868	Tnnt1	troponin T1, skeletal, slow
Alox5	128.495	-7.50894	0.504782	-14.8756	4.74758e-50	6.60368e-49	MGI:87999	Alox5	arachidonate 5-lipoxygenase
Krt8	6635.09	-7.51508	0.117995	-63.6898	0	0	MGI:96705	Krt8	keratin 8
Ckm	210.738	-7.57463	0.431611	-17.5497	5.98306e-69	1.3327e-67	MGI:88413	Ckm	creatine kinase, muscle
Zim1	56.7035	-7.59254	0.687291	-11.0471	2.26531e-28	1.61584e-27	MGI:1341879	Zim1	zinc finger, imprinted 1
Shisa2	443.108	-7.60453	0.322373	-23.5892	4.96975e-123	3.07496e-121	MGI:2444716	Shisa2	shisa family member 2
Asic2	53.9699	-7.60963	0.694959	-10.9497	6.66357e-28	4.6787e-27	MGI:1100867	Asic2	acid-sensing (proton-gated) ion channel 2
Hhip	677.213	-7.62247	0.262715	-29.0142	4.35742e-185	6.17263e-183	MGI:1341847	Hhip	Hedgehog-interacting protein
Trim72	393.702	-7.6373	0.341514	-22.3631	9.01308e-111	4.43757e-109	MGI:3612190	Trim72	tripartite motif-containing 72
Ndn	82.9827	-7.65982	0.610542	-12.5459	4.18398e-36	3.8966e-35	MGI:97290	Ndn	necdin
Adora1	178.024	-7.74306	0.474339	-16.3239	6.67132e-60	1.2024e-58	MGI:99401	Adora1	adenosine A1 receptor
Cecr2	88.2568	-7.74538	0.608333	-12.7321	3.91914e-37	3.8035e-36	MGI:1923799	Cecr2	cat eye syndrome chromosome region, candidate 2
Ky	61.2407	-7.7572	0.691926	-11.211	3.59978e-29	2.6412e-28	MGI:96709	Ky	kyphoscoliosis peptidase
Trp53i11	1913.93	-7.75779	0.173047	-44.8306	0	0	MGI:2670995	Trp53i11	transformation related protein 53 inducible protein 11
Pgap4	91.1128	-7.79517	0.612328	-12.7304	4.00893e-37	3.88597e-36	MGI:1914313	Tmem246	transmembrane protein 246
A930003A15Rik	87.5568	-7.79643	0.620244	-12.5699	3.08928e-36	2.89378e-35	MGI:1915412	A930003A15Rik	RIKEN cDNA A930003A15 gene
Grid1	69.5675	-7.84882	0.669418	-11.7248	9.50899e-32	7.65507e-31	MGI:95812	Grid1	glutamate receptor, ionotropic, delta 1
Actc1	8268.66	-7.85585	0.49528	-15.8614	1.17191e-56	1.94903e-55	MGI:87905	Actc1	actin, alpha, cardiac muscle 1
Ephb1	82.9137	-7.86547	0.634332	-12.3996	2.62589e-35	2.37967e-34	MGI:1096337	Ephb1	Eph receptor B1
Sgk2	95.3329	-7.88221	0.613702	-12.8437	9.32952e-38	9.18673e-37	MGI:1351318	Sgk2	serum/glucocorticoid regulated kinase 2
Art1	75.9028	-7.89099	0.658039	-11.9917	3.92872e-33	3.31825e-32	MGI:107511	Art1	ADP-ribosyltransferase 1
Tceal7	155.605	-7.91434	0.517392	-15.2966	8.05611e-53	1.21815e-51	MGI:1915746	Tceal7	transcription elongation factor A (SII)-like 7
Chn1	150.103	-7.96812	0.533221	-14.9434	1.72067e-50	2.41417e-49	MGI:1915674	Chn1	chimerin 1
Erbb3	311.775	-8.00255	0.403071	-19.854	1.0183e-87	3.3021e-86	MGI:95411	Erbb3	erb-b2 receptor tyrosine kinase 3
Myl1	3641.41	-8.01568	0.427194	-18.7636	1.49996e-78	4.10558e-77	MGI:97269	Myl1	myosin, light polypeptide 1
Abcc9	113.614	-8.04239	0.598013	-13.4485	3.14105e-41	3.3907e-40	MGI:1352630	Abcc9	ATP-binding cassette, sub-family C (CFTR/MRP), member 9
Btbd17	162.779	-8.06779	0.533453	-15.1237	1.12971e-51	1.64802e-50	MGI:1919264	Btbd17	BTB (POZ) domain containing 17
Sh2d5	320.456	-8.06989	0.406214	-19.8661	7.99242e-88	2.59697e-86	MGI:2446215	Sh2d5	SH2 domain containing 5
Cyria	96.6907	-8.0764	0.629049	-12.8391	9.9069e-38	9.74339e-37	MGI:1261783	Fam49a	family with sequence similarity 49, member A
Lrrn1	78.1047	-8.08303	0.68168	-11.8575	1.96739e-32	1.6268e-31	MGI:106038	Lrrn1	leucine rich repeat protein 1, neuronal
Jag2	837.055	-8.09514	0.271095	-29.8609	6.33921e-196	1.02372e-193	MGI:1098270	Jag2	jagged 2
Spock1	228.868	-8.09528	0.466554	-17.3512	1.93069e-67	4.16271e-66	MGI:105371	Spock1	sparc/osteonectin, cwcv and kazal-like domains proteoglycan 1
Scn5a	598.062	-8.10322	0.455838	-17.7765	1.07431e-70	2.47843e-69	MGI:98251	Scn5a	sodium channel, voltage-gated, type V, alpha
Nptx1	484.556	-8.14051	0.359881	-22.62	2.75201e-113	1.42901e-111	MGI:107811	Nptx1	neuronal pentraxin 1
Crmp1	225.912	-8.22511	0.484497	-16.9766	1.22342e-64	2.4482e-63	MGI:107793	Crmp1	collapsin response mediator protein 1
Slc9a2	141.789	-8.31332	0.596759	-13.9308	4.11858e-44	4.90855e-43	MGI:105075	Slc9a2	solute carrier family 9 (sodium/hydrogen exchanger), member 2
Chrnd	2791.9	-8.32713	0.367505	-22.6585	1.14984e-113	6.04847e-112	MGI:87893	Chrnd	cholinergic receptor, nicotinic, delta polypeptide
Crtac1	101.889	-8.34922	0.667567	-12.5069	6.84082e-36	6.32355e-35	MGI:1920082	Crtac1	cartilage acidic protein 1
3300002P13Rik	117.469	-8.35314	0.627168	-13.3188	1.79935e-40	1.90418e-39	MGI:1917480	3300002P13Rik	RIKEN cDNA 3300002P13 gene
Slc14a1	2821.38	-8.38834	0.181649	-46.179	0	0	MGI:1351654	Slc14a1	solute carrier family 14 (urea transporter), member 1
Gprin1	126.999	-8.4628	0.627585	-13.4847	1.92404e-41	2.09093e-40	MGI:1349455	Gprin1	G protein-regulated inducer of neurite outgrowth 1
Rab15	299.935	-8.50775	0.47067	-18.0759	4.93877e-73	1.21026e-71	MGI:1916865	Rab15	RAB15, member RAS oncogene family
Kcnip3	562.75	-8.56772	0.366527	-23.3754	7.60334e-121	4.5142e-119	MGI:1929258	Kcnip3	Kv channel interacting protein 3, calsenilin
Csn3	136.386	-8.66067	0.64051	-13.5215	1.16711e-41	1.27781e-40	MGI:107461	Csn3	casein kappa
Patj	312.193	-8.68471	0.483646	-17.9568	4.24936e-72	1.00916e-70	MGI:1277960	Inadl	InaD-like (Drosophila)
Ngfr	266.39	-8.7247	0.528451	-16.51	3.11075e-61	5.87549e-60	MGI:97323	Ngfr	nerve growth factor receptor (TNFR superfamily, member 16)
Ano5	176.957	-8.72997	0.601281	-14.5189	9.19219e-48	1.20589e-46	MGI:3576659	Ano5	anoctamin 5
Gpr37	154.757	-8.74341	0.627132	-13.9419	3.52462e-44	4.21622e-43	MGI:1313297	Gpr37	G protein-coupled receptor 37
Shroom2	178.737	-8.79346	0.599367	-14.6712	9.85258e-49	1.32812e-47	MGI:107194	Shroom2	shroom family member 2
Naip1	261.814	-8.79604	0.534375	-16.4604	7.06123e-61	1.31525e-59	MGI:1298223	Naip1	NLR family, apoptosis inhibitory protein 1
Eya2	143.178	-8.80614	0.655154	-13.4413	3.46196e-41	3.72715e-40	MGI:109341	Eya2	EYA transcriptional coactivator and phosphatase 2
Gbp4	428.607	-8.8707	0.453344	-19.5672	2.94147e-85	9.17024e-84	MGI:97072	Gbp4	guanylate binding protein 4
Klhl13	399.549	-8.88868	0.461919	-19.2429	1.61788e-82	4.77643e-81	MGI:1914705	Klhl13	kelch-like 13
Irf8	191.13	-9.08483	0.627675	-14.4738	1.77465e-47	2.30192e-46	MGI:96395	Irf8	interferon regulatory factor 8
Selp	250.328	-9.11598	0.602952	-15.1189	1.21542e-51	1.77146e-50	MGI:98280	Selp	selectin, platelet
Tmem30b	238.354	-9.1278	0.59346	-15.3806	2.20736e-53	3.39492e-52	MGI:2442082	Tmem30b	transmembrane protein 30B
Prkcb	296.875	-9.15655	0.552742	-16.5657	1.23363e-61	2.34375e-60	MGI:97596	Prkcb	protein kinase C, beta
Col13a1	313.877	-9.27294	0.561663	-16.5098	3.12054e-61	5.8871e-60	MGI:1277201	Col13a1	collagen, type XIII, alpha 1
Cacna1h	241.521	-9.43283	0.629007	-14.9964	7.75229e-51	1.10986e-49	MGI:1928842	Cacna1h	calcium channel, voltage-dependent, T type, alpha 1H subunit
Gbp9	506.717	-9.44075	0.494646	-19.0859	3.30976e-81	9.52751e-80	MGI:3605620	Gbp9	guanylate-binding protein 9
Grik3	602.079	-9.48469	0.462811	-20.4936	2.45355e-93	8.94411e-92	MGI:95816	Grik3	glutamate receptor, ionotropic, kainate 3
Heyl	1061.76	-9.60406	0.383149	-25.0662	1.16395e-138	8.8663e-137	MGI:1860511	Heyl	hairy/enhancer-of-split related with YRPW motif-like
Sel1l3	351.349	-9.62389	0.583972	-16.4801	5.10422e-61	9.52926e-60	MGI:1916941	Sel1l3	sel-1 suppressor of lin-12-like 3 (C. elegans)
Actn2	406.939	-9.69169	0.568082	-17.0604	2.92693e-65	5.94554e-64	MGI:109192	Actn2	actinin alpha 2
Peg3	801.241	-9.70539	0.445657	-21.7777	3.77565e-105	1.69841e-103	MGI:104748	Peg3	paternally expressed 3
Nefl	314.945	-9.84199	0.641913	-15.3323	4.65271e-53	7.07501e-52	MGI:97313	Nefl	neurofilament, light polypeptide
Crhr1	904.509	-9.9641	0.445577	-22.3623	9.17654e-111	4.50431e-109	MGI:88498	Crhr1	corticotropin releasing hormone receptor 1
Nefm	468.648	-9.97897	0.57817	-17.2596	9.47824e-67	1.99823e-65	MGI:97314	Nefm	neurofilament, medium polypeptide
Gal	984.24	-10.2095	0.472613	-21.6022	1.71243e-103	7.39414e-102	MGI:95637	Gal	galanin
Bex1	1975.49	-10.2857	0.359342	-28.6237	3.40416e-180	4.61965e-178	MGI:1328321	Bex1	brain expressed gene 1
Thbs4	612.7	-10.3656	0.574316	-18.0485	8.09968e-73	1.96694e-71	MGI:1101779	Thbs4	thrombospondin 4
Wnt7b	796.995	-10.3985	0.525401	-19.7916	3.5191e-87	1.1366e-85	MGI:98962	Wnt7b	wingless-type MMTV integration site family, member 7B
Pnmal2	1936.77	-10.4519	0.376605	-27.7529	1.60953e-169	1.8835e-167	MGI:3645856	Pnmal2	PNMA-like 2

## Sheet: PTD25_RLvsPTD25
Kleinberger, Sanders, Staes et al. (2022) - Additional file 10: Table S9. Differentially expressed (DE) genes in the PTD25 cell family
Comparison of genes, differentially expressed by PTD25_RL versus PTD25
	BaseMean	log2FoldChange	lfcSE	stat	pvalue	padj	MGI Gene/Marker ID	Input	Name
Identification	Mean of normalized counts of data compared	Condition PTD25_RL vs PTD25	Standard error	Wald statistics	Wald test p-value	Benjamini-Hochberg adjusted p-value
Pcdh10	1663.85	10.1428	0.462437	21.9334	1.2488e-106	8.16471e-105	MGI:1338042	Pcdh10	protocadherin 10
Ccl9	325.12	7.1848	0.413151	17.3902	9.78284e-68	2.94745e-66	MGI:104533	Ccl9	chemokine (C-C motif) ligand 9
Plin4	401.468	7.12364	0.369966	19.2548	1.28552e-82	5.32305e-81	MGI:1929709	Plin4	perilipin 4
Slc1a3	954.765	7.01243	0.282511	24.8218	5.21406e-136	5.43238e-134	MGI:99917	Slc1a3	solute carrier family 1 (glial high affinity glutamate transporter), member 3
C1s1	2553.38	6.92162	0.353637	19.5727	2.64384e-85	1.14465e-83	MGI:1355312	C1s1	complement component 1, s subcomponent 1
Serpina3n	58.135	6.82134	0.682048	10.0013	1.50475e-23	1.13765e-22	MGI:105045	Serpina3n	serine (or cysteine) peptidase inhibitor, clade A, member 3N
Megf6	91.067	6.76778	0.58931	11.4843	1.58302e-30	1.61085e-29	MGI:1919351	Megf6	multiple EGF-like-domains 6
Vdr	2070.99	6.62299	0.162034	40.8742	0	0	MGI:103076	Vdr	vitamin D receptor
Pvalb	179.545	6.60619	0.456184	14.4814	1.58781e-47	2.92046e-46	MGI:97821	Pvalb	parvalbumin
Ppl	83.091	6.45572	0.573888	11.2491	2.33966e-29	2.23305e-28	MGI:1194898	Ppl	periplakin
Chrdl1	287.803	6.44394	0.354326	18.1865	6.60583e-74	2.30904e-72	MGI:1933172	Chrdl1	chordin-like 1
Chst1	316.224	6.43206	0.320772	20.0518	1.94618e-89	9.21666e-88	MGI:1924219	Chst1	carbohydrate (keratan sulfate Gal-6) sulfotransferase 1
Tgm5	56.4062	6.41202	0.624072	10.2745	9.18232e-25	7.2975e-24	MGI:1921426	Tgm5	transglutaminase 5
Efemp1	2703.57	6.29146	0.185918	33.84	5.10044e-251	2.74557e-248	MGI:1339998	Efemp1	epidermal growth factor-containing fibulin-like extracellular matrix protein 1
Stard8	107.005	6.2032	0.490141	12.6559	1.0372e-36	1.33146e-35	MGI:2448556	Stard8	START domain containing 8
Pappa2	67.4333	6.1901	0.568511	10.8883	1.31128e-27	1.17644e-26	MGI:3051647	Pappa2	pappalysin 2
Vegfd	522.116	6.10373	0.237952	25.6511	4.11418e-145	5.03332e-143	MGI:108037	Figf	c-fos induced growth factor
C1ra	1890.46	6.04817	0.202134	29.9216	1.03021e-196	2.7728e-194	MGI:1355313	C1ra	complement component 1, r subcomponent A
Sp8	169.399	6.04761	0.38055	15.8918	7.22553e-57	1.71848e-55	MGI:2443471	Sp8	trans-acting transcription factor 8
Sfrp2	4032.87	6.02335	0.16824	35.8021	1.02424e-280	6.89188e-278	MGI:108078	Sfrp2	secreted frizzled-related protein 2
Rhag	44.7674	5.90641	0.610744	9.67083	4.01094e-22	2.85468e-21	MGI:1202713	Rhag	Rhesus blood group-associated A glycoprotein
Lctl	115.885	5.86997	0.419467	13.9939	1.6987e-44	2.81936e-43	MGI:2183549	Lctl	lactase-like
Csf2rb	79.447	5.83655	0.512376	11.3912	4.62839e-30	4.60529e-29	MGI:1339759	Csf2rb	colony stimulating factor 2 receptor, beta, low-affinity (granulocyte-macrophage)
Perp	324.231	5.74279	0.26158	21.9543	7.88527e-107	5.17639e-105	MGI:1929938	Perp	PERP, TP53 apoptosis effector
C1rl	273.481	5.70437	0.285254	19.9975	5.78802e-89	2.7093e-87	MGI:2660692	C1rl	complement component 1, r subcomponent-like
Itgbl1	131.315	5.64465	0.410745	13.7425	5.65096e-43	8.90315e-42	MGI:2443439	Itgbl1	integrin, beta-like 1
Scara5	84.5134	5.63375	0.456166	12.3502	4.85761e-35	5.86729e-34	MGI:1918395	Scara5	scavenger receptor class A, member 5
Col4a6	1055.06	5.56012	0.208084	26.7206	2.71583e-157	4.13755e-155	MGI:2152695	Col4a6	collagen, type IV, alpha 6
Galnt15	38.7378	5.5314	0.597521	9.25726	2.09752e-20	1.38144e-19	MGI:1926004	Galnt15	UDP-N-acetyl-alpha-D-galactosamine:polypeptide N-acetylgalactosaminyltransferase 15
Rorb	104.024	5.50598	0.405848	13.5666	6.31937e-42	9.502e-41	MGI:1343464	Rorb	RAR-related orphan receptor beta
Ptgfr	146.031	5.47453	0.361255	15.1542	7.10986e-52	1.46637e-50	MGI:97796	Ptgfr	prostaglandin F receptor
Siglecg	54.5046	5.44833	0.517057	10.5372	5.82077e-26	4.85786e-25	MGI:2443630	Siglecg	sialic acid binding Ig-like lectin G
Nr1h4	127.648	5.43338	0.365428	14.8685	5.27608e-50	1.04033e-48	MGI:1352464	Nr1h4	nuclear receptor subfamily 1, group H, member 4
Car3	70.2402	5.43067	0.504443	10.7657	4.99853e-27	4.37277e-26	MGI:88270	Car3	carbonic anhydrase 3
Mcc	605.087	5.41421	0.192864	28.0727	2.1121e-173	4.06051e-171	MGI:96930	Mcc	mutated in colorectal cancers
Angpt4	91.2389	5.40453	0.411614	13.1301	2.21395e-39	3.0955e-38	MGI:1336887	Angpt4	angiopoietin 4
Rtl8c	305	5.39714	0.260362	20.7294	1.88145e-95	1.00942e-93	MGI:1920115	Cxx1c	CAAX box 1C
Serpinb9b	181.002	5.38941	0.300839	17.9146	9.07696e-72	2.95532e-70	MGI:894668	Serpinb9b	serine (or cysteine) peptidase inhibitor, clade B, member 9b
Dpt	59.9286	5.38616	0.629398	8.55763	1.15216e-17	6.60031e-17	MGI:1928392	Dpt	dermatopontin
Cxcl3	87.6242	5.30756	0.416421	12.7457	3.29552e-37	4.29535e-36	MGI:3037818	Cxcl3	chemokine (C-X-C motif) ligand 3
Fgf7	351.555	5.29938	0.237223	22.3392	1.5361e-110	1.07387e-108	MGI:95521	Fgf7	fibroblast growth factor 7
Timp3	4036.75	5.23434	0.158301	33.0657	9.25628e-240	4.27085e-237	MGI:98754	Timp3	tissue inhibitor of metalloproteinase 3
Crygs	35.0536	5.23082	0.576968	9.06604	1.23416e-19	7.80359e-19	MGI:1298216	Crygs	crystallin, gamma S
Postn	17156.5	5.22855	0.274265	19.0638	5.04322e-81	2.00106e-79	MGI:1926321	Postn	periostin, osteoblast specific factor
Epn3	35.3819	5.22499	0.577537	9.04703	1.4691e-19	9.2529e-19	MGI:1919139	Epn3	epsin 3
Cxcl12	8030.33	5.19912	0.130956	39.7014	0	0	MGI:103556	Cxcl12	chemokine (C-X-C motif) ligand 12
Heph	168.094	5.17749	0.301728	17.1595	5.3412e-66	1.56543e-64	MGI:1332240	Heph	hephaestin
Ccn3	560.311	5.14857	0.34774	14.8058	1.3435e-49	2.62031e-48	MGI:109185	Nov	nephroblastoma overexpressed gene
Ndnf	280.525	5.06028	0.263299	19.2187	2.57947e-82	1.05726e-80	MGI:1915419	Ndnf	neuron-derived neurotrophic factor
Adamtsl4	1803.78	5.00619	0.152853	32.7516	2.8854e-235	1.22622e-232	MGI:2389008	Adamtsl4	ADAMTS-like 4
Npy1r	62.1283	4.99156	0.428348	11.653	2.21414e-31	2.33091e-30	MGI:104963	Npy1r	neuropeptide Y receptor Y1
Ehd3	642.218	4.96689	0.169219	29.3518	2.26545e-189	5.46042e-187	MGI:1928900	Ehd3	EH-domain containing 3
Enpp2	904.832	4.96663	0.218222	22.7595	1.1554e-114	8.67837e-113	MGI:1321390	Enpp2	ectonucleotide pyrophosphatase/phosphodiesterase 2
Rassf2	587.897	4.96519	0.189719	26.1712	5.6522e-151	7.80149e-149	MGI:2442060	Rassf2	Ras association (RalGDS/AF-6) domain family member 2
Inpp5j	48.9241	4.96188	0.467554	10.6124	2.60921e-26	2.2142e-25	MGI:2158663	Inpp5j	inositol polyphosphate 5-phosphatase J
Lox	8774.43	4.95907	0.108954	45.5153	0	0	MGI:96817	Lox	lysyl oxidase
Alx1	38.7632	4.9575	0.528476	9.38074	6.5513e-21	4.41005e-20	MGI:104621	Alx1	ALX homeobox 1
Fabp4	79.7305	4.95648	0.415642	11.9249	8.78081e-33	9.70577e-32	MGI:88038	Fabp4	fatty acid binding protein 4, adipocyte
Nell2	171.01	4.91853	0.295212	16.661	2.51713e-62	6.88969e-61	MGI:1858510	Nell2	NEL-like 2
Ccl2	1165.08	4.91381	0.20391	24.0979	2.63016e-128	2.46945e-126	MGI:98259	Ccl2	chemokine (C-C motif) ligand 2
Fat4	287.857	4.90118	0.26071	18.7994	7.64273e-79	2.89724e-77	MGI:3045256	Fat4	FAT atypical cadherin 4
Galnt13	233.995	4.89304	0.259132	18.8824	1.59044e-79	6.10072e-78	MGI:2139447	Galnt13	UDP-N-acetyl-alpha-D-galactosamine:polypeptide N-acetylgalactosaminyltransferase 13
Abat	149.591	4.87572	0.317234	15.3695	2.62264e-53	5.60226e-52	MGI:2443582	Abat	4-aminobutyrate aminotransferase
Foxg1	195.309	4.87521	0.260408	18.7214	3.3141e-78	1.23602e-76	MGI:1347464	Foxg1	forkhead box G1
Pdzd2	223.271	4.87082	0.253093	19.2452	1.55013e-82	6.38598e-81	MGI:1922394	Pdzd2	PDZ domain containing 2
Smad9	166.752	4.85556	0.287905	16.8651	8.12174e-64	2.26917e-62	MGI:1859993	Smad9	SMAD family member 9
Akap12	1206.21	4.83803	0.130053	37.2005	6.71026e-303	4.92563e-300	MGI:1932576	Akap12	A kinase (PRKA) anchor protein (gravin) 12
Sorbs2	714.863	4.7888	0.176825	27.0821	1.60124e-161	2.53514e-159	MGI:1924574	Sorbs2	sorbin and SH3 domain containing 2
Arsi	44.0215	4.73346	0.4897	9.66604	4.20334e-22	2.98373e-21	MGI:2670959	Arsi	arylsulfatase i
Igf1	166.038	4.72181	0.31623	14.9316	2.05334e-50	4.06863e-49	MGI:96432	Igf1	insulin-like growth factor 1
Thrb	50.1414	4.71802	0.438963	10.7481	6.0488e-27	5.27726e-26	MGI:98743	Thrb	thyroid hormone receptor beta
C920009B18Rik	97.2035	4.70836	0.343774	13.6961	1.07166e-42	1.6574e-41	MGI:3583961	C920009B18Rik	RIKEN cDNA C920009B18 gene
Ccl7	990.005	4.70384	0.162753	28.9016	1.1388e-183	2.62722e-181	MGI:99512	Ccl7	chemokine (C-C motif) ligand 7
Aqp1	5843.08	4.69026	0.137768	34.0447	4.86474e-254	2.80608e-251	MGI:103201	Aqp1	aquaporin 1
Jakmip2	99.6682	4.6716	0.3364	13.8871	7.58951e-44	1.22563e-42	MGI:1923467	Jakmip2	janus kinase and microtubule interacting protein 2
Dpysl3	10046.7	4.66357	0.1126	41.4172	0	0	MGI:1349762	Dpysl3	dihydropyrimidinase-like 3
Cxcl5	219.764	4.65925	0.229014	20.3449	5.15605e-92	2.54633e-90	MGI:1096868	Cxcl5	chemokine (C-X-C motif) ligand 5
Cp	945.918	4.64825	0.282978	16.4262	1.24201e-60	3.25076e-59	MGI:88476	Cp	ceruloplasmin
Cdhr1	16.6256	4.64243	0.624577	7.43292	1.06223e-13	4.78624e-13	MGI:2157782	Cdhr1	cadherin-related family member 1
Kirrel3	387.041	4.63886	0.20816	22.2851	5.15716e-110	3.57438e-108	MGI:1914953	Kirrel3	kin of IRRE like 3 (Drosophila)
Elmo1	174.606	4.62717	0.260009	17.7962	7.56243e-71	2.40405e-69	MGI:2153044	Elmo1	engulfment and cell motility 1
Nnmt	27.4618	4.61223	0.543735	8.4825	2.204e-17	1.24016e-16	MGI:1099443	Nnmt	nicotinamide N-methyltransferase
Trabd2b	28	4.60589	0.542257	8.49394	1.99749e-17	1.1271e-16	MGI:3650152	Trabd2b	TraB domain containing 2B
Bmp4	447.187	4.58729	0.174334	26.3132	1.35491e-152	1.91933e-150	MGI:88180	Bmp4	bone morphogenetic protein 4
Ranbp3l	28.272	4.57759	0.563579	8.12236	4.57207e-16	2.39411e-15	MGI:2444654	Ranbp3l	RAN binding protein 3-like
Pi15	39.3591	4.57298	0.519798	8.7976	1.39771e-18	8.38162e-18	MGI:1934659	Pi15	peptidase inhibitor 15
Gm2115	244.01	4.56873	0.220612	20.7093	2.85467e-95	1.51148e-93	MGI:3780284	Gm2115	predicted gene 2115
Tlr1	26.1176	4.55833	0.548728	8.30709	9.80802e-17	5.34198e-16	MGI:1341295	Tlr1	toll-like receptor 1
Emilin1	1100.52	4.55058	0.146558	31.0497	1.15176e-211	3.64701e-209	MGI:1926189	Emilin1	elastin microfibril interfacer 1
Hacd4	344.837	4.54691	0.200887	22.6341	1.99912e-113	1.46744e-111	MGI:1914025	Hacd4	3-hydroxyacyl-CoA dehydratase 4
Ephx1	1465.56	4.54431	0.124174	36.5963	3.27095e-293	2.29663e-290	MGI:95405	Ephx1	epoxide hydrolase 1, microsomal
Dach2	51.6782	4.53295	0.417455	10.8585	1.81636e-27	1.61789e-26	MGI:1890446	Dach2	dachshund 2 (Drosophila)
Gprin3	43.0807	4.53289	0.44825	10.1124	4.86695e-24	3.76239e-23	MGI:1924785	Gprin3	GPRIN family member 3
Ang2	43.0662	4.532	0.456301	9.93204	3.02014e-23	2.25276e-22	MGI:104984	Ang2	angiogenin, ribonuclease A family, member 2
Plb1	36.4615	4.52946	0.484651	9.34581	9.11893e-21	6.09526e-20	MGI:1922406	Plb1	phospholipase B1
C430002N11Rik	94.9387	4.50959	0.321239	14.0381	9.11201e-45	1.52804e-43	MGI:2442576	C430002N11Rik	RIKEN cDNA C430002N11 gene
Rab32	413.029	4.47989	0.178324	25.1222	2.84505e-139	3.1469e-137	MGI:1915094	Rab32	RAB32, member RAS oncogene family
Gxylt2	374.903	4.45959	0.196961	22.6421	1.67048e-113	1.23181e-111	MGI:2682940	Gxylt2	glucoside xylosyltransferase 2
Mmp2	3552.49	4.45583	0.149496	29.8056	3.30211e-195	8.60092e-193	MGI:97009	Mmp2	matrix metallopeptidase 2
Adam12	257.725	4.4541	0.214369	20.7778	6.87455e-96	3.73795e-94	MGI:105378	Adam12	a disintegrin and metallopeptidase domain 12 (meltrin alpha)
Hck	62.9074	4.45251	0.369427	12.0525	1.88182e-33	2.1311e-32	MGI:96052	Hck	hemopoietic cell kinase
Epb41l3	1116.71	4.45242	0.111585	39.9016	0	0	MGI:103008	Epb4.1l3	erythrocyte membrane protein band 4.1 like 3
Adra1d	222.994	4.44946	0.22359	19.9001	4.06358e-88	1.88031e-86	MGI:106673	Adra1d	adrenergic receptor, alpha 1d
Cd34	869.715	4.42783	0.138827	31.8946	3.17391e-223	1.22037e-220	MGI:88329	Cd34	CD34 antigen
Bmp6	172.476	4.42689	0.278061	15.9206	4.56047e-57	1.09269e-55	MGI:88182	Bmp6	bone morphogenetic protein 6
Lmcd1	984.657	4.42667	0.142862	30.9856	8.43147e-211	2.56905e-208	MGI:1353635	Lmcd1	LIM and cysteine-rich domains 1
Ltbp2	768.666	4.40079	0.179802	24.4758	2.67587e-132	2.68401e-130	MGI:99502	Ltbp2	latent transforming growth factor beta binding protein 2
Kcnip1	43.8616	4.39521	0.460447	9.54551	1.35435e-21	9.3788e-21	MGI:1917607	Kcnip1	Kv channel-interacting protein 1
Dhrs9	136.634	4.39426	0.277086	15.8589	1.22093e-56	2.8868e-55	MGI:2442798	Dhrs9	dehydrogenase/reductase (SDR family) member 9
Stab2	30.5167	4.3799	0.512505	8.54606	1.27357e-17	7.27514e-17	MGI:2178743	Stab2	stabilin 2
Crim1	471.429	4.36838	0.168682	25.8971	7.1717e-148	9.4931e-146	MGI:1354756	Crim1	cysteine rich transmembrane BMP regulator 1 (chordin like)
Col1a2	54697	4.35666	0.122317	35.6179	7.40801e-278	4.78528e-275	MGI:88468	Col1a2	collagen, type I, alpha 2
Arnt2	36.7622	4.35074	0.472306	9.2117	3.20989e-20	2.09779e-19	MGI:107188	Arnt2	aryl hydrocarbon receptor nuclear translocator 2
Entpd2	29.5507	4.34052	0.499298	8.69326	3.52195e-18	2.06746e-17	MGI:1096863	Entpd2	ectonucleoside triphosphate diphosphohydrolase 2
Mme	327.911	4.33335	0.220794	19.6263	9.22681e-86	4.06005e-84	MGI:97004	Mme	membrane metallo endopeptidase
Insyn1	563.23	4.32285	0.198313	21.7982	2.41551e-105	1.54794e-103	MGI:2442108	6030419C18Rik	RIKEN cDNA 6030419C18 gene
Tnxb	23.0386	4.31545	0.573449	7.52544	5.2545e-14	2.41134e-13	MGI:1932137	Tnxb	tenascin XB
Synm	178.484	4.30212	0.239714	17.9469	5.0758e-72	1.65929e-70	MGI:2661187	Synm	synemin, intermediate filament protein
Pid1	73.2622	4.28612	0.336426	12.7402	3.53683e-37	4.60244e-36	MGI:2138391	Pid1	phosphotyrosine interaction domain containing 1
Wnt4	391.668	4.28433	0.184075	23.2749	7.95477e-120	6.26642e-118	MGI:98957	Wnt4	wingless-type MMTV integration site family, member 4
4930447F24Rik	72.1607	4.26628	0.34071	12.5217	5.67865e-36	7.17002e-35	MGI:1924123	4930447F24Rik	RIKEN cDNA 4930447F24 gene
Ankrd29	117.81	4.2558	0.27516	15.4666	5.82783e-54	1.27009e-52	MGI:2687055	Ankrd29	ankyrin repeat domain 29
Il1rl1	38.1782	4.22918	0.477716	8.85292	8.52588e-19	5.18585e-18	MGI:98427	Il1rl1	interleukin 1 receptor-like 1
Nog	160.35	4.21097	0.267424	15.7464	7.2709e-56	1.68462e-54	MGI:104327	Nog	noggin
Cpeb1	282.845	4.19433	0.205782	20.3824	2.39535e-92	1.19023e-90	MGI:108442	Cpeb1	cytoplasmic polyadenylation element binding protein 1
Cbr2	493.212	4.17945	0.156367	26.7284	2.20133e-157	3.38565e-155	MGI:107200	Cbr2	carbonyl reductase 2
Gsta4	1984.56	4.17392	0.122825	33.9827	4.0101e-253	2.23307e-250	MGI:1309515	Gsta4	glutathione S-transferase, alpha 4
Lhx6	121.222	4.17076	0.273603	15.2438	1.8097e-52	3.80038e-51	MGI:1306803	Lhx6	LIM homeobox protein 6
Gstk1	86.5265	4.16569	0.34467	12.086	1.2524e-33	1.42832e-32	MGI:1923513	Gstk1	glutathione S-transferase kappa 1
Mfap5	64.8334	4.15734	0.35502	11.7102	1.13047e-31	1.20422e-30	MGI:1354387	Mfap5	microfibrillar associated protein 5
Cthrc1	682.201	4.15553	0.206908	20.084	1.01877e-89	4.85314e-88	MGI:1915838	Cthrc1	collagen triple helix repeat containing 1
Ecm1	16871.8	4.14463	0.158658	26.1229	2.0008e-150	2.73822e-148	MGI:103060	Ecm1	extracellular matrix protein 1
Ebf1	371.287	4.11377	0.171705	23.9584	7.55548e-127	6.85469e-125	MGI:95275	Ebf1	early B cell factor 1
Abi3bp	108.157	4.10537	0.494216	8.30684	9.82831e-17	5.35123e-16	MGI:2444583	Abi3bp	ABI gene family, member 3 (NESH) binding protein
Gfra2	306.041	4.08055	0.19621	20.7969	4.6158e-96	2.53539e-94	MGI:1195462	Gfra2	glial cell line derived neurotrophic factor family receptor alpha 2
Fez1	72.063	4.05706	0.324728	12.4937	8.07681e-36	1.00954e-34	MGI:2670976	Fez1	fasciculation and elongation protein zeta 1 (zygin I)
Ly6c1	451.026	4.05355	0.158289	25.6086	1.22413e-144	1.48635e-142	MGI:96882	Ly6c1	lymphocyte antigen 6 complex, locus C1
Ccdc80	2182.13	4.04169	0.140358	28.7955	2.43915e-182	5.39587e-180	MGI:1915146	Ccdc80	coiled-coil domain containing 80
Itga8	157.785	4.02451	0.363738	11.0643	1.86906e-28	1.72971e-27	MGI:109442	Itga8	integrin alpha 8
Fbln7	290.285	4.02189	0.369372	10.8885	1.30841e-27	1.17451e-26	MGI:1917620	Fbln7	fibulin 7
Crabp1	78.0176	3.98884	0.398748	10.0034	1.47216e-23	1.11457e-22	MGI:88490	Crabp1	cellular retinoic acid binding protein I
Sod3	818.093	3.9775	0.140233	28.3635	5.70904e-177	1.15244e-174	MGI:103181	Sod3	superoxide dismutase 3, extracellular
Pde8b	77.7677	3.96949	0.350519	11.3246	9.91262e-30	9.64331e-29	MGI:2443999	Pde8b	phosphodiesterase 8B
Zfp503	351.737	3.96636	0.186221	21.2992	1.1546e-100	6.93145e-99	MGI:1353644	Zfp503	zinc finger protein 503
S100a4	23694.8	3.94591	0.12445	31.7069	1.24963e-220	4.48452e-218	MGI:1330282	S100a4	S100 calcium binding protein A4
2900041M22Rik	69.4597	3.94291	0.331368	11.8989	1.19949e-32	1.32042e-31	MGI:1925653	2900041M22Rik	RIKEN cDNA 2900041M22 gene
Aqp5	3586.54	3.93519	0.100543	39.1394	0	0	MGI:106215	Aqp5	aquaporin 5
Adamtsl3	609.751	3.93331	0.179597	21.9007	2.55869e-106	1.66614e-104	MGI:3028499	Adamtsl3	ADAMTS-like 3
Fas	207.39	3.92617	0.209682	18.7244	3.12936e-78	1.16982e-76	MGI:95484	Fas	Fas (TNF receptor superfamily member 6)
Tlr5	85.0587	3.92002	0.301642	12.9956	1.29584e-38	1.76298e-37	MGI:1858171	Tlr5	toll-like receptor 5
Gchfr	285.118	3.91512	0.227012	17.2463	1.19304e-66	3.54161e-65	MGI:2443977	Gchfr	GTP cyclohydrolase I feedback regulator
Insc	614.078	3.91024	0.157514	24.8246	4.85971e-136	5.09607e-134	MGI:1917942	Insc	inscuteable homolog (Drosophila)
Mrgprf	271.657	3.9093	0.188752	20.7113	2.73728e-95	1.45409e-93	MGI:2384823	Mrgprf	MAS-related GPR, member F
Gnao1	524.591	3.90214	0.158208	24.6646	2.56373e-134	2.63705e-132	MGI:95775	Gnao1	guanine nucleotide binding protein, alpha O
Prickle2	90.5625	3.89973	0.294127	13.2586	4.02101e-40	5.75157e-39	MGI:1925144	Prickle2	prickle homolog 2
Ace	255.654	3.8911	0.402007	9.67918	3.69652e-22	2.63322e-21	MGI:87874	Ace	angiotensin I converting enzyme (peptidyl-dipeptidase A) 1
Thsd7a	220.7	3.89	0.222698	17.4676	2.52997e-68	7.75267e-67	MGI:2685683	Thsd7a	thrombospondin, type I, domain containing 7A
Ifi27l2a	127.13	3.88183	0.424675	9.1407	6.20514e-20	3.99071e-19	MGI:1924183	Ifi27l2a	interferon, alpha-inducible protein 27 like 2A
Pamr1	42.5652	3.87753	0.454552	8.53043	1.45804e-17	8.29667e-17	MGI:2445082	Pamr1	peptidase domain containing associated with muscle regeneration 1
Eva1c	315.146	3.87454	0.17805	21.761	5.43572e-105	3.45596e-103	MGI:1918217	Eva1c	eva-1 homolog C (C. elegans)
Rcan2	1226.23	3.86707	0.115142	33.5851	2.76566e-247	1.44073e-244	MGI:1858219	Rcan2	regulator of calcineurin 2
Gpx3	131.291	3.86419	0.527855	7.32055	2.46956e-13	1.08964e-12	MGI:105102	Gpx3	glutathione peroxidase 3
Tspoap1	121.82	3.86394	0.260899	14.8101	1.26055e-49	2.4615e-48	MGI:2450877	Bzrap1	benzodiazepine receptor associated protein 1
Col12a1	2933.59	3.86163	0.178753	21.6031	1.67998e-103	1.04346e-101	MGI:88448	Col12a1	collagen, type XII, alpha 1
Clmn	42.294	3.85774	0.414506	9.30682	1.31721e-20	8.75733e-20	MGI:2136957	Clmn	calmin
Masp1	1636.59	3.85743	0.151997	25.3783	4.37893e-142	5.19966e-140	MGI:88492	Masp1	mannan-binding lectin serine peptidase 1
Adgrg2	393.693	3.84437	0.180567	21.2906	1.38883e-100	8.30676e-99	MGI:2446854	Adgrg2	adhesion G protein-coupled receptor G2
Afap1l2	441.945	3.83506	0.148891	25.7574	2.66213e-146	3.33262e-144	MGI:2147658	Afap1l2	actin filament associated protein 1-like 2
Hvcn1	45.0937	3.82983	0.379117	10.102	5.41453e-24	4.17371e-23	MGI:1921346	Hvcn1	hydrogen voltage-gated channel 1
Lgals9	875.124	3.8182	0.139894	27.2936	5.0592e-164	8.1701e-162	MGI:109496	Lgals9	lectin, galactose binding, soluble 9
Ogn	1630.19	3.81628	0.332707	11.4704	1.85799e-30	1.87999e-29	MGI:109278	Ogn	osteoglycin
Apol10b	69.2503	3.81037	0.309445	12.3136	7.65777e-35	9.19445e-34	MGI:3043522	Apol10b	apolipoprotein L 10B
Tnfsf15	28.4318	3.81027	0.453894	8.39462	4.67412e-17	2.58875e-16	MGI:2180140	Tnfsf15	tumor necrosis factor (ligand) superfamily, member 15
Ssc5d	297.328	3.79537	0.235565	16.1118	2.10914e-58	5.24815e-57	MGI:3606211	Ssc5d	scavenger receptor cysteine rich family, 5 domains
Adh7	813.773	3.7941	0.133575	28.4044	1.78497e-177	3.69558e-175	MGI:87926	Adh7	alcohol dehydrogenase 7 (class IV), mu or sigma polypeptide
Mn1	231.249	3.79331	0.221747	17.1065	1.32726e-65	3.84811e-64	MGI:1261813	Mn1	meningioma 1
Ptpn22	69.869	3.78719	0.320495	11.8167	3.20081e-32	3.47612e-31	MGI:107170	Ptpn22	protein tyrosine phosphatase, non-receptor type 22 (lymphoid)
Mchr1	81.8154	3.78001	0.326421	11.5802	5.19393e-31	5.4114e-30	MGI:2180756	Mchr1	melanin-concentrating hormone receptor 1
Aebp1	23409.6	3.76548	0.155486	24.2175	1.45687e-129	1.41729e-127	MGI:1197012	Aebp1	AE binding protein 1
P4ha3	391.572	3.7582	0.187905	20.0005	5.45593e-89	2.56127e-87	MGI:2444049	P4ha3	procollagen-proline, 2-oxoglutarate 4-dioxygenase (proline 4-hydroxylase), alpha polypeptide III
Slc6a15	27.6954	3.75557	0.470268	7.98602	1.39365e-15	7.10869e-15	MGI:2143484	Slc6a15	solute carrier family 6 (neurotransmitter transporter), member 15
Sh3rf3	171.452	3.75481	0.24513	15.3176	5.8317e-53	1.23753e-51	MGI:2444637	Sh3rf3	SH3 domain containing ring finger 3
Akr1c14	41.1612	3.75295	0.392578	9.55976	1.18026e-21	8.21905e-21	MGI:2145458	Akr1c14	aldo-keto reductase family 1, member C14
Vgll3	639.946	3.75182	0.149291	25.1309	2.28841e-139	2.54866e-137	MGI:1920819	Vgll3	vestigial like 3 (Drosophila)
Cables1	267.288	3.73076	0.185402	20.1226	4.68174e-90	2.25688e-88	MGI:1927065	Cables1	CDK5 and Abl enzyme substrate 1
Gm19522	26.5724	3.71814	0.467018	7.96145	1.70031e-15	8.62653e-15	MGI:5011707	Gm19522	predicted gene, 19522
Itga11	498.019	3.71727	0.178777	20.7927	5.03874e-96	2.75833e-94	MGI:2442114	Itga11	integrin alpha 11
Dnm3	81.9632	3.71169	0.311767	11.9053	1.11008e-32	1.22283e-31	MGI:1341299	Dnm3	dynamin 3
Unc5c	310.983	3.69261	0.179016	20.6272	1.56328e-94	8.17006e-93	MGI:1095412	Unc5c	unc-5 homolog C (C. elegans)
Pcdh19	747.601	3.6893	0.142964	25.8058	7.63795e-147	9.71223e-145	MGI:2685563	Pcdh19	protocadherin 19
Nlrp2	59.1652	3.66751	0.341431	10.7416	6.49117e-27	5.65404e-26	MGI:3041206	Nlrp2	NLR family, pyrin domain containing 2
Aldh1l1	150.263	3.66186	0.236435	15.4878	4.19114e-54	9.17111e-53	MGI:1340024	Aldh1l1	aldehyde dehydrogenase 1 family, member L1
Tmem45a	178.429	3.65908	0.194471	18.8156	5.6293e-79	2.139e-77	MGI:1913122	Tmem45a	transmembrane protein 45a
Brinp3	298.196	3.65644	0.191437	19.1	2.52595e-81	1.01471e-79	MGI:2443035	Brinp3	bone morphogenetic protein/retinoic acid inducible neural specific 3
Nsg1	5033	3.64693	0.119777	30.4477	1.28564e-203	3.51895e-201	MGI:109149	Nsg1	neuron specific gene family member 1
Ephb6	1637.81	3.64362	0.141061	25.8301	4.07659e-147	5.26663e-145	MGI:1096338	Ephb6	Eph receptor B6
Unc93a	16.5875	3.63516	0.533848	6.80935	9.80386e-12	3.89957e-11	MGI:1933250	Unc93a	unc-93 homolog A (C. elegans)
Bgn	37963.2	3.62549	0.126458	28.6695	9.17363e-181	1.97527e-178	MGI:88158	Bgn	biglycan
Colec12	2974.25	3.62546	0.140425	25.8177	5.61028e-147	7.19051e-145	MGI:2152907	Colec12	collectin sub-family member 12
Apbb1ip	82.4652	3.6206	0.295661	12.2458	1.7697e-34	2.0937e-33	MGI:1861354	Apbb1ip	amyloid beta (A4) precursor protein-binding, family B, member 1 interacting protein
Arsj	139.018	3.61838	0.237767	15.2182	2.67708e-52	5.59279e-51	MGI:2443513	Arsj	arylsulfatase J
Scn9a	34.0254	3.60522	0.417425	8.63681	5.78028e-18	3.36139e-17	MGI:107636	Scn9a	sodium channel, voltage-gated, type IX, alpha
Aoc3	41.9728	3.59847	0.356509	10.0936	5.89418e-24	4.53262e-23	MGI:1306797	Aoc3	amine oxidase, copper containing 3
Chst10	180.577	3.59558	0.190648	18.8598	2.44235e-79	9.34632e-78	MGI:2138283	Chst10	carbohydrate sulfotransferase 10
Smarca2	1255.59	3.58858	0.139148	25.7898	1.15475e-146	1.45689e-144	MGI:99603	Smarca2	SWI/SNF related, matrix associated, actin dependent regulator of chromatin, subfamily a, member 2
Pdlim2	884.337	3.57977	0.120057	29.8173	2.33113e-195	6.17139e-193	MGI:2384850	Pdlim2	PDZ and LIM domain 2
Sema3f	153.372	3.56295	0.246748	14.4396	2.91444e-47	5.31211e-46	MGI:1096347	Sema3f	sema domain, immunoglobulin domain (Ig), short basic domain, secreted, (semaphorin) 3F
Sulf2	568.719	3.55566	0.149998	23.7047	3.22174e-124	2.73831e-122	MGI:1919293	Sulf2	sulfatase 2
Tg	89.8647	3.55392	0.254742	13.9511	3.09959e-44	5.09728e-43	MGI:98733	Tg	thyroglobulin
Sytl4	93.8839	3.54989	0.268465	13.2229	6.46987e-40	9.18119e-39	MGI:1351606	Sytl4	synaptotagmin-like 4
Lynx1	905.959	3.54347	0.127317	27.8318	1.78736e-170	3.24315e-168	MGI:1345180	Lynx1	Ly6/neurotoxin 1
Col8a1	1942.67	3.5331	0.173593	20.3529	4.38042e-92	2.16992e-90	MGI:88463	Col8a1	collagen, type VIII, alpha 1
Abca9	44.3376	3.52894	0.384086	9.18789	4.00632e-20	2.59936e-19	MGI:2386796	Abca9	ATP-binding cassette, sub-family A (ABC1), member 9
Tnfaip6	32.335	3.52841	0.40337	8.74733	2.18466e-18	1.29801e-17	MGI:1195266	Tnfaip6	tumor necrosis factor alpha induced protein 6
Rassf5	192.513	3.52407	0.192612	18.2962	8.87538e-75	3.15702e-73	MGI:1926375	Rassf5	Ras association (RalGDS/AF-6) domain family member 5
Naip2	58.6821	3.52004	0.319607	11.0137	3.2834e-28	3.00247e-27	MGI:1298226	Naip2	NLR family, apoptosis inhibitory protein 2
Casp12	291.36	3.50635	0.193539	18.117	2.33838e-73	7.96678e-72	MGI:1312922	Casp12	caspase 12
Foxc2	104.13	3.49842	0.253325	13.81	2.21756e-43	3.52822e-42	MGI:1347481	Foxc2	forkhead box C2
Gas7	154.14	3.49469	0.240092	14.5556	5.37917e-48	1.00775e-46	MGI:1202388	Gas7	growth arrest specific 7
Glt8d2	143.156	3.47395	0.216642	16.0355	7.22153e-58	1.77235e-56	MGI:1922032	Glt8d2	glycosyltransferase 8 domain containing 2
Kcnj2	284.737	3.46956	0.164987	21.0293	3.54136e-98	2.02799e-96	MGI:104744	Kcnj2	potassium inwardly-rectifying channel, subfamily J, member 2
Sdsl	41.9107	3.46823	0.374372	9.26412	1.96693e-20	1.29754e-19	MGI:2182607	Sdsl	serine dehydratase-like
Lratd2	167.151	3.4679	0.199411	17.3907	9.70558e-68	2.92964e-66	MGI:3026924	Fam84b	family with sequence similarity 84, member B
Rubcnl	16.3256	3.45201	0.501032	6.88979	5.58752e-12	2.25639e-11	MGI:2685590	5031414D18Rik	RIKEN cDNA 5031414D18 gene
Thbs1	10293	3.45183	0.144461	23.8945	3.49565e-126	3.1537e-124	MGI:98737	Thbs1	thrombospondin 1
Rgs4	51.6776	3.45017	0.341077	10.1155	4.7149e-24	3.64834e-23	MGI:108409	Rgs4	regulator of G-protein signaling 4
Il11ra1	184.645	3.44867	0.215289	16.0188	9.44592e-58	2.30079e-56	MGI:107426	Il11ra1	interleukin 11 receptor, alpha chain 1
Grb14	429.097	3.44003	0.156145	22.0309	1.45506e-107	9.63025e-106	MGI:1355324	Grb14	growth factor receptor bound protein 14
Ablim1	1061.87	3.43664	0.125766	27.3256	2.10482e-164	3.4334e-162	MGI:1194500	Ablim1	actin-binding LIM protein 1
Papss2	250.815	3.43225	0.170188	20.1674	1.89384e-90	9.23974e-89	MGI:1330223	Papss2	3'-phosphoadenosine 5'-phosphosulfate synthase 2
Srgap1	168.726	3.4307	0.235983	14.5379	6.96923e-48	1.29661e-46	MGI:2152936	Srgap1	SLIT-ROBO Rho GTPase activating protein 1
Chmp4c	19.9774	3.4228	0.473206	7.23322	4.71665e-13	2.05142e-12	MGI:1913621	Chmp4c	charged multivesicular body protein 4C
Csf1	6894.34	3.42144	0.130363	26.2454	8.06183e-152	1.13209e-149	MGI:1339753	Csf1	colony stimulating factor 1 (macrophage)
Ptn	187.78	3.41447	0.255055	13.3872	7.18516e-41	1.05293e-39	MGI:97804	Ptn	pleiotrophin
Sugct	22.2845	3.40911	0.482939	7.05908	1.67606e-12	7.00122e-12	MGI:1923221	Sugct	succinyl-CoA glutarate-CoA transferase
Col1a1	25850.8	3.40564	0.147926	23.0226	2.76755e-117	2.12825e-115	MGI:88467	Col1a1	collagen, type I, alpha 1
Htr2b	111.313	3.40367	0.257336	13.2265	6.16538e-40	8.7645e-39	MGI:109323	Htr2b	5-hydroxytryptamine (serotonin) receptor 2B
Gja1	1328.09	3.40172	0.135074	25.1841	5.983e-140	6.75661e-138	MGI:95713	Gja1	gap junction protein, alpha 1
Camk4	90.151	3.3974	0.24216	14.0295	1.02802e-44	1.72036e-43	MGI:88258	Camk4	calcium/calmodulin-dependent protein kinase IV
Sorbs3	1533.32	3.37897	0.0855018	39.5193	0	0	MGI:700013	Sorbs3	sorbin and SH3 domain containing 3
Gstm2	2220.2	3.37765	0.10607	31.8435	1.61944e-222	5.94372e-220	MGI:95861	Gstm2	glutathione S-transferase, mu 2
Mgmt	110.62	3.37692	0.245834	13.7366	6.13012e-43	9.62989e-42	MGI:96977	Mgmt	O-6-methylguanine-DNA methyltransferase
Asic1	542.952	3.37685	0.170312	19.8274	1.72579e-87	7.82859e-86	MGI:1194915	Asic1	acid-sensing (proton-gated) ion channel 1
Zfpm2	258.889	3.37609	0.174087	19.3931	8.83106e-84	3.72357e-82	MGI:1334444	Zfpm2	zinc finger protein, multitype 2
Adgrg1	101.606	3.36833	0.245056	13.7451	5.44754e-43	8.59945e-42	MGI:1340051	Adgrg1	adhesion G protein-coupled receptor G1
Dusp23	24.7862	3.35679	0.445738	7.53086	5.04088e-14	2.3166e-13	MGI:1915690	Dusp23	dual specificity phosphatase 23
Ltc4s	34.4562	3.35045	0.38494	8.70382	3.20906e-18	1.89066e-17	MGI:107498	Ltc4s	leukotriene C4 synthase
Kctd12	49.3907	3.34897	0.342096	9.78958	1.24807e-22	9.05036e-22	MGI:2145823	Kctd12	potassium channel tetramerisation domain containing 12
Enpp5	1244.86	3.3467	0.1404	23.837	1.38146e-125	1.22578e-123	MGI:1933830	Enpp5	ectonucleotide pyrophosphatase/phosphodiesterase 5
Csf2rb2	31.6873	3.34398	0.464643	7.19688	6.16068e-13	2.66155e-12	MGI:1339760	Csf2rb2	colony stimulating factor 2 receptor, beta 2, low-affinity (granulocyte-macrophage)
Sh3gl3	184.415	3.33994	0.179653	18.5911	3.79628e-77	1.39332e-75	MGI:700011	Sh3gl3	SH3-domain GRB2-like 3
Mamld1	40.526	3.33973	0.357488	9.34222	9.43376e-21	6.30049e-20	MGI:3045303	Mamld1	mastermind-like domain containing 1
Fgf10	118.069	3.33905	0.228575	14.6081	2.49431e-48	4.70019e-47	MGI:1099809	Fgf10	fibroblast growth factor 10
Matn2	1505.64	3.3385	0.162072	20.5989	2.80778e-94	1.45329e-92	MGI:109613	Matn2	matrilin 2
Grem2	78.8191	3.33324	0.297882	11.1898	4.57341e-29	4.3115e-28	MGI:1344367	Grem2	gremlin 2, DAN family BMP antagonist
Nacc2	546.168	3.32215	0.132593	25.0553	1.52705e-138	1.65506e-136	MGI:1915241	Nacc2	nucleus accumbens associated 2, BEN and BTB (POZ) domain containing
Nkain2	48.9611	3.31963	0.38831	8.5489	1.24263e-17	7.10345e-17	MGI:1923447	Nkain2	Na+/K+ transporting ATPase interacting 2
Slc6a7	31.4482	3.30896	0.404625	8.17785	2.88952e-16	1.53194e-15	MGI:2147363	Slc6a7	solute carrier family 6 (neurotransmitter transporter, L-proline), member 7
Glis3	523.02	3.30736	0.158408	20.8788	8.35284e-97	4.65138e-95	MGI:2444289	Glis3	GLIS family zinc finger 3
Anxa8	53.5367	3.30411	0.31332	10.5455	5.32992e-26	4.46436e-25	MGI:1201374	Anxa8	annexin A8
B3galt1	68.5342	3.29539	0.287318	11.4695	1.87804e-30	1.89909e-29	MGI:1349403	B3galt1	UDP-Gal:betaGlcNAc beta 1,3-galactosyltransferase, polypeptide 1
Bcl2	110.596	3.29237	0.239684	13.7363	6.15484e-43	9.65933e-42	MGI:88138	Bcl2	B cell leukemia/lymphoma 2
Mcub	633.803	3.28942	0.119987	27.4148	1.8271e-165	3.04184e-163	MGI:1914065	Ccdc109b	coiled-coil domain containing 109B
Klhdc8a	1373.39	3.28243	0.151317	21.6925	2.41573e-104	1.51796e-102	MGI:2442630	Klhdc8a	kelch domain containing 8A
Niban1	847.386	3.28226	0.144628	22.6946	5.06902e-114	3.75502e-112	MGI:2137237	Fam129a	family with sequence similarity 129, member A
Pparg	220.929	3.28008	0.215741	15.2038	3.33698e-52	6.94444e-51	MGI:97747	Pparg	peroxisome proliferator activated receptor gamma
Angpt1	277.802	3.27897	0.224687	14.5935	3.08921e-48	5.81442e-47	MGI:108448	Angpt1	angiopoietin 1
Unc93a2	20.1619	3.27616	0.46714	7.01323	2.32873e-12	9.62053e-12	MGI:3712668	Gm9992	predicted gene 9992
N4bp2l1	85.0947	3.27499	0.285475	11.4721	1.82251e-30	1.84525e-29	MGI:2140872	N4bp2l1	NEDD4 binding protein 2-like 1
Fam13c	128.37	3.27238	0.223238	14.6587	1.18531e-48	2.24931e-47	MGI:1918971	Fam13c	family with sequence similarity 13, member C
Prelp	113.553	3.27195	0.305535	10.7089	9.24399e-27	7.99578e-26	MGI:2151110	Prelp	proline arginine-rich end leucine-rich repeat
Fstl1	4157.85	3.2671	0.103069	31.6981	1.65078e-220	5.79531e-218	MGI:102793	Fstl1	follistatin-like 1
Edn1	115.604	3.26565	0.255462	12.7833	2.03201e-37	2.66354e-36	MGI:95283	Edn1	endothelin 1
Pmp22	2961	3.26401	0.0977025	33.4076	1.06245e-244	5.36171e-242	MGI:97631	Pmp22	peripheral myelin protein 22
Ncald	335.534	3.26382	0.166765	19.5714	2.71305e-85	1.17147e-83	MGI:1196326	Ncald	neurocalcin delta
Tent5a	198.073	3.2636	0.193327	16.8812	6.18701e-64	1.73462e-62	MGI:2670964	Fam46a	family with sequence similarity 46, member A
Csmd3	10.8162	3.25873	0.560118	5.81792	5.95829e-09	1.94739e-08	MGI:2386403	Csmd3	CUB and Sushi multiple domains 3
Snap91	158.038	3.25648	0.243905	13.3514	1.16248e-40	1.69125e-39	MGI:109132	Snap91	synaptosomal-associated protein 91
Pltp	1488.01	3.24909	0.156608	20.7466	1.31602e-95	7.10784e-94	MGI:103151	Pltp	phospholipid transfer protein
AU021092	83.4519	3.23928	0.251442	12.8828	5.62363e-38	7.5554e-37	MGI:2146559	AU021092	expressed sequence AU021092
Car5b	1039.08	3.23476	0.0973753	33.2195	5.62468e-242	2.75251e-239	MGI:1926249	Car5b	carbonic anhydrase 5b, mitochondrial
Tspyl4	199.327	3.22352	0.178682	18.0405	9.36326e-73	3.12412e-71	MGI:106393	Tspyl4	TSPY-like 4
Foxl1	191.205	3.21738	0.17733	18.1434	1.44715e-73	4.96177e-72	MGI:1347469	Foxl1	forkhead box L1
Dkk3	328.813	3.2102	0.238571	13.4559	2.84071e-41	4.22029e-40	MGI:1354952	Dkk3	dickkopf WNT signaling pathway inhibitor 3
Pctp	49.5184	3.20801	0.335884	9.55095	1.28517e-21	8.9189e-21	MGI:107375	Pctp	phosphatidylcholine transfer protein
Aff3	63.6644	3.20423	0.304798	10.5126	7.55432e-26	6.25935e-25	MGI:106927	Aff3	AF4/FMR2 family, member 3
Mmp16	153.633	3.19301	0.195921	16.2974	1.02897e-59	2.646e-58	MGI:1276107	Mmp16	matrix metallopeptidase 16
2700054A10Rik	51.0241	3.18996	0.30813	10.3527	4.07055e-25	3.27367e-24	MGI:1919828	2700054A10Rik	RIKEN cDNA 2700054A10 gene
Smad6	186.087	3.1715	0.19193	16.5242	2.45554e-61	6.53286e-60	MGI:1336883	Smad6	SMAD family member 6
Fhl1	1099.21	3.17012	0.102893	30.8099	1.92875e-208	5.56203e-206	MGI:1298387	Fhl1	four and a half LIM domains 1
Tlr2	364.344	3.15855	0.140902	22.4167	2.70537e-111	1.92463e-109	MGI:1346060	Tlr2	toll-like receptor 2
Tchh	107.013	3.15827	0.259412	12.1748	4.2365e-34	4.91489e-33	MGI:2177944	Tchh	trichohyalin
Serpinb1a	1357.87	3.15796	0.130689	24.1639	5.3343e-129	5.1276e-127	MGI:1913472	Serpinb1a	serine (or cysteine) peptidase inhibitor, clade B, member 1a
H60b	78.142	3.15484	0.272841	11.5629	6.35094e-31	6.57445e-30	MGI:3649078	H60b	histocompatibility 60b
Slc41a3	123.799	3.15269	0.220758	14.2812	2.86585e-46	5.0305e-45	MGI:1918949	Slc41a3	solute carrier family 41, member 3
Apba1	194.602	3.14625	0.205308	15.3246	5.24108e-53	1.11366e-51	MGI:1860297	Apba1	amyloid beta (A4) precursor protein binding, family A, member 1
Anxa3	3645.98	3.13928	0.10537	29.7929	4.8342e-195	1.2198e-192	MGI:1201378	Anxa3	annexin A3
Daam2	126.454	3.11796	0.211332	14.7538	2.90734e-49	5.62282e-48	MGI:1923691	Daam2	dishevelled associated activator of morphogenesis 2
Ly6a	761.788	3.11676	0.10796	28.8695	2.88554e-183	6.56317e-181	MGI:107527	Ly6a	lymphocyte antigen 6 complex, locus A
Plcb1	129.671	3.11498	0.212173	14.6813	8.4898e-49	1.62059e-47	MGI:97613	Plcb1	phospholipase C, beta 1
Apc2	109.041	3.11466	0.241794	12.8815	5.72367e-38	7.68342e-37	MGI:1346052	Apc2	adenomatosis polyposis coli 2
Dio2	113.152	3.09738	0.397189	7.79823	6.27797e-15	3.07244e-14	MGI:1338833	Dio2	deiodinase, iodothyronine, type II
Emilin2	352.698	3.09456	0.157646	19.6297	8.61397e-86	3.81115e-84	MGI:2389136	Emilin2	elastin microfibril interfacer 2
Anpep	713.205	3.09286	0.155316	19.9134	3.11656e-88	1.44625e-86	MGI:5000466	Anpep	alanyl (membrane) aminopeptidase
Pla2r1	219.527	3.09252	0.212496	14.5533	5.56708e-48	1.04175e-46	MGI:102468	Pla2r1	phospholipase A2 receptor 1
Rspo2	58.6868	3.08076	0.303576	10.1482	3.37407e-24	2.62846e-23	MGI:1922667	Rspo2	R-spondin 2
Arc	614.154	3.07667	0.130657	23.5477	1.32586e-122	1.09242e-120	MGI:88067	Arc	activity regulated cytoskeletal-associated protein
Plekhg6	43.8568	3.07563	0.369298	8.32831	8.20033e-17	4.48449e-16	MGI:2682298	Plekhg6	pleckstrin homology domain containing, family G (with RhoGef domain) member 6
Notum	56.0849	3.0693	0.323451	9.48922	2.3276e-21	1.59747e-20	MGI:1924833	Notum	notum pectinacetylesterase homolog (Drosophila)
Gas6	648.378	3.06901	0.228166	13.4508	3.04644e-41	4.51349e-40	MGI:95660	Gas6	growth arrest specific 6
Krt14	19.0582	3.06583	0.448599	6.83423	8.24445e-12	3.29146e-11	MGI:96688	Krt14	keratin 14
9130008F23Rik	38.8466	3.06455	0.328294	9.33476	1.01222e-20	6.7491e-20	MGI:1918833	9130008F23Rik	RIKEN cDNA 9130008F23 gene
St8sia2	147.777	3.04649	0.217501	14.0068	1.41635e-44	2.36043e-43	MGI:106020	St8sia2	ST8 alpha-N-acetyl-neuraminide alpha-2,8-sialyltransferase 2
Slc7a2	278.028	3.04449	0.212182	14.3485	1.08871e-46	1.92358e-45	MGI:99828	Slc7a2	solute carrier family 7 (cationic amino acid transporter, y+ system), member 2
Boc	168.581	3.04077	0.206919	14.6955	6.89063e-49	1.32001e-47	MGI:2151153	Boc	biregional cell adhesion molecule-related/down-regulated by oncogenes (Cdon) binding protein
Maoa	4243.19	3.01178	0.0670582	44.9129	0	0	MGI:96915	Maoa	monoamine oxidase A
Cd248	869.023	3.01117	0.126715	23.7634	7.98427e-125	6.93215e-123	MGI:1917695	Cd248	CD248 antigen, endosialin
Arhgef5	452.416	3.00848	0.121156	24.8314	4.10549e-136	4.33331e-134	MGI:1858952	Arhgef5	Rho guanine nucleotide exchange factor (GEF) 5
Prss23	837.049	3.00367	0.11525	26.0623	9.77176e-150	1.31504e-147	MGI:1923703	Prss23	protease, serine 23
Eng	381.834	3.00297	0.126224	23.7907	4.16492e-125	3.65539e-123	MGI:95392	Eng	endoglin
Sybu	62.7482	2.99948	0.286903	10.4547	1.39474e-25	1.14566e-24	MGI:2442392	Sybu	syntabulin (syntaxin-interacting)
Spns2	42.5592	2.9988	0.383663	7.81623	5.44273e-15	2.6732e-14	MGI:2384936	Spns2	spinster homolog 2
Susd2	22.1036	2.99769	0.46382	6.46305	1.02614e-10	3.79809e-10	MGI:1918983	Susd2	sushi domain containing 2
Rab3il1	260.516	2.98477	0.16483	18.1081	2.75098e-73	9.31353e-72	MGI:1922010	Rab3il1	RAB3A interacting protein (rabin3)-like 1
Fcgrt	693.585	2.98372	0.167295	17.835	3.7802e-71	1.20884e-69	MGI:103017	Fcgrt	Fc receptor, IgG, alpha chain transporter
S100a16	2608.09	2.97973	0.126878	23.4851	5.79062e-122	4.72286e-120	MGI:1915110	S100a16	S100 calcium binding protein A16
Plaat3	803.032	2.97609	0.140295	21.2131	7.22779e-100	4.27551e-98	MGI:2179715	Pla2g16	phospholipase A2, group XVI
Sbsn	42.7328	2.97296	0.353246	8.41612	3.89145e-17	2.16104e-16	MGI:2446326	Sbsn	suprabasin
Irx3	63.6683	2.97121	0.290007	10.2453	1.24256e-24	9.8267e-24	MGI:1197522	Irx3	Iroquois related homeobox 3
Slit2	467.698	2.97078	0.17982	16.5208	2.59717e-61	6.89831e-60	MGI:1315205	Slit2	slit homolog 2 (Drosophila)
Sardh	1104.94	2.96838	0.0919531	32.2815	1.2726e-228	5.26954e-226	MGI:2183102	Sardh	sarcosine dehydrogenase
Fbln5	566.618	2.96005	0.249209	11.8778	1.54387e-32	1.69259e-31	MGI:1346091	Fbln5	fibulin 5
Ak5	543.735	2.95701	0.12758	23.1777	7.64752e-119	5.96617e-117	MGI:2677491	Ak5	adenylate kinase 5
Cpne8	472.238	2.95692	0.125688	23.5259	2.21627e-122	1.81678e-120	MGI:1914121	Cpne8	copine VIII
Calhm5	48.5113	2.95458	0.30031	9.83845	7.68836e-23	5.6257e-22	MGI:2143897	Fam26e	family with sequence similarity 26, member E
Plpp3	1169.39	2.95018	0.125876	23.4372	1.7844e-121	1.44805e-119	MGI:1915166	Ppap2b	phospholipid phosphatase 3
Pik3ip1	318.82	2.94884	0.17224	17.1205	1.04319e-65	3.04088e-64	MGI:1917016	Pik3ip1	phosphoinositide-3-kinase interacting protein 1
Scml2	25.1152	2.94626	0.405872	7.25909	3.89701e-13	1.70457e-12	MGI:1340042	Scml2	sex comb on midleg-like 2 (Drosophila)
Adcy4	34.2315	2.94591	0.355216	8.29331	1.10143e-16	5.98687e-16	MGI:99674	Adcy4	adenylate cyclase 4
Dlc1	301.811	2.94307	0.150129	19.6036	1.44056e-85	6.28744e-84	MGI:1354949	Dlc1	deleted in liver cancer 1
Lrrc32	130.258	2.942	0.206961	14.2152	7.37487e-46	1.27786e-44	MGI:93882	Lrrc32	leucine rich repeat containing 32
Lrp1	8735.37	2.93542	0.160453	18.2946	9.13429e-75	3.23486e-73	MGI:96828	Lrp1	low density lipoprotein receptor-related protein 1
Il7	33.9918	2.93301	0.357631	8.20121	2.37977e-16	1.26793e-15	MGI:96561	Il7	interleukin 7
Pcolce2	585.108	2.92922	0.131493	22.2766	6.22753e-110	4.29779e-108	MGI:1923727	Pcolce2	procollagen C-endopeptidase enhancer 2
Adam5	23.1565	2.92108	0.40018	7.29942	2.89002e-13	1.2703e-12	MGI:104730	Adam5	a disintegrin and metallopeptidase domain 5
Aldh1a1	112.838	2.91196	0.381727	7.62839	2.37697e-14	1.11554e-13	MGI:1353450	Aldh1a1	aldehyde dehydrogenase family 1, subfamily A1
Arhgef9	193.136	2.89919	0.180843	16.0315	7.69494e-58	1.88168e-56	MGI:2442233	Arhgef9	CDC42 guanine nucleotide exchange factor (GEF) 9
Tgfbr3	263.036	2.89858	0.181989	15.9272	4.10299e-57	9.85166e-56	MGI:104637	Tgfbr3	transforming growth factor, beta receptor III
Triqk	130.607	2.89416	0.199932	14.4757	1.7254e-47	3.1663e-46	MGI:3650048	Triqk	triple QxxK/R motif containing
Kalrn	202.17	2.89078	0.161083	17.9459	5.16601e-72	1.68537e-70	MGI:2685385	Kalrn	kalirin, RhoGEF kinase
Fhdc1	340.447	2.88957	0.181689	15.9039	5.95011e-57	1.41723e-55	MGI:2684972	Fhdc1	FH2 domain containing 1
Bmper	90.9218	2.87304	0.285421	10.066	7.80962e-24	5.97997e-23	MGI:1920480	Bmper	BMP-binding endothelial regulator
Phactr1	67.4953	2.8572	0.26304	10.8622	1.74416e-27	1.55444e-26	MGI:2659021	Phactr1	phosphatase and actin regulator 1
Ajm1	34.1759	2.85235	0.373295	7.641	2.15544e-14	1.0163e-13	MGI:2685842	Gm996	predicted gene 996
Tmem26	13.6734	2.84391	0.472335	6.02097	1.73379e-09	5.90199e-09	MGI:2143537	Tmem26	transmembrane protein 26
Rtl5	112.814	2.84309	0.237934	11.9491	6.5671e-33	7.2788e-32	MGI:3045324	Rgag4	retrotransposon gag domain containing 4
Prrg3	157.188	2.82718	0.209991	13.4633	2.57022e-41	3.82548e-40	MGI:2685214	Prrg3	proline rich Gla (G-carboxyglutamic acid) 3 (transmembrane)
Msrb3	694.793	2.8266	0.117451	24.0661	5.657e-128	5.25028e-126	MGI:2443538	Msrb3	methionine sulfoxide reductase B3
Aspa	95.3495	2.82458	0.250011	11.2978	1.34557e-29	1.29884e-28	MGI:87914	Aspa	aspartoacylase
Cyp2c55	23.2273	2.81651	0.417519	6.74582	1.52168e-11	5.95867e-11	MGI:1919332	Cyp2c55	cytochrome P450, family 2, subfamily c, polypeptide 55
Negr1	46.3371	2.81616	0.332612	8.4668	2.52235e-17	1.41534e-16	MGI:2444846	Negr1	neuronal growth regulator 1
Myo7a	143.172	2.81311	0.185906	15.1319	9.97639e-52	2.04973e-50	MGI:104510	Myo7a	myosin VIIA
Fbln2	3361.18	2.81011	0.133128	21.1083	6.66693e-99	3.87281e-97	MGI:95488	Fbln2	fibulin 2
Apol9a	499.393	2.8071	0.298407	9.40694	5.10769e-21	3.45556e-20	MGI:3606001	Apol9a	apolipoprotein L 9a
Gpr176	638.472	2.80333	0.110213	25.4355	1.02116e-142	1.22154e-140	MGI:2685858	Gpr176	G protein-coupled receptor 176
Mettl7a1	388.409	2.7982	0.204457	13.686	1.23087e-42	1.89488e-41	MGI:1916523	Mettl7a1	methyltransferase like 7A1
Duoxa1	77.5214	2.79014	0.245706	11.3556	6.95437e-30	6.8147e-29	MGI:2384861	Duoxa1	dual oxidase maturation factor 1
Myl9	2307.21	2.78784	0.0939662	29.6685	1.9581e-193	4.86481e-191	MGI:2138915	Myl9	myosin, light polypeptide 9, regulatory
Tgfb1i1	566.45	2.78773	0.134509	20.7252	2.05422e-95	1.09846e-93	MGI:102784	Tgfb1i1	transforming growth factor beta 1 induced transcript 1
Olfml3	2602.94	2.78467	0.115716	24.0646	5.86861e-128	5.41555e-126	MGI:1914877	Olfml3	olfactomedin-like 3
Tekt2	24.0625	2.78268	0.397	7.00928	2.39542e-12	9.88089e-12	MGI:1346335	Tekt2	tektin 2
Lefty1	165.138	2.77997	0.193831	14.3422	1.19171e-46	2.10328e-45	MGI:107405	Lefty1	left right determination factor 1
Efhc1	76.5904	2.77342	0.260993	10.6264	2.24585e-26	1.90986e-25	MGI:1919127	Efhc1	EF-hand domain (C-terminal) containing 1
Foxred2	951.339	2.76877	0.118386	23.3877	5.70065e-121	4.53496e-119	MGI:106315	Foxred2	FAD-dependent oxidoreductase domain containing 2
Lrrcc1	373.6	2.76661	0.206283	13.4117	5.16249e-41	7.57901e-40	MGI:1918960	Lrrcc1	leucine rich repeat and coiled-coil domain containing 1
Hdgfl3	121.85	2.76071	0.202495	13.6335	2.53214e-42	3.86499e-41	MGI:1352760	Hdgfrp3	hepatoma-derived growth factor, related protein 3
Aox1	397.609	2.75641	0.175769	15.682	2.00939e-55	4.58976e-54	MGI:88035	Aox1	aldehyde oxidase 1
BC029722	675.83	2.75572	0.115974	23.7616	8.33973e-125	7.20205e-123	MGI:3584273	BC029722	cDNA sequence BC029722
Palm2	280.19	2.752	0.13672	20.1287	4.1374e-90	2.00045e-88	MGI:1934601	Palm2	paralemmin 2
Sfrp4	131.87	2.74847	0.243435	11.2904	1.46392e-29	1.41224e-28	MGI:892010	Sfrp4	secreted frizzled-related protein 4
Hivep3	176.84	2.7456	0.219502	12.5083	6.72176e-36	8.44088e-35	MGI:106589	Hivep3	human immunodeficiency virus type I enhancer binding protein 3
Dpp7	1950.03	2.74534	0.143223	19.1684	6.80304e-82	2.76731e-80	MGI:1933213	Dpp7	dipeptidylpeptidase 7
Abhd14b	182.086	2.74345	0.16636	16.491	4.25545e-61	1.12473e-59	MGI:1923741	Abhd14b	abhydrolase domain containing 14b
P3h2	59.6662	2.73143	0.275557	9.91238	3.67775e-23	2.73192e-22	MGI:2146663	P3h2	prolyl 3-hydroxylase 2
Hhipl1	47.8596	2.72825	0.319485	8.53952	1.34778e-17	7.68008e-17	MGI:1919265	Hhipl1	hedgehog interacting protein-like 1
Col4a5	1436.63	2.72424	0.14192	19.1956	4.03088e-82	1.64797e-80	MGI:88456	Col4a5	collagen, type IV, alpha 5
Arhgef6	114.676	2.7199	0.217804	12.4879	8.69719e-36	1.08624e-34	MGI:1920591	Arhgef6	Rac/Cdc42 guanine nucleotide exchange factor (GEF) 6
Lurap1l	767.237	2.71489	0.122512	22.1603	8.30523e-109	5.61177e-107	MGI:106510	Lurap1l	leucine rich adaptor protein 1-like
Plcb4	412.428	2.71378	0.132576	20.4696	4.01926e-93	2.02835e-91	MGI:107464	Plcb4	phospholipase C, beta 4
Gabra3	89.4847	2.71006	0.28978	9.35213	8.58988e-21	5.75116e-20	MGI:95615	Gabra3	gamma-aminobutyric acid (GABA) A receptor, subunit alpha 3
Col16a1	983.75	2.69836	0.139238	19.3795	1.15058e-83	4.82616e-82	MGI:1095396	Col16a1	collagen, type XVI, alpha 1
Nxpe4	50.5813	2.69698	0.277949	9.70314	2.92352e-22	2.08902e-21	MGI:1924792	Nxpe4	neurexophilin and PC-esterase domain family, member 4
Cib2	331.154	2.68728	0.157318	17.0819	2.02423e-65	5.84782e-64	MGI:1929293	Cib2	calcium and integrin binding family member 2
Ptx3	233.458	2.68073	0.190022	14.1075	3.41423e-45	5.80383e-44	MGI:104641	Ptx3	pentraxin related gene
Selenop	1191.86	2.6791	0.166051	16.1342	1.46765e-58	3.6803e-57	MGI:894288	Sepp1	selenoprotein P, plasma, 1
Cacng7	152.439	2.67721	0.184194	14.5348	7.29773e-48	1.35461e-46	MGI:1932374	Cacng7	calcium channel, voltage-dependent, gamma subunit 7
Krtap1-5	16.0277	2.66969	0.444914	6.00045	1.9677e-09	6.66729e-09	MGI:1916914	Krtap1-5	keratin associated protein 1-5
Htra1	6024.93	2.66906	0.126252	21.1407	3.35783e-99	1.97184e-97	MGI:1929076	Htra1	HtrA serine peptidase 1
Ldlrad4	116.523	2.66905	0.191527	13.9356	3.85036e-44	6.28075e-43	MGI:1277150	Ldlrad4	low density lipoprotein receptor class A domain containing 4
Fndc1	203.468	2.66394	0.326259	8.16512	3.21119e-16	1.69858e-15	MGI:1915905	Fndc1	fibronectin type III domain containing 1
Rac3	23.5321	2.66223	0.387927	6.86272	6.75612e-12	2.71337e-11	MGI:2180784	Rac3	RAS-related C3 botulinum substrate 3
Slc26a7	22.1524	2.65669	0.41487	6.40367	1.51685e-10	5.55454e-10	MGI:2384791	Slc26a7	solute carrier family 26, member 7
Asap1	3417.14	2.65238	0.103047	25.7395	4.22039e-146	5.20268e-144	MGI:1342335	Asap1	ArfGAP with SH3 domain, ankyrin repeat and PH domain1
Pgbd5	101.817	2.6481	0.207997	12.7314	3.95573e-37	5.13514e-36	MGI:2429955	Pgbd5	piggyBac transposable element derived 5
Ddx58	741.78	2.63602	0.173798	15.1671	5.83797e-52	1.20714e-50	MGI:2442858	Ddx58	DEAD (Asp-Glu-Ala-Asp) box polypeptide 58
Samd9l	112.419	2.63403	0.235342	11.1924	4.44386e-29	4.19182e-28	MGI:1343184	Samd9l	sterile alpha motif domain containing 9-like
Mapk10	20.4426	2.63362	0.407927	6.45611	1.07429e-10	3.97086e-10	MGI:1346863	Mapk10	mitogen-activated protein kinase 10
Ids	1822.9	2.62931	0.10215	25.7398	4.19653e-146	5.20268e-144	MGI:96417	Ids	iduronate 2-sulfatase
Dnm1	1084.75	2.62674	0.143183	18.3453	3.59824e-75	1.29417e-73	MGI:107384	Dnm1	dynamin 1
Fmod	8.20661	2.62493	0.568995	4.61328	3.96355e-06	1.0256e-05	MGI:1328364	Fmod	fibromodulin
Dhrs3	312.366	2.62446	0.146625	17.8991	1.19739e-71	3.89068e-70	MGI:1315215	Dhrs3	dehydrogenase/reductase (SDR family) member 3
En1	108.359	2.61356	0.209008	12.5045	7.05057e-36	8.84004e-35	MGI:95389	En1	engrailed 1
Ssh3	178.787	2.60852	0.163981	15.9075	5.62431e-57	1.34161e-55	MGI:2683546	Ssh3	slingshot homolog 3 (Drosophila)
Ahnak	7160.66	2.6085	0.11805	22.0965	3.41347e-108	2.28731e-106	MGI:1316648	Ahnak	AHNAK nucleoprotein (desmoyokin)
Slc41a2	283.957	2.60711	0.148046	17.6102	2.05856e-69	6.43011e-68	MGI:2442940	Slc41a2	solute carrier family 41, member 2
Emx2os	45.1176	2.60277	0.28618	9.09488	9.46926e-20	6.03469e-19	MGI:3052329	Emx2os	Emx2 opposite strand/antisense transcript (non-protein coding)
Ggact	131.638	2.59947	0.182733	14.2255	6.36902e-46	1.10595e-44	MGI:2385008	Ggact	gamma-glutamylamine cyclotransferase
Arsa	1739.87	2.59761	0.136714	19.0003	1.6956e-80	6.66233e-79	MGI:88077	Arsa	arylsulfatase A
Apol9b	433.646	2.59386	0.216392	11.9868	4.16462e-33	4.65107e-32	MGI:1919148	Apol9b	apolipoprotein L 9b
Ephb3	475.455	2.5907	0.123602	20.9601	1.51676e-97	8.59442e-96	MGI:104770	Ephb3	Eph receptor B3
Camk1d	352.369	2.58856	0.131903	19.6247	9.50716e-86	4.16074e-84	MGI:2442190	Camk1d	calcium/calmodulin-dependent protein kinase ID
Cxcl1	259.995	2.58418	0.19516	13.2413	5.06619e-40	7.221e-39	MGI:108068	Cxcl1	chemokine (C-X-C motif) ligand 1
Fah	267.416	2.57649	0.137517	18.7358	2.52659e-78	9.48883e-77	MGI:95482	Fah	fumarylacetoacetate hydrolase
Apln	565.471	2.57353	0.12184	21.1221	4.9797e-99	2.91367e-97	MGI:1353624	Apln	apelin
Osmr	505.664	2.57303	0.149976	17.1562	5.64623e-66	1.65183e-64	MGI:1330819	Osmr	oncostatin M receptor
Mgst1	523.151	2.5674	0.125468	20.4626	4.63953e-93	2.33407e-91	MGI:1913850	Mgst1	microsomal glutathione S-transferase 1
Gpc4	974.948	2.56573	0.144825	17.7161	3.15137e-70	9.92037e-69	MGI:104902	Gpc4	glypican 4
Sgcd	70.068	2.5615	0.243225	10.5314	6.18966e-26	5.15773e-25	MGI:1346525	Sgcd	sarcoglycan, delta (dystrophin-associated glycoprotein)
Col11a1	511.006	2.55987	0.172662	14.8259	9.95682e-50	1.95374e-48	MGI:88446	Col11a1	collagen, type XI, alpha 1
Col5a2	9811.96	2.55914	0.113316	22.5842	6.19743e-113	4.52861e-111	MGI:88458	Col5a2	collagen, type V, alpha 2
Mturn	343.24	2.55742	0.17071	14.9811	9.76402e-51	1.94906e-49	MGI:1915485	Mturn	maturin, neural progenitor differentiation regulator homolog (Xenopus)
Fam131b	176.624	2.55736	0.181706	14.0742	5.47279e-45	9.22548e-44	MGI:1923406	Fam131b	family with sequence similarity 131, member B
Tlr3	75.804	2.55691	0.237605	10.7612	5.24776e-27	4.58583e-26	MGI:2156367	Tlr3	toll-like receptor 3
Gm14403	18.3397	2.54434	0.42396	6.00137	1.95664e-09	6.63123e-09	MGI:3649813	Gm14403	predicted gene 14403
Nfatc1	244.904	2.54126	0.147796	17.1944	2.92676e-66	8.65645e-65	MGI:102469	Nfatc1	nuclear factor of activated T cells, cytoplasmic, calcineurin dependent 1
Carmn	27.8135	2.54072	0.365617	6.94915	3.67498e-12	1.50246e-11	MGI:4439832	Mir143hg	Mir143 and Mir145 host gene (non-protein coding)
Ar	672.252	2.54047	0.14056	18.0739	5.11951e-73	1.71525e-71	MGI:88064	Ar	androgen receptor
Loxl4	412.611	2.54004	0.162775	15.6046	6.76931e-55	1.52465e-53	MGI:1914823	Loxl4	lysyl oxidase-like 4
Dipk1b	169.442	2.53874	0.178036	14.2597	3.90349e-46	6.80016e-45	MGI:1927576	Fam69b	family with sequence similarity 69, member B
Actg2	116.961	2.53656	0.343948	7.37483	1.64551e-13	7.32452e-13	MGI:104589	Actg2	actin, gamma 2, smooth muscle, enteric
Gp1bb	66.3997	2.53484	0.26007	9.74676	1.90454e-22	1.37183e-21	MGI:107852	Gp1bb	glycoprotein Ib, beta polypeptide
Cfh	122.165	2.53441	0.326793	7.75539	8.80733e-15	4.27373e-14	MGI:88385	Cfh	complement component factor h
Rora	119.062	2.53102	0.245121	10.3256	5.3977e-25	4.32593e-24	MGI:104661	Rora	RAR-related orphan receptor alpha
Emx2	279.494	2.5259	0.137415	18.3815	1.84716e-75	6.65843e-74	MGI:95388	Emx2	empty spiracles homeobox 2
Pdgfrb	4359.86	2.52244	0.107713	23.4182	2.78608e-121	2.23842e-119	MGI:97531	Pdgfrb	platelet derived growth factor receptor, beta polypeptide
Smpd3	76.8779	2.52073	0.252709	9.97483	1.96439e-23	1.47893e-22	MGI:1927578	Smpd3	sphingomyelin phosphodiesterase 3, neutral
Trim30a	8.82864	2.52056	0.528909	4.76558	1.88314e-06	5.03158e-06	MGI:98178	Trim30a	tripartite motif-containing 30A
Osr1	321.215	2.51867	0.126996	19.8327	1.55549e-87	7.07595e-86	MGI:1344424	Osr1	odd-skipped related 1 (Drosophila)
Rragb	208.975	2.51863	0.152241	16.5437	1.77739e-61	4.76004e-60	MGI:3038613	Rragb	Ras-related GTP binding B
Epb41l1	2134.15	2.51354	0.0997639	25.1949	4.5535e-140	5.17849e-138	MGI:103010	Epb4.1l1	erythrocyte membrane protein band 4.1 like 1
Xaf1	955.343	2.51191	0.28317	8.87067	7.2705e-19	4.43396e-18	MGI:3772572	Xaf1	XIAP associated factor 1
Apol7a	29.5482	2.51104	0.347114	7.23406	4.68768e-13	2.03937e-12	MGI:1923011	Apol7a	apolipoprotein L 7a
Mindy2	456.597	2.50936	0.163958	15.3049	7.09538e-53	1.50372e-51	MGI:2443086	Fam63b	family with sequence similarity 63, member B
Kif21a	434.342	2.5089	0.190418	13.1758	1.20951e-39	1.70291e-38	MGI:109188	Kif21a	kinesin family member 21A
Capn6	1536.93	2.49989	0.0807933	30.9418	3.27349e-210	9.78956e-208	MGI:1100850	Capn6	calpain 6
Nrp2	1944.64	2.49611	0.127907	19.5151	8.16895e-85	3.50852e-83	MGI:1100492	Nrp2	neuropilin 2
Rnd1	227.655	2.48742	0.153737	16.1797	7.01427e-59	1.7699e-57	MGI:2444878	Rnd1	Rho family GTPase 1
Rerg	173.969	2.48219	0.229732	10.8047	3.2697e-27	2.87438e-26	MGI:2665139	Rerg	RAS-like, estrogen-regulated, growth-inhibitor
Rtl8a	214.992	2.48091	0.148539	16.7021	1.26467e-62	3.46743e-61	MGI:1913408	Cxx1a	CAAX box 1A
Gm14295	109.036	2.47882	0.215559	11.4995	1.32673e-30	1.35432e-29	MGI:3709624	Gm14295	predicted gene 14295
Gabre	108.476	2.47259	0.220477	11.2147	3.45199e-29	3.27149e-28	MGI:1330235	Gabre	gamma-aminobutyric acid (GABA) A receptor, subunit epsilon
Crabp2	1520.02	2.47225	0.0989269	24.9907	7.72347e-138	8.31509e-136	MGI:88491	Crabp2	cellular retinoic acid binding protein II
Sparc	39662.5	2.46282	0.110609	22.266	7.89567e-110	5.42584e-108	MGI:98373	Sparc	secreted acidic cysteine rich glycoprotein
Wnt5b	58.0373	2.45784	0.2785	8.82528	1.09183e-18	6.60126e-18	MGI:98959	Wnt5b	wingless-type MMTV integration site family, member 5B
Optc	30.9526	2.45682	0.334201	7.35132	1.96264e-13	8.6954e-13	MGI:2151113	Optc	opticin
Tmem42	99.4007	2.45558	0.224364	10.9446	7.05087e-28	6.39329e-27	MGI:1277176	Tmem42	transmembrane protein 42
Mrc2	7310.69	2.45087	0.141828	17.2806	6.58877e-67	1.95952e-65	MGI:107818	Mrc2	mannose receptor, C type 2
Gstm1	4624.42	2.44938	0.102523	23.8911	3.79164e-126	3.40174e-124	MGI:95860	Gstm1	glutathione S-transferase, mu 1
Carmil1	151.559	2.44883	0.176493	13.875	8.98408e-44	1.44794e-42	MGI:1915982	Lrrc16a	leucine rich repeat containing 16A
H2-M3	150.287	2.44698	0.180186	13.5803	5.24165e-42	7.88885e-41	MGI:95915	H2-M3	histocompatibility 2, M region locus 3
Cped1	73.7213	2.44516	0.273188	8.95046	3.54015e-19	2.19462e-18	MGI:2444814	Cped1	cadherin-like and PC-esterase domain containing 1
Mob3b	46.6198	2.44442	0.296015	8.25775	1.48442e-16	7.99598e-16	MGI:2664539	Mob3b	MOB kinase activator 3B
Timp2	26408.1	2.44437	0.125422	19.4892	1.3549e-84	5.80378e-83	MGI:98753	Timp2	tissue inhibitor of metalloproteinase 2
Dact2	352.999	2.43984	0.130651	18.6745	7.9891e-78	2.95908e-76	MGI:1920347	Dact2	dishevelled-binding antagonist of beta-catenin 2
Loxl1	3504.78	2.43235	0.115479	21.0631	1.73591e-98	1.00118e-96	MGI:106096	Loxl1	lysyl oxidase-like 1
Otulinl	29.4945	2.4307	0.376441	6.45705	1.06765e-10	3.94814e-10	MGI:2687281	Fam105a	family with sequence similarity 105, member A
Il1rn	55.4716	2.43039	0.442338	5.49442	3.91999e-08	1.20464e-07	MGI:96547	Il1rn	interleukin 1 receptor antagonist
Dynap	246.661	2.43007	0.152646	15.9196	4.63226e-57	1.10824e-55	MGI:1922827	Dynap	dynactin associated protein
Tgm2	1424.43	2.42809	0.096814	25.0799	8.23601e-139	8.98671e-137	MGI:98731	Tgm2	transglutaminase 2, C polypeptide
Epb41l4a	610.68	2.41832	0.116722	20.7186	2.35422e-95	1.25473e-93	MGI:103007	Epb4.1l4a	erythrocyte membrane protein band 4.1 like 4a
Igfbp7	4141.07	2.41417	0.125059	19.3043	4.94064e-83	2.06166e-81	MGI:1352480	Igfbp7	insulin-like growth factor binding protein 7
Nid2	2245.46	2.41289	0.167211	14.4302	3.34082e-47	6.0619e-46	MGI:1298229	Nid2	nidogen 2
Fez2	791.879	2.41137	0.108728	22.178	5.60455e-109	3.80285e-107	MGI:2675856	Fez2	fasciculation and elongation protein zeta 2 (zygin II)
Rgs10	329.035	2.4106	0.13614	17.7067	3.72057e-70	1.16894e-68	MGI:1915115	Rgs10	regulator of G-protein signalling 10
Itpkb	101.458	2.40548	0.1993	12.0696	1.52816e-33	1.73547e-32	MGI:109235	Itpkb	inositol 1,4,5-trisphosphate 3-kinase B
Gm10638	22.2366	2.40489	0.391673	6.14004	8.25014e-10	2.87633e-09	MGI:3704316	Gm10638	predicted gene 10638
Zhx1	332.677	2.40113	0.139597	17.2004	2.63525e-66	7.80856e-65	MGI:109271	Zhx1	zinc fingers and homeoboxes 1
Igsf10	173.375	2.40099	0.211087	11.3744	5.60799e-30	5.53905e-29	MGI:1923481	Igsf10	immunoglobulin superfamily, member 10
Plcd1	260.138	2.3982	0.132883	18.0474	8.26994e-73	2.76504e-71	MGI:97614	Plcd1	phospholipase C, delta 1
Lims2	18.9313	2.38554	0.399423	5.97247	2.33688e-09	7.88211e-09	MGI:2385067	Lims2	LIM and senescent cell antigen like domains 2
Csrp2	2080.32	2.38526	0.105751	22.5554	1.18993e-112	8.57868e-111	MGI:1202907	Csrp2	cysteine and glycine-rich protein 2
Prkd1	182.996	2.37947	0.162426	14.6496	1.35525e-48	2.56576e-47	MGI:99879	Prkd1	protein kinase D1
Serpinb9	390.496	2.37933	0.133306	17.8486	2.9613e-71	9.4885e-70	MGI:106603	Serpinb9	serine (or cysteine) peptidase inhibitor, clade B, member 9
Slc22a21	47.1253	2.37694	0.302975	7.84532	4.31836e-15	2.13198e-14	MGI:1929481	Slc22a21	solute carrier family 22 (organic cation transporter), member 21
Pik3r5	276.217	2.37674	0.153949	15.4385	9.01619e-54	1.95439e-52	MGI:2443588	Pik3r5	phosphoinositide-3-kinase, regulatory subunit 5, p101
Prkca	927.911	2.37294	0.0961697	24.6745	2.00853e-134	2.07921e-132	MGI:97595	Prkca	protein kinase C, alpha
Layn	312.918	2.37172	0.139926	16.9498	1.92993e-64	5.45821e-63	MGI:2685357	Layn	layilin
Tgfbr2	4182.04	2.36819	0.11838	20.005	4.9827e-89	2.34594e-87	MGI:98729	Tgfbr2	transforming growth factor, beta receptor II
Ccn5	1000.26	2.36329	0.195523	12.087	1.23685e-33	1.41158e-32	MGI:1328326	Wisp2	WNT1 inducible signaling pathway protein 2
Tmem100	28.65	2.36229	0.388792	6.07598	1.2323e-09	4.23772e-09	MGI:1915138	Tmem100	transmembrane protein 100
Gata6	59.8221	2.36152	0.256927	9.19143	3.87664e-20	2.52028e-19	MGI:107516	Gata6	GATA binding protein 6
Dse	271.861	2.36135	0.150292	15.7117	1.25706e-55	2.87946e-54	MGI:2443455	Dse	dermatan sulfate epimerase
Jag1	453.526	2.35731	0.150773	15.6349	4.21239e-55	9.50081e-54	MGI:1095416	Jag1	jagged 1
Il18	143.133	2.35265	0.190976	12.3191	7.15257e-35	8.60707e-34	MGI:107936	Il18	interleukin 18
Radil	82.2576	2.35071	0.227909	10.3143	6.0749e-25	4.85902e-24	MGI:2443088	Radil	Ras association and DIL domains
Zbtb7c	194.857	2.34896	0.168152	13.9693	2.40006e-44	3.95899e-43	MGI:2443302	Zbtb7c	zinc finger and BTB domain containing 7C
Styk1	58.2627	2.34776	0.261224	8.98755	2.52801e-19	1.57808e-18	MGI:2141396	Styk1	serine/threonine/tyrosine kinase 1
Fbn1	1684.97	2.34042	0.166262	14.0767	5.28444e-45	8.91728e-44	MGI:95489	Fbn1	fibrillin 1
Sh2d7	34.255	2.33926	0.322637	7.25043	4.15442e-13	1.81275e-12	MGI:2441692	Sh2d7	SH2 domain containing 7
Nr3c2	81.0367	2.33361	0.254854	9.15666	5.35292e-20	3.44949e-19	MGI:99459	Nr3c2	nuclear receptor subfamily 3, group C, member 2
Lhfpl2	679.96	2.33052	0.118427	19.679	3.26247e-86	1.4514e-84	MGI:2145236	Lhfpl2	lipoma HMGIC fusion partner-like 2
Kif26b	306.908	2.32682	0.151297	15.3791	2.25913e-53	4.83854e-52	MGI:2447076	Kif26b	kinesin family member 26B
Adamts12	45.9913	2.32551	0.310122	7.49871	6.44482e-14	2.93755e-13	MGI:2146046	Adamts12	a disintegrin-like and metallopeptidase (reprolysin type) with thrombospondin type 1 motif, 12
Rtl8b	404.178	2.32191	0.125678	18.475	3.28057e-76	1.18519e-74	MGI:3576504	Cxx1b	CAAX box 1B
Metrnl	804.619	2.32091	0.149564	15.5178	2.62887e-54	5.81557e-53	MGI:2384806	Metrnl	meteorin, glial cell differentiation regulator-like
S100a13	1174.52	2.31755	0.128027	18.102	3.07419e-73	1.03643e-71	MGI:109581	S100a13	S100 calcium binding protein A13
Ptger4	113.219	2.314	0.198446	11.6606	2.02555e-31	2.13515e-30	MGI:104311	Ptger4	prostaglandin E receptor 4 (subtype EP4)
1810062G17Rik	53.0584	2.3115	0.283529	8.15259	3.56197e-16	1.87736e-15	MGI:1919532	1810062G17Rik	RIKEN cDNA 1810062G17 gene
Tspan18	65.594	2.30886	0.236238	9.77345	1.46384e-22	1.05912e-21	MGI:1917186	Tspan18	tetraspanin 18
Nynrin	103.54	2.30796	0.197554	11.6827	1.56225e-31	1.65543e-30	MGI:2652872	Nynrin	NYN domain and retroviral integrase containing
Fat1	1885.92	2.30732	0.168423	13.6996	1.02112e-42	1.58255e-41	MGI:109168	Fat1	FAT atypical cadherin 1
Trim2	480.202	2.30653	0.116255	19.8402	1.33982e-87	6.11206e-86	MGI:1933163	Trim2	tripartite motif-containing 2
Fam20a	609.1	2.30407	0.122929	18.743	2.20676e-78	8.307e-77	MGI:2388266	Fam20a	family with sequence similarity 20, member A
Inhbb	278.315	2.30313	0.244904	9.40421	5.2423e-21	3.54514e-20	MGI:96571	Inhbb	inhibin beta-B
Fn1	53898	2.30227	0.159502	14.4341	3.15785e-47	5.7428e-46	MGI:95566	Fn1	fibronectin 1
Ccn2	2651.84	2.30114	0.135032	17.0415	4.04279e-65	1.16169e-63	MGI:95537	Ctgf	connective tissue growth factor
Tnfsf12	182.534	2.29724	0.155597	14.764	2.49883e-49	4.84437e-48	MGI:1196259	Tnfsf12	tumor necrosis factor (ligand) superfamily, member 12
Selenom	1301.89	2.29479	0.102835	22.3153	2.62608e-110	1.82795e-108	MGI:2149786	Selm	selenoprotein M
Slc24a3	1340.76	2.29359	0.103366	22.189	4.3886e-109	3.00303e-107	MGI:2137513	Slc24a3	solute carrier family 24 (sodium/potassium/calcium exchanger), member 3
Scara3	177.495	2.28794	0.163379	14.0039	1.47619e-44	2.45257e-43	MGI:2444418	Scara3	scavenger receptor class A, member 3
Adamts5	139.472	2.28003	0.192449	11.8474	2.21896e-32	2.42122e-31	MGI:1346321	Adamts5	a disintegrin-like and metallopeptidase (reprolysin type) with thrombospondin type 1 motif, 5 (aggrecanase-2)
Sash1	692.238	2.27821	0.121308	18.7803	1.09381e-78	4.12709e-77	MGI:1917347	Sash1	SAM and SH3 domain containing 1
Gm3716	71.2212	2.27518	0.235536	9.65962	4.47536e-22	3.16985e-21	MGI:3781892	Gm3716	predicted gene 3716
Fabp5	2679.52	2.2736	0.261703	8.68769	3.69879e-18	2.16891e-17	MGI:101790	Fabp5	fatty acid binding protein 5, epidermal
Jade2	555.986	2.27213	0.13134	17.2996	4.73646e-67	1.41385e-65	MGI:1924151	Jade2	jade family PHD finger 2
Cemip	141.909	2.26911	0.192987	11.7578	6.43638e-32	6.88808e-31	MGI:2443629	Cemip	cell migration inducing protein, hyaluronan binding
2010315B03Rik	41.2101	2.26887	0.292392	7.75968	8.51409e-15	4.13267e-14	MGI:1919321	2010315B03Rik	RIKEN cDNA 2010315B03 gene
Mfhas1	250.793	2.24749	0.161076	13.953	3.01638e-44	4.96549e-43	MGI:1098644	Mfhas1	malignant fibrous histiocytoma amplified sequence 1
Nuak2	104.532	2.24602	0.232408	9.66409	4.28418e-22	3.03844e-21	MGI:1921387	Nuak2	NUAK family, SNF1-like kinase, 2
Mmp19	165.434	2.24316	0.193721	11.5793	5.24534e-31	5.45793e-30	MGI:1927899	Mmp19	matrix metallopeptidase 19
Ptgs2	171.555	2.24108	0.225781	9.92588	3.21252e-23	2.39184e-22	MGI:97798	Ptgs2	prostaglandin-endoperoxide synthase 2
Fgd3	189.15	2.23694	0.198437	11.2728	1.78766e-29	1.71942e-28	MGI:1353657	Fgd3	FYVE, RhoGEF and PH domain containing 3
Vcam1	2015.99	2.2369	0.122078	18.3235	5.3717e-75	1.92345e-73	MGI:98926	Vcam1	vascular cell adhesion molecule 1
Ndrg1	2981.39	2.2317	0.0802558	27.8074	3.53247e-170	6.33843e-168	MGI:1341799	Ndrg1	N-myc downstream regulated gene 1
Arl4d	97.6159	2.22967	0.202644	11.0029	3.69902e-28	3.37489e-27	MGI:1933155	Arl4d	ADP-ribosylation factor-like 4D
Dzank1	36.0268	2.22855	0.330057	6.75199	1.45827e-11	5.72286e-11	MGI:2139080	Dzank1	double zinc ribbon and ankyrin repeat domains 1
Cdh11	235.618	2.22618	0.190909	11.661	2.01749e-31	2.12805e-30	MGI:99217	Cdh11	cadherin 11
Plscr2	192.882	2.2235	0.154494	14.3922	5.79305e-47	1.03716e-45	MGI:1270860	Plscr2	phospholipid scramblase 2
Adamtsl1	205.985	2.22192	0.198228	11.2089	3.68759e-29	3.49067e-28	MGI:1924989	Adamtsl1	ADAMTS-like 1
Gypc	826.269	2.22077	0.104066	21.34	4.83266e-101	2.92294e-99	MGI:1098566	Gypc	glycophorin C
Tlr4	274.478	2.22062	0.154095	14.4107	4.43036e-47	7.95838e-46	MGI:96824	Tlr4	toll-like receptor 4
9930012K11Rik	67.888	2.21357	0.236965	9.34134	9.5125e-21	6.35045e-20	MGI:2145726	9930012K11Rik	RIKEN cDNA 9930012K11 gene
Lrrn4cl	50.6219	2.2086	0.273775	8.06721	7.19232e-16	3.72272e-15	MGI:1916102	Lrrn4cl	LRRN4 C-terminal like
Ccbe1	49.525	2.20762	0.286189	7.71386	1.22071e-14	5.85796e-14	MGI:2445053	Ccbe1	collagen and calcium binding EGF domains 1
Fam161a	27.6234	2.20434	0.354711	6.21447	5.14981e-10	1.81819e-09	MGI:1921123	Fam161a	family with sequence similarity 161, member A
Apol6	65.6137	2.20261	0.254979	8.6384	5.70033e-18	3.31728e-17	MGI:1919189	Apol6	apolipoprotein L 6
Hs6st2	421.168	2.20194	0.152571	14.4323	3.24297e-47	5.89096e-46	MGI:1354959	Hs6st2	heparan sulfate 6-O-sulfotransferase 2
Ror2	197.983	2.20103	0.166806	13.1951	9.36021e-40	1.32363e-38	MGI:1347521	Ror2	receptor tyrosine kinase-like orphan receptor 2
Shc2	73.0538	2.19963	0.230096	9.55962	1.1819e-21	8.22409e-21	MGI:106180	Shc2	SHC (Src homology 2 domain containing) transforming protein 2
Rab39b	95.3656	2.19925	0.1953	11.2608	2.04784e-29	1.96148e-28	MGI:1915040	Rab39b	RAB39B, member RAS oncogene family
Medag	820.238	2.1986	0.140565	15.6411	3.82091e-55	8.64199e-54	MGI:1917967	Medag	mesenteric estrogen dependent adipogenesis
Dglucy	282.572	2.19823	0.120957	18.1737	8.33887e-74	2.89601e-72	MGI:2444813	9030617O03Rik	RIKEN cDNA 9030617O03 gene
Gulp1	219.457	2.19537	0.140843	15.5873	8.87564e-55	1.98797e-53	MGI:1920407	Gulp1	GULP, engulfment adaptor PTB domain containing 1
Shc4	102.263	2.19471	0.267851	8.19376	2.53197e-16	1.34636e-15	MGI:2655364	Shc4	SHC (Src homology 2 domain containing) family, member 4
B3gnt9	171.222	2.19323	0.161337	13.5941	4.34188e-42	6.55912e-41	MGI:2142841	B3gnt9	UDP-GlcNAc:betaGal beta-1,3-N-acetylglucosaminyltransferase 9
Kcnd1	120.35	2.19322	0.19407	11.3012	1.2947e-29	1.25199e-28	MGI:96671	Kcnd1	potassium voltage-gated channel, Shal-related family, member 1
Clec2d	476.476	2.19236	0.158861	13.8005	2.53091e-43	4.01885e-42	MGI:2135589	Clec2d	C-type lectin domain family 2, member d
Sh3d19	1814.04	2.18477	0.10223	21.371	2.48602e-101	1.51497e-99	MGI:1350923	Sh3d19	SH3 domain protein D19
Man2b2	959.544	2.18457	0.16591	13.1672	1.35514e-39	1.90463e-38	MGI:1195262	Man2b2	mannosidase 2, alpha B2
Pdgfrl	426.201	2.18334	0.169497	12.8813	5.73739e-38	7.69544e-37	MGI:1916047	Pdgfrl	platelet-derived growth factor receptor-like
C1qtnf12	356.101	2.17941	0.135314	16.1063	2.30482e-58	5.72624e-57	MGI:1914639	Fam132a	family with sequence similarity 132, member A
Amotl2	3823.77	2.17762	0.105676	20.6066	2.39707e-94	1.24471e-92	MGI:1929286	Amotl2	angiomotin-like 2
Nfatc4	536.255	2.17635	0.135602	16.0496	5.75634e-58	1.41922e-56	MGI:1920431	Nfatc4	nuclear factor of activated T cells, cytoplasmic, calcineurin dependent 4
Pyroxd2	45.7226	2.17588	0.295304	7.36828	1.72843e-13	7.68303e-13	MGI:1921830	Pyroxd2	pyridine nucleotide-disulphide oxidoreductase domain 2
Azin2	342.643	2.17581	0.146822	14.8193	1.09896e-49	2.15377e-48	MGI:2442093	Azin2	antizyme inhibitor 2
Trim21	50.8041	2.17352	0.294422	7.38235	1.55522e-13	6.93792e-13	MGI:106657	Trim21	tripartite motif-containing 21
Trim12c	17.6266	2.17194	0.435557	4.98659	6.14558e-07	1.71378e-06	MGI:4821183	Trim12c	tripartite motif-containing 12C
Smad7	299.619	2.17004	0.157907	13.7425	5.64823e-43	8.90315e-42	MGI:1100518	Smad7	SMAD family member 7
Hspa12a	422.058	2.16937	0.13316	16.2915	1.1349e-59	2.91376e-58	MGI:1920692	Hspa12a	heat shock protein 12A
Igfbp6	2697.93	2.16808	0.100735	21.5227	9.54386e-103	5.90512e-101	MGI:96441	Igfbp6	insulin-like growth factor binding protein 6
Shpk	55.4322	2.16783	0.263989	8.21181	2.17883e-16	1.1651e-15	MGI:1921887	Shpk	sedoheptulokinase
Col8a2	16.4139	2.16607	0.457446	4.73514	2.18909e-06	5.80771e-06	MGI:88464	Col8a2	collagen, type VIII, alpha 2
Pcdh18	624.429	2.15652	0.131273	16.4277	1.21081e-60	3.17424e-59	MGI:1920423	Pcdh18	protocadherin 18
Ankrd55	41.3749	2.15572	0.292232	7.37675	1.62194e-13	7.22359e-13	MGI:1924568	Ankrd55	ankyrin repeat domain 55
Sphk1	371.718	2.151	0.178438	12.0546	1.83353e-33	2.07788e-32	MGI:1316649	Sphk1	sphingosine kinase 1
Cnrip1	64.7573	2.15059	0.271947	7.90815	2.61233e-15	1.31055e-14	MGI:1917505	Cnrip1	cannabinoid receptor interacting protein 1
Ccn1	15985.8	2.14736	0.102956	20.8572	1.31245e-96	7.25845e-95	MGI:88613	Cyr61	cysteine rich protein 61
Sertad4	783.468	2.14545	0.110832	19.3576	1.75757e-83	7.35311e-82	MGI:2443496	Sertad4	SERTA domain containing 4
Mocos	192.717	2.14399	0.160458	13.3617	1.01205e-40	1.47372e-39	MGI:1915841	Mocos	molybdenum cofactor sulfurase
Fbxo36	183.554	2.14366	0.159373	13.4507	3.05174e-41	4.51719e-40	MGI:1289192	Fbxo36	F-box protein 36
Setbp1	374.462	2.14308	0.166453	12.875	6.22313e-38	8.32621e-37	MGI:1933199	Setbp1	SET binding protein 1
Rab7b	170.309	2.14189	0.183521	11.6711	1.79048e-31	1.89354e-30	MGI:2442295	Rab7b	RAB7B, member RAS oncogene family
Shroom1	35.0945	2.14176	0.317103	6.75414	1.43686e-11	5.64433e-11	MGI:1919024	Shroom1	shroom family member 1
Pakap	24.7732	2.14098	0.361439	5.92348	3.15206e-09	1.05279e-08	MGI:5141924	Pakap	paralemmin A kinase anchor protein
Lama4	211.67	2.13929	0.18834	11.3587	6.71431e-30	6.59145e-29	MGI:109321	Lama4	laminin, alpha 4
Gng2	166.292	2.13882	0.183034	11.6854	1.51419e-31	1.60556e-30	MGI:102705	Gng2	guanine nucleotide binding protein (G protein), gamma 2
Pde4d	123.593	2.1378	0.19227	11.1187	1.01711e-28	9.49442e-28	MGI:99555	Pde4d	phosphodiesterase 4D, cAMP specific
Emb	604.198	2.13091	0.168419	12.6524	1.08513e-36	1.39078e-35	MGI:95321	Emb	embigin
Fam167a	93.2913	2.13084	0.226168	9.42149	4.44729e-21	3.01762e-20	MGI:3606565	Fam167a	family with sequence similarity 167, member A
Xylt1	66.349	2.12877	0.257652	8.26222	1.42991e-16	7.71008e-16	MGI:2451073	Xylt1	xylosyltransferase 1
Grk5	327.939	2.12867	0.130062	16.3666	3.3125e-60	8.60025e-59	MGI:109161	Grk5	G protein-coupled receptor kinase 5
Stab1	49.0979	2.1201	0.288016	7.36104	1.82478e-13	8.09792e-13	MGI:2178742	Stab1	stabilin 1
Kif9	34.7316	2.1199	0.320653	6.61121	3.812e-11	1.45189e-10	MGI:1098237	Kif9	kinesin family member 9
Sqor	679.549	2.11582	0.0990345	21.3645	2.86178e-101	1.7374e-99	MGI:1929899	Sqrdl	sulfide quinone reductase-like (yeast)
Rarg	2338.4	2.11274	0.0876	24.118	1.6182e-128	1.54629e-126	MGI:97858	Rarg	retinoic acid receptor, gamma
Zfp950	126.783	2.11117	0.209438	10.0802	6.76207e-24	5.19014e-23	MGI:2652824	Zfp950	zinc finger protein 950
Zfp983	27.1528	2.11028	0.344035	6.13392	8.57413e-10	2.98284e-09	MGI:1920479	3110052M02Rik	RIKEN cDNA 3110052M02 gene
Pla1a	177.391	2.10618	0.217576	9.68018	3.66076e-22	2.6089e-21	MGI:1934677	Pla1a	phospholipase A1 member A
Rnd3	576.385	2.104	0.130571	16.1138	2.04077e-58	5.08585e-57	MGI:1921444	Rnd3	Rho family GTPase 3
Dcxr	92.9994	2.0954	0.224825	9.32015	1.16174e-20	7.73327e-20	MGI:1915130	Dcxr	dicarbonyl L-xylulose reductase
Hoga1	52.3147	2.09481	0.283897	7.37876	1.59772e-13	7.12162e-13	MGI:1914682	Hoga1	4-hydroxy-2-oxoglutarate aldolase 1
Tph2	46.7025	2.09431	0.271838	7.70426	1.31608e-14	6.29918e-14	MGI:2651811	Tph2	tryptophan hydroxylase 2
Tagln	2904.97	2.0917	0.116892	17.8943	1.30644e-71	4.23649e-70	MGI:106012	Tagln	transgelin
Gpc6	825.342	2.09167	0.133097	15.7154	1.18625e-55	2.72113e-54	MGI:1346322	Gpc6	glypican 6
Mmp14	3915.72	2.08988	0.103294	20.2323	5.09062e-91	2.49873e-89	MGI:101900	Mmp14	matrix metallopeptidase 14 (membrane-inserted)
Mgp	3881.58	2.08725	0.354288	5.89139	3.82963e-09	1.27174e-08	MGI:96976	Mgp	matrix Gla protein
P3h3	381.302	2.08491	0.14074	14.8139	1.19191e-49	2.33028e-48	MGI:1315208	P3h3	prolyl 3-hydroxylase 3
Tgfbi	258.578	2.08385	0.152018	13.708	9.09882e-43	1.41558e-41	MGI:99959	Tgfbi	transforming growth factor, beta induced
Dst	2702.2	2.07996	0.137225	15.1573	6.7804e-52	1.40021e-50	MGI:104627	Dst	dystonin
Mid2	116.65	2.07948	0.234803	8.85627	8.274e-19	5.03455e-18	MGI:1344333	Mid2	midline 2
Egr2	194.085	2.07914	0.212806	9.77011	1.51285e-22	1.0936e-21	MGI:95296	Egr2	early growth response 2
Anxa2	22398.1	2.07806	0.0874977	23.7499	1.10093e-124	9.45689e-123	MGI:88246	Anxa2	annexin A2
Gsdme	218.238	2.07754	0.14305	14.5231	8.64711e-48	1.6014e-46	MGI:1889850	Dfna5	deafness, autosomal dominant 5 (human)
Lpar3	79.1125	2.07608	0.285761	7.26508	3.72831e-13	1.63211e-12	MGI:1929469	Lpar3	lysophosphatidic acid receptor 3
Prex2	276.704	2.07605	0.13325	15.5801	9.93408e-55	2.22196e-53	MGI:1923385	Prex2	phosphatidylinositol-3,4,5-trisphosphate-dependent Rac exchange factor 2
Itgb5	7402.34	2.07084	0.0923903	22.414	2.87111e-111	2.03358e-109	MGI:96614	Itgb5	integrin beta 5
Bdh2	413.092	2.0703	0.129161	16.0288	8.03888e-58	1.96103e-56	MGI:1917022	Bdh2	3-hydroxybutyrate dehydrogenase, type 2
Crebl2	101.932	2.06779	0.197364	10.477	1.10139e-25	9.08396e-25	MGI:1889385	Crebl2	cAMP responsive element binding protein-like 2
Pon3	628.15	2.06492	0.117656	17.5504	5.90491e-69	1.83382e-67	MGI:106686	Pon3	paraoxonase 3
Gns	4275.11	2.06159	0.117381	17.5633	4.70959e-69	1.46825e-67	MGI:1922862	Gns	glucosamine (N-acetyl)-6-sulfatase
Snhg18	916.32	2.05931	0.101695	20.2498	3.56634e-91	1.75588e-89	MGI:1914085	Snhg18	small nucleolar RNA host gene 18
Ccdc74a	73.9041	2.05732	0.244337	8.42003	3.76376e-17	2.09301e-16	MGI:1919565	Ccdc74a	coiled-coil domain containing 74A
Dzip1	167.389	2.05656	0.16045	12.8175	1.30856e-37	1.72787e-36	MGI:1914311	Dzip1	DAZ interacting protein 1
Mmp23	213.356	2.05512	0.182224	11.278	1.68598e-29	1.62355e-28	MGI:1347361	Mmp23	matrix metallopeptidase 23
Rtp4	133.892	2.05275	0.425091	4.82896	1.3725e-06	3.72136e-06	MGI:1915025	Rtp4	receptor transporter protein 4
Nme5	44.459	2.05196	0.278122	7.37791	1.60794e-13	7.1632e-13	MGI:1922783	Nme5	NME/NM23 family member 5
Bhlhe40	1077.72	2.04893	0.0834302	24.5586	3.50161e-133	3.53422e-131	MGI:1097714	Bhlhe40	basic helix-loop-helix family, member e40
Mtus1	193.194	2.04804	0.163208	12.5486	4.04392e-36	5.13003e-35	MGI:2142572	Mtus1	mitochondrial tumor suppressor 1
Cyp7b1	62.4411	2.04721	0.231253	8.8527	8.54283e-19	5.19421e-18	MGI:104978	Cyp7b1	cytochrome P450, family 7, subfamily b, polypeptide 1
Per3	224.077	2.04679	0.164162	12.4681	1.11385e-35	1.38686e-34	MGI:1277134	Per3	period circadian clock 3
Ghr	839.001	2.0462	0.159757	12.8082	1.47425e-37	1.94348e-36	MGI:95708	Ghr	growth hormone receptor
Lgals3bp	486.841	2.04538	0.359493	5.68961	1.2733e-08	4.07339e-08	MGI:99554	Lgals3bp	lectin, galactoside-binding, soluble, 3 binding protein
Jcad	1626.87	2.04519	0.0996338	20.5271	1.23305e-93	6.30142e-92	MGI:2685174	9430020K01Rik	RIKEN cDNA 9430020K01 gene
1810034E14Rik	53.7709	2.04286	0.283099	7.21604	5.35214e-13	2.32031e-12	MGI:1913753	1810034E14Rik	RIKEN cDNA 1810034E14 gene
Nrip2	30.8547	2.04071	0.353335	5.77556	7.66968e-09	2.48361e-08	MGI:1891884	Nrip2	nuclear receptor interacting protein 2
Phyhd1	103.873	2.04064	0.217064	9.40107	5.40098e-21	3.64939e-20	MGI:3612860	Phyhd1	phytanoyl-CoA dioxygenase domain containing 1
Marchf3	40.4026	2.03828	0.287815	7.0819	1.42194e-12	5.96903e-12	MGI:2443667	March3	membrane-associated ring finger (C3HC4) 3
Map2	253.283	2.0372	0.14658	13.8982	6.49568e-44	1.05214e-42	MGI:97175	Map2	microtubule-associated protein 2
Slc5a7	426.8	2.03518	0.16301	12.485	9.01472e-36	1.12503e-34	MGI:1927126	Slc5a7	solute carrier family 5 (choline transporter), member 7
Tril	63.0132	2.0342	0.252205	8.06566	7.28405e-16	3.76899e-15	MGI:1914123	Tril	TLR4 interactor with leucine-rich repeats
Syngap1	226.823	2.03202	0.165182	12.3017	8.86608e-35	1.06215e-33	MGI:3039785	Syngap1	synaptic Ras GTPase activating protein 1 homolog (rat)
Bach2	160.692	2.03112	0.182683	11.1183	1.0219e-28	9.53359e-28	MGI:894679	Bach2	BTB and CNC homology, basic leucine zipper transcription factor 2
2610035D17Rik	43.841	2.02922	0.275021	7.37844	1.60156e-13	7.13677e-13	MGI:1919636	2610035D17Rik	RIKEN cDNA 2610035D17 gene
Nbl1	2493.95	2.02633	0.132641	15.2768	1.09147e-52	2.30106e-51	MGI:104591	Nbl1	neuroblastoma, suppression of tumorigenicity 1
Galk2	923.465	2.02554	0.0921945	21.9703	5.54211e-107	3.65304e-105	MGI:1917226	Galk2	galactokinase 2
Cebpd	390.93	2.02122	0.169138	11.9501	6.48615e-33	7.19401e-32	MGI:103573	Cebpd	CCAAT/enhancer binding protein (C/EBP), delta
Ryr3	25.6555	2.02051	0.327211	6.17494	6.61881e-10	2.32515e-09	MGI:99684	Ryr3	ryanodine receptor 3
Col5a1	3013.64	2.01793	0.127624	15.8115	2.59354e-56	6.09651e-55	MGI:88457	Col5a1	collagen, type V, alpha 1
Il17rc	1312.23	2.01528	0.106584	18.9079	9.82347e-80	3.7952e-78	MGI:2159336	Il17rc	interleukin 17 receptor C
Lrrn3	68.7642	2.01042	0.258599	7.7743	7.58662e-15	3.68914e-14	MGI:106036	Lrrn3	leucine rich repeat protein 3, neuronal
Nr3c1	1174.17	2.00929	0.140783	14.2722	3.25943e-46	5.70277e-45	MGI:95824	Nr3c1	nuclear receptor subfamily 3, group C, member 1
Axin2	125.91	2.00861	0.230803	8.70272	3.24033e-18	1.90839e-17	MGI:1270862	Axin2	axin2
C1qtnf1	858.104	2.00846	0.178084	11.2782	1.68239e-29	1.62106e-28	MGI:1919254	C1qtnf1	C1q and tumor necrosis factor related protein 1
Deptor	515.329	2.00256	0.132652	15.0964	1.70983e-51	3.4952e-50	MGI:2146322	Deptor	DEP domain containing MTOR-interacting protein
Mr1	271.429	2.00173	0.143603	13.9393	3.65394e-44	5.97242e-43	MGI:1195463	Mr1	major histocompatibility complex, class I-related
Plagl2	329.532	-2.00182	0.124728	-16.0495	5.76718e-58	1.41973e-56	MGI:1933165	Plagl2	pleiomorphic adenoma gene-like 2
Trp53cor1	35.9913	-2.01013	0.356198	-5.64328	1.66837e-08	5.29321e-08	MGI:3801771	Trp53cor1	tumor protein p53 pathway corepressor 1
Gspt2	79.0202	-2.01129	0.265302	-7.58113	3.42547e-14	1.59188e-13	MGI:1316727	Gspt2	G1 to S phase transition 2
Ell2	786.185	-2.01366	0.111171	-18.1132	2.50876e-73	8.52924e-72	MGI:2183438	Ell2	elongation factor RNA polymerase II 2
Ypel1	145.8	-2.02253	0.2097	-9.64486	5.16822e-22	3.6462e-21	MGI:1913303	Ypel1	yippee-like 1 (Drosophila)
Dusp4	1697.25	-2.02641	0.093017	-21.7854	3.1908e-105	2.03669e-103	MGI:2442191	Dusp4	dual specificity phosphatase 4
Atp8a1	63.1755	-2.0268	0.275115	-7.36708	1.74411e-13	7.75057e-13	MGI:1330848	Atp8a1	ATPase, aminophospholipid transporter (APLT), class I, type 8A, member 1
Rrm2	2862.21	-2.02816	0.276828	-7.32641	2.36396e-13	1.04362e-12	MGI:98181	Rrm2	ribonucleotide reductase M2
Hddc3	302.233	-2.0394	0.151533	-13.4585	2.74397e-41	4.08033e-40	MGI:1915945	Hddc3	HD domain containing 3
Nrk	254.486	-2.04578	0.200138	-10.2218	1.58297e-24	1.24822e-23	MGI:1351326	Nrk	Nik related kinase
2810408A11Rik	32.4393	-2.04924	0.318677	-6.43048	1.27203e-10	4.67926e-10	MGI:1917669	2810408A11Rik	RIKEN cDNA 2810408A11 gene
Cd1d1	60.7966	-2.05056	0.266478	-7.69505	1.41441e-14	6.75378e-14	MGI:107674	Cd1d1	CD1d1 antigen
Prkag3	79.2938	-2.0562	0.238523	-8.62053	6.66449e-18	3.86306e-17	MGI:1891343	Prkag3	protein kinase, AMP-activated, gamma 3 non-catatlytic subunit
Pald1	529.903	-2.06584	0.10831	-19.0734	4.20002e-81	1.67472e-79	MGI:1351623	Pald1	phosphatase domain containing, paladin 1
Syde2	139.302	-2.07113	0.180733	-11.4596	2.10535e-30	2.12098e-29	MGI:3036264	Syde2	synapse defective 1, Rho GTPase, homolog 2 (C. elegans)
Rbm38	534.252	-2.07582	0.125589	-16.5286	2.28202e-61	6.09131e-60	MGI:1889294	Rbm38	RNA binding motif protein 38
Cxcr2	69.8474	-2.07929	0.278219	-7.47357	7.80483e-14	3.54743e-13	MGI:105303	Cxcr2	chemokine (C-X-C motif) receptor 2
Arhgef7	2534.26	-2.08065	0.0802649	-25.9224	3.72765e-148	4.97502e-146	MGI:1860493	Arhgef7	Rho guanine nucleotide exchange factor (GEF7)
Cd200	524.752	-2.08589	0.107274	-19.4446	3.24014e-84	1.38061e-82	MGI:1196990	Cd200	CD200 antigen
Ppp1r9a	59.9583	-2.08876	0.2782	-7.50811	5.99854e-14	2.73955e-13	MGI:2442401	Ppp1r9a	protein phosphatase 1, regulatory (inhibitor) subunit 9A
Tarbp1	149.58	-2.10282	0.172389	-12.1981	3.18009e-34	3.71332e-33	MGI:4936930	Gm17296	predicted gene, 17296
Hmgb2	2757.54	-2.10354	0.179849	-11.6961	1.33379e-31	1.41613e-30	MGI:96157	Hmgb2	high mobility group box 2
Tmcc2	601.369	-2.10399	0.135811	-15.492	3.9293e-54	8.62149e-53	MGI:1916125	Tmcc2	transmembrane and coiled-coil domains 2
Dusp13	96.4999	-2.12163	0.291236	-7.28493	3.21842e-13	1.41196e-12	MGI:1351599	Dusp13	dual specificity phosphatase 13
Gpx7	109.109	-2.12544	0.19079	-11.1402	7.99322e-29	7.49173e-28	MGI:1914555	Gpx7	glutathione peroxidase 7
Ndp	99.3232	-2.1277	0.227634	-9.34705	9.01227e-21	6.02647e-20	MGI:102570	Ndp	Norrie disease (pseudoglioma) (human)
Zfp57	130.487	-2.12985	0.191745	-11.1078	1.1502e-28	1.07058e-27	MGI:99204	Zfp57	zinc finger protein 57
Zswim4	1142.43	-2.12985	0.102157	-20.8487	1.56463e-96	8.62362e-95	MGI:2443726	Zswim4	zinc finger SWIM-type containing 4
Slfn5	94.0738	-2.13029	0.224606	-9.48457	2.43379e-21	1.66751e-20	MGI:1329004	Slfn5	schlafen 5
Amigo2	238.189	-2.13458	0.155805	-13.7004	1.00994e-42	1.56672e-41	MGI:2145995	Amigo2	adhesion molecule with Ig like domain 2
Sting1	633.115	-2.13551	0.102905	-20.7522	1.17008e-95	6.34079e-94	MGI:1919762	Tmem173	transmembrane protein 173
Lmnb2	1233.66	-2.1397	0.13086	-16.351	4.28152e-60	1.10983e-58	MGI:96796	Lmnb2	lamin B2
Eno3	10357.9	-2.14474	0.120054	-17.8648	2.21751e-71	7.13358e-70	MGI:95395	Eno3	enolase 3, beta muscle
Inava	305.665	-2.1524	0.139871	-15.3885	1.95647e-53	4.20148e-52	MGI:1921579	5730559C18Rik	RIKEN cDNA 5730559C18 gene
Vasp	2889.28	-2.15606	0.0810552	-26.5999	6.81265e-156	9.91148e-154	MGI:109268	Vasp	vasodilator-stimulated phosphoprotein
Pear1	52.41	-2.16106	0.280455	-7.70555	1.30281e-14	6.2375e-14	MGI:1920432	Pear1	platelet endothelial aggregation receptor 1
Spn	57.6661	-2.16524	0.239185	-9.05258	1.39633e-19	8.80491e-19	MGI:98384	Spn	sialophorin
Fam110c	149.264	-2.16665	0.188001	-11.5247	9.90293e-31	1.01538e-29	MGI:1918813	Fam110c	family with sequence similarity 110, member C
Armcx1	159.799	-2.17265	0.181671	-11.9593	5.80544e-33	6.45231e-32	MGI:1925498	Armcx1	armadillo repeat containing, X-linked 1
Lrrc4	54.708	-2.17697	0.298624	-7.29001	3.09924e-13	1.36042e-12	MGI:2182081	Lrrc4	leucine rich repeat containing 4
Phex	123.784	-2.18795	0.208528	-10.4923	9.3673e-26	7.74962e-25	MGI:107489	Phex	phosphate regulating endopeptidase homolog, X-linked
Tle4	54.4527	-2.18947	0.274773	-7.96828	1.60899e-15	8.17866e-15	MGI:104633	Tle4	transducin-like enhancer of split 4, homolog of Drosophila E(spl)
Slc29a2	340.485	-2.19776	0.145274	-15.1284	1.05237e-51	2.1567e-50	MGI:1345278	Slc29a2	solute carrier family 29 (nucleoside transporters), member 2
Pik3cd	328.724	-2.20127	0.152626	-14.4226	3.72901e-47	6.73599e-46	MGI:1098211	Pik3cd	phosphatidylinositol 3-kinase catalytic delta polypeptide
Zbtb8a	124.55	-2.20169	0.188083	-11.7059	1.18867e-31	1.26454e-30	MGI:1920930	Zbtb8a	zinc finger and BTB domain containing 8a
Fndc4	488.002	-2.20204	0.144535	-15.2353	2.06064e-52	4.32173e-51	MGI:1917195	Fndc4	fibronectin type III domain containing 4
Lzts1	62.6054	-2.20241	0.246808	-8.92357	4.51499e-19	2.77974e-18	MGI:2684762	Lzts1	leucine zipper, putative tumor suppressor 1
Plekha4	30.1885	-2.20572	0.359348	-6.13813	8.35008e-10	2.90992e-09	MGI:1916467	Plekha4	pleckstrin homology domain containing, family A (phosphoinositide binding specific) member 4
Hes1	446.705	-2.20852	0.15372	-14.3672	8.31492e-47	1.47883e-45	MGI:104853	Hes1	hairy and enhancer of split 1 (Drosophila)
Ptpn6	33.6172	-2.21034	0.333452	-6.62865	3.38774e-11	1.29549e-10	MGI:96055	Ptpn6	protein tyrosine phosphatase, non-receptor type 6
Orai1	467.493	-2.21069	0.131935	-16.7559	5.12875e-63	1.41338e-61	MGI:1925542	Orai1	ORAI calcium release-activated calcium modulator 1
Ppm1e	119.642	-2.21371	0.205247	-10.7856	4.0262e-27	3.53173e-26	MGI:2444096	Ppm1e	protein phosphatase 1E (PP2C domain containing)
Clu	407.214	-2.22877	0.179843	-12.3928	2.85735e-35	3.4957e-34	MGI:88423	Clu	clusterin
Zfp629	118.433	-2.2333	0.217543	-10.266	1.00251e-24	7.95557e-24	MGI:2444524	Zfp629	zinc finger protein 629
Lyn	415.783	-2.23497	0.118717	-18.8261	4.61914e-79	1.7593e-77	MGI:96892	Lyn	LYN proto-oncogene, Src family tyrosine kinase
Tmem176a	192.357	-2.2363	0.185685	-12.0435	2.09847e-33	2.36815e-32	MGI:1913308	Tmem176a	transmembrane protein 176A
Bcl3	223.524	-2.24821	0.148196	-15.1705	5.54718e-52	1.14848e-50	MGI:88140	Bcl3	B cell leukemia/lymphoma 3
Ndst3	191.315	-2.24952	0.157319	-14.2991	2.21772e-46	3.90131e-45	MGI:1932544	Ndst3	N-deacetylase/N-sulfotransferase (heparan glucosaminyl) 3
6430548M08Rik	1144.9	-2.25081	0.118321	-19.023	1.09988e-80	4.34277e-79	MGI:2443793	6430548M08Rik	RIKEN cDNA 6430548M08 gene
Dock8	401.691	-2.26935	0.135734	-16.7191	9.5103e-63	2.61639e-61	MGI:1921396	Dock8	dedicator of cytokinesis 8
Pbld1	65.7396	-2.2738	0.276077	-8.23611	1.77899e-16	9.55716e-16	MGI:1915621	Pbld1	phenazine biosynthesis-like protein domain containing 1
Hmgb3	636.63	-2.27752	0.196642	-11.5821	5.08147e-31	5.29766e-30	MGI:1098219	Hmgb3	high mobility group box 3
Plxnb1	339.838	-2.28138	0.148282	-15.3854	2.04979e-53	4.39602e-52	MGI:2154238	Plxnb1	plexin B1
Marcksl1	4056.28	-2.30091	0.0786051	-29.2717	2.37447e-188	5.63901e-186	MGI:97143	Marcksl1	MARCKS-like 1
Cttnbp2	47.5861	-2.30806	0.332497	-6.94161	3.87657e-12	1.58167e-11	MGI:1353467	Cttnbp2	cortactin binding protein 2
Pgam2	181.992	-2.31174	0.218027	-10.603	2.88689e-26	2.44598e-25	MGI:1933118	Pgam2	phosphoglycerate mutase 2
Phldb3	118.945	-2.31338	0.192575	-12.0129	3.04e-33	3.41873e-32	MGI:3642959	Phldb3	pleckstrin homology-like domain, family B, member 3
Ptchd1	65.307	-2.31851	0.264242	-8.77419	1.72137e-18	1.02805e-17	MGI:2685233	Ptchd1	patched domain containing 1
Rnf122	237.114	-2.32156	0.148051	-15.6809	2.04435e-55	4.66303e-54	MGI:1916117	Rnf122	ring finger protein 122
Irx2	152.098	-2.32395	0.189145	-12.2867	1.0684e-34	1.2771e-33	MGI:1197526	Irx2	Iroquois related homeobox 2 (Drosophila)
F2rl1	58.1307	-2.32444	0.300389	-7.73808	1.00926e-14	4.87264e-14	MGI:101910	F2rl1	coagulation factor II (thrombin) receptor-like 1
Rasgef1b	103.76	-2.33944	0.241929	-9.66994	4.04602e-22	2.87838e-21	MGI:2443755	Rasgef1b	RasGEF domain family, member 1B
Map3k1	167.654	-2.3478	0.198424	-11.8322	2.65961e-32	2.8942e-31	MGI:1346872	Map3k1	mitogen-activated protein kinase kinase kinase 1
Sema6b	119.934	-2.34801	0.268895	-8.73209	2.50018e-18	1.48221e-17	MGI:1202889	Sema6b	sema domain, transmembrane domain (TM), and cytoplasmic domain, (semaphorin) 6B
Cox8b	81.8662	-2.3486	0.285699	-8.22052	2.0263e-16	1.08569e-15	MGI:105958	Cox8b	cytochrome c oxidase subunit VIIIb
Slc16a3	853.36	-2.34887	0.17155	-13.692	1.13279e-42	1.74556e-41	MGI:1933438	Slc16a3	solute carrier family 16 (monocarboxylic acid transporters), member 3
Cmpk2	40.9532	-2.35144	0.345006	-6.81563	9.38538e-12	3.73496e-11	MGI:99830	Cmpk2	cytidine monophosphate (UMP-CMP) kinase 2, mitochondrial
Ttc9	458.376	-2.35285	0.129737	-18.1356	1.66829e-73	5.70789e-72	MGI:1916730	Ttc9	tetratricopeptide repeat domain 9
Tmem181c-ps	45.0293	-2.35439	0.308435	-7.63337	2.28704e-14	1.07521e-13	MGI:3780993	Tmem181c-ps	transmembrane protein 181C, pseudogene
Ociad2	1187.26	-2.3575	0.131154	-17.975	3.05875e-72	1.00398e-70	MGI:1916377	Ociad2	OCIA domain containing 2
Cerox1	108.817	-2.36207	0.215194	-10.9765	4.95914e-28	4.50676e-27	MGI:1920084	2810468N07Rik	RIKEN cDNA 2810468N07 gene
Ccnf	839.155	-2.36473	0.199056	-11.8797	1.50853e-32	1.65498e-31	MGI:102551	Ccnf	cyclin F
Aif1l	762.077	-2.36552	0.150081	-15.7617	5.70742e-56	1.32808e-54	MGI:1919598	Aif1l	allograft inflammatory factor 1-like
Notch1	751.37	-2.36694	0.146032	-16.2083	4.40363e-59	1.11639e-57	MGI:97363	Notch1	notch 1
P2ry10b	70.3	-2.36872	0.245031	-9.66699	4.16464e-22	2.95755e-21	MGI:2441814	A630033H20Rik	RIKEN cDNA A630033H20 gene
Morc4	1140.45	-2.37488	0.10266	-23.1334	2.13702e-118	1.65917e-116	MGI:1922996	Morc4	microrchidia 4
Cbx2	565.229	-2.38237	0.119365	-19.9587	1.26053e-88	5.88332e-87	MGI:88289	Cbx2	chromobox 2
Itgb4	267.617	-2.38297	0.144002	-16.5482	1.65032e-61	4.42707e-60	MGI:96613	Itgb4	integrin beta 4
Pard6b	56.3923	-2.39458	0.278906	-8.58563	9.03367e-18	5.20088e-17	MGI:2135605	Pard6b	par-6 family cell polarity regulator beta
Npnt	2370.04	-2.39696	0.248336	-9.65207	4.81725e-22	3.40753e-21	MGI:2148811	Npnt	nephronectin
Smarcd3	1708.13	-2.39812	0.127194	-18.854	2.72222e-79	1.03927e-77	MGI:1914243	Smarcd3	SWI/SNF related, matrix associated, actin dependent regulator of chromatin, subfamily d, member 3
Gpt2	3302.73	-2.39866	0.0910061	-26.3572	4.2481e-153	6.07103e-151	MGI:1915391	Gpt2	glutamic pyruvate transaminase (alanine aminotransferase) 2
Chchd10	327.217	-2.41416	0.153239	-15.7543	6.42051e-56	1.49187e-54	MGI:2143558	Chchd10	coiled-coil-helix-coiled-coil-helix domain containing 10
Mamdc2	968.734	-2.41729	0.106274	-22.7458	1.58012e-114	1.17591e-112	MGI:1918988	Mamdc2	MAM domain containing 2
Flt1	423.883	-2.42364	0.134865	-17.9708	3.29712e-72	1.08002e-70	MGI:95558	Flt1	FMS-like tyrosine kinase 1
Ndrg4	1269.17	-2.42477	0.122091	-19.8604	8.96769e-88	4.11418e-86	MGI:2384590	Ndrg4	N-myc downstream regulated gene 4
Adamts4	336.886	-2.42715	0.185799	-13.0633	5.33468e-39	7.37583e-38	MGI:1339949	Adamts4	a disintegrin-like and metallopeptidase (reprolysin type) with thrombospondin type 1 motif, 4
Adamts14	528.241	-2.43106	0.147863	-16.4412	9.69413e-61	2.54554e-59	MGI:2179942	Adamts14	a disintegrin-like and metallopeptidase (reprolysin type) with thrombospondin type 1 motif, 14
Casp3	4278.55	-2.43156	0.0911205	-26.6851	7.01616e-157	1.05892e-154	MGI:107739	Casp3	caspase 3
Lef1	370.074	-2.43339	0.171973	-14.1498	1.87298e-45	3.21432e-44	MGI:96770	Lef1	lymphoid enhancer binding factor 1
Gldc	282.36	-2.44035	0.148427	-16.4414	9.66084e-61	2.54093e-59	MGI:1341155	Gldc	glycine decarboxylase
Spry4	904.362	-2.45109	0.122132	-20.0691	1.3734e-89	6.52326e-88	MGI:1345144	Spry4	sprouty homolog 4 (Drosophila)
Ccne2	306.981	-2.45261	0.20634	-11.8863	1.39456e-32	1.53307e-31	MGI:1329034	Ccne2	cyclin E2
Ptk7	664.74	-2.454	0.126475	-19.4031	7.26696e-84	3.0721e-82	MGI:1918711	Ptk7	PTK7 protein tyrosine kinase 7
Tmem176b	405.749	-2.45609	0.156247	-15.7193	1.11622e-55	2.56414e-54	MGI:1916348	Tmem176b	transmembrane protein 176B
Col18a1	4584.06	-2.46844	0.102649	-24.0473	8.90357e-128	8.12337e-126	MGI:88451	Col18a1	collagen, type XVIII, alpha 1
Fam83g	569.243	-2.47227	0.12537	-19.7198	1.45901e-86	6.54486e-85	MGI:1916890	Fam83g	family with sequence similarity 83, member G
C1qtnf3	55.8378	-2.47585	0.321247	-7.70701	1.28801e-14	6.17029e-14	MGI:1932136	C1qtnf3	C1q and tumor necrosis factor related protein 3
Rragd	886.189	-2.48508	0.110091	-22.5729	7.99918e-113	5.81886e-111	MGI:1098604	Rragd	Ras-related GTP binding D
Rtn2	1461.19	-2.48538	0.191038	-13.0099	1.07508e-38	1.47257e-37	MGI:107612	Rtn2	reticulon 2 (Z-band associated protein)
Nme4	269.23	-2.49606	0.150664	-16.5671	1.2047e-61	3.24246e-60	MGI:1931148	Nme4	NME/NM23 nucleoside diphosphate kinase 4
Tigit	123.293	-2.49831	0.243187	-10.2732	9.30495e-25	7.39132e-24	MGI:3642260	Tigit	T cell immunoreceptor with Ig and ITIM domains
Hes6	2605.75	-2.50003	0.154394	-16.1925	5.69431e-59	1.44134e-57	MGI:1859852	Hes6	hairy and enhancer of split 6
Add2	82.592	-2.5087	0.271089	-9.25418	2.15878e-20	1.42062e-19	MGI:87919	Add2	adducin 2 (beta)
Trim66	102.272	-2.51577	0.257303	-9.77747	1.40689e-22	1.01928e-21	MGI:2152406	Trim66	tripartite motif-containing 66
Psmb8	107.576	-2.51693	0.254332	-9.89624	4.32206e-23	3.1929e-22	MGI:1346527	Psmb8	proteasome (prosome, macropain) subunit, beta type 8 (large multifunctional peptidase 7)
Rnf183	58.1381	-2.54479	0.296788	-8.57442	9.95875e-18	5.72123e-17	MGI:1923322	Rnf183	ring finger protein 183
Kcnab3	159.452	-2.54501	0.20071	-12.68	7.62906e-37	9.83254e-36	MGI:1336208	Kcnab3	potassium voltage-gated channel, shaker-related subfamily, beta member 3
Galnt18	74.233	-2.54761	0.280241	-9.09078	9.83325e-20	6.25678e-19	MGI:2446239	Galnt18	UDP-N-acetyl-alpha-D-galactosamine:polypeptide N-acetylgalactosaminyltransferase 18
Asf1b	1537.28	-2.54792	0.292848	-8.70047	3.3051e-18	1.9437e-17	MGI:1914179	Asf1b	anti-silencing function 1B histone chaperone
Zbp1	59.564	-2.54802	0.334249	-7.62312	2.47615e-14	1.16006e-13	MGI:1927449	Zbp1	Z-DNA binding protein 1
Gm15645	422.79	-2.54971	0.141054	-18.0761	4.9204e-73	1.65196e-71	MGI:3783089	Gm15645	predicted gene 15645
AA467197	1240.63	-2.55129	0.13229	-19.2855	7.11011e-83	2.95931e-81	MGI:3034182	AA467197	expressed sequence AA467197
Gcnt4	94.5312	-2.5548	0.27964	-9.13602	6.47946e-20	4.16216e-19	MGI:2684919	Gcnt4	glucosaminyl (N-acetyl) transferase 4, core 2 (beta-1,6-N-acetylglucosaminyltransferase)
Gcnt2	268.548	-2.55625	0.170126	-15.0256	4.9906e-51	1.00616e-49	MGI:1100870	Gcnt2	glucosaminyl (N-acetyl) transferase 2, I-branching enzyme
Stmn2	201.608	-2.55781	0.151659	-16.8656	8.06103e-64	2.25611e-62	MGI:98241	Stmn2	stathmin-like 2
Sox8	319.776	-2.56192	0.342865	-7.47208	7.89384e-14	3.58688e-13	MGI:98370	Sox8	SRY (sex determining region Y)-box 8
Cnot6l	1300.52	-2.56532	0.147015	-17.4494	3.48004e-68	1.06237e-66	MGI:2443154	Cnot6l	CCR4-NOT transcription complex, subunit 6-like
Kcnh2	359.922	-2.57628	0.14797	-17.4108	6.82662e-68	2.06835e-66	MGI:1341722	Kcnh2	potassium voltage-gated channel, subfamily H (eag-related), member 2
Ctf1	53.4683	-2.5817	0.317941	-8.12004	4.66031e-16	2.43876e-15	MGI:105115	Ctf1	cardiotrophin 1
Nes	7563.83	-2.58223	0.102333	-25.2336	1.71456e-140	1.96372e-138	MGI:101784	Nes	nestin
Ankrd37	52.1948	-2.59266	0.316208	-8.19924	2.41915e-16	1.28806e-15	MGI:3603344	Ankrd37	ankyrin repeat domain 37
Rab40b	288.796	-2.60832	0.19147	-13.6226	2.93997e-42	4.47902e-41	MGI:2183451	Rab40b	Rab40B, member RAS oncogene family
Frmd5	58.7447	-2.61475	0.300571	-8.6993	3.33945e-18	1.96248e-17	MGI:2442557	Frmd5	FERM domain containing 5
Nipsnap1	69.8661	-2.61775	0.264301	-9.90444	3.98197e-23	2.95383e-22	MGI:1278344	Nipsnap1	4-nitrophenylphosphatase domain and non-neuronal SNAP25-like protein homolog 1 (C. elegans)
Prrg4	137.513	-2.61986	0.249979	-10.4803	1.06376e-25	8.77802e-25	MGI:2442211	Prrg4	proline rich Gla (G-carboxyglutamic acid) 4 (transmembrane)
Inpp4b	511.294	-2.6211	0.166388	-15.7529	6.55993e-56	1.52207e-54	MGI:2158925	Inpp4b	inositol polyphosphate-4-phosphatase, type II
Gatm	1382.05	-2.63175	0.109432	-24.0493	8.48971e-128	7.78979e-126	MGI:1914342	Gatm	glycine amidinotransferase (L-arginine:glycine amidinotransferase)
Bicdl1	108.367	-2.65651	0.242979	-10.9331	8.00616e-28	7.23917e-27	MGI:1922915	Ccdc64	coiled-coil domain containing 64
Grip1	49.0207	-2.65902	0.342168	-7.77111	7.78024e-15	3.78102e-14	MGI:1921303	Grip1	glutamate receptor interacting protein 1
Hid1	838.941	-2.66355	0.0966769	-27.551	4.29958e-167	7.38658e-165	MGI:2445087	Hid1	HID1 domain containing
Sh2d3c	102.338	-2.66376	0.234415	-11.3634	6.35924e-30	6.25048e-29	MGI:1351631	Sh2d3c	SH2 domain containing 3C
Gramd1b	519.645	-2.66429	0.118928	-22.4025	3.71729e-111	2.62142e-109	MGI:1925037	Gramd1b	GRAM domain containing 1B
Myl6b	1081.16	-2.68142	0.103761	-25.8422	2.97906e-147	3.87974e-145	MGI:1917789	Myl6b	myosin, light polypeptide 6B
Jup	756.428	-2.69234	0.1027	-26.2156	1.76616e-151	2.45877e-149	MGI:96650	Jup	junction plakoglobin
D630003M21Rik	57.2793	-2.69678	0.330763	-8.1532	3.54405e-16	1.86913e-15	MGI:3606579	D630003M21Rik	RIKEN cDNA D630003M21 gene
AW551984	457.417	-2.69827	0.142466	-18.9398	5.36134e-80	2.08627e-78	MGI:2143322	AW551984	expressed sequence AW551984
Myh1	1470.11	-2.70692	0.412991	-6.55442	5.586e-11	2.09952e-10	MGI:1339711	Myh1	myosin, heavy polypeptide 1, skeletal muscle, adult
Dpyd	407.053	-2.71172	0.225027	-12.0506	1.92543e-33	2.17743e-32	MGI:2139667	Dpyd	dihydropyrimidine dehydrogenase
Igf2bp1	625.282	-2.71838	0.135167	-20.1113	5.88181e-90	2.81022e-88	MGI:1890357	Igf2bp1	insulin-like growth factor 2 mRNA binding protein 1
Hspb7	132.307	-2.72194	0.210197	-12.9495	2.36607e-38	3.19478e-37	MGI:1352494	Hspb7	heat shock protein family, member 7 (cardiovascular)
Ccnd3	7533.03	-2.72489	0.0825	-33.0289	3.12174e-239	1.40036e-236	MGI:88315	Ccnd3	cyclin D3
Dact1	78.3587	-2.72861	0.29395	-9.28253	1.65493e-20	1.09486e-19	MGI:1891740	Dact1	dishevelled-binding antagonist of beta-catenin 1
Arhgef26	50.0576	-2.72934	0.313098	-8.71721	2.85147e-18	1.68614e-17	MGI:1918053	Arhgef26	Rho guanine nucleotide exchange factor (GEF) 26
Mgll	45.2817	-2.73444	0.355867	-7.6839	1.54321e-14	7.3449e-14	MGI:1346042	Mgll	monoglyceride lipase
Atp13a4	50.9184	-2.73692	0.336432	-8.13514	4.11475e-16	2.15884e-15	MGI:1924456	Atp13a4	ATPase type 13A4
Ckb	98.434	-2.73866	0.239658	-11.4274	3.0525e-30	3.05799e-29	MGI:88407	Ckb	creatine kinase, brain
Sbk1	296.078	-2.74541	0.159685	-17.1926	3.01593e-66	8.9039e-65	MGI:2135937	Sbk1	SH3-binding kinase 1
Cd53	57.3398	-2.7483	0.309583	-8.87743	6.84218e-19	4.17748e-18	MGI:88341	Cd53	CD53 antigen
Kctd15	27.7602	-2.75893	0.389422	-7.08469	1.39358e-12	5.85607e-12	MGI:2385276	Kctd15	potassium channel tetramerisation domain containing 15
Wif1	125.011	-2.76776	0.25619	-10.8035	3.31307e-27	2.90934e-26	MGI:1344332	Wif1	Wnt inhibitory factor 1
N4bp3	494.806	-2.77629	0.134217	-20.6851	4.71946e-95	2.48256e-93	MGI:2442218	N4bp3	NEDD4 binding protein 3
Alcam	150.602	-2.7777	0.195816	-14.1852	1.13072e-45	1.94878e-44	MGI:1313266	Alcam	activated leukocyte cell adhesion molecule
Eif4g3	211.445	-2.77901	0.180367	-15.4075	1.45696e-53	3.14109e-52	MGI:1923935	Eif4g3	eukaryotic translation initiation factor 4 gamma, 3
Hmga1	211.756	-2.78157	0.177867	-15.6385	3.97958e-55	8.98828e-54	MGI:96160	Hmga1	high mobility group AT-hook 1
Sorcs2	1823.54	-2.78436	0.110066	-25.2972	3.42974e-141	3.98467e-139	MGI:1932289	Sorcs2	sortilin-related VPS10 domain containing receptor 2
Arpp21	59.2834	-2.78977	0.605904	-4.60431	4.13831e-06	1.06791e-05	MGI:107562	Arpp21	cyclic AMP-regulated phosphoprotein, 21
Mfap3l	1000.11	-2.79208	0.114169	-24.4557	4.37213e-132	4.35837e-130	MGI:1918556	Mfap3l	microfibrillar-associated protein 3-like
Camk2b	92.5445	-2.7939	0.264194	-10.5752	3.88367e-26	3.27848e-25	MGI:88257	Camk2b	calcium/calmodulin-dependent protein kinase II, beta
Sgca	257.109	-2.80046	0.419021	-6.68335	2.33541e-11	9.01616e-11	MGI:894698	Sgca	sarcoglycan, alpha (dystrophin-associated glycoprotein)
Rasl11b	113.015	-2.8053	0.258579	-10.8489	2.01854e-27	1.79402e-26	MGI:1916189	Rasl11b	RAS-like, family 11, member B
Ctsh	57.3302	-2.80713	0.338847	-8.28434	1.18764e-16	6.44244e-16	MGI:107285	Ctsh	cathepsin H
Adssl1	1146.15	-2.81167	0.116783	-24.076	4.46448e-128	4.16745e-126	MGI:87947	Adssl1	adenylosuccinate synthetase like 1
Dusp6	2081.72	-2.8312	0.10632	-26.629	3.13581e-156	4.6459e-154	MGI:1914853	Dusp6	dual specificity phosphatase 6
Nudt14	673.968	-2.83234	0.116938	-24.221	1.33831e-129	1.30984e-127	MGI:1913424	Nudt14	nudix (nucleoside diphosphate linked moiety X)-type motif 14
Syce2	495.854	-2.83745	0.181087	-15.6689	2.46723e-55	5.60384e-54	MGI:1919096	Syce2	synaptonemal complex central element protein 2
Cish	105.21	-2.83824	0.231466	-12.262	1.44931e-34	1.72348e-33	MGI:103159	Cish	cytokine inducible SH2-containing protein
Sinhcaf	423.075	-2.83949	0.130226	-21.8042	2.11445e-105	1.36041e-103	MGI:1929091	Fam60a	family with sequence similarity 60, member A
Rps6ka6	236.047	-2.86166	0.184456	-15.514	2.78798e-54	6.15071e-53	MGI:1914321	Rps6ka6	ribosomal protein S6 kinase polypeptide 6
Chrm4	87.1533	-2.86341	0.267345	-10.7106	9.08088e-27	7.8589e-26	MGI:88399	Chrm4	cholinergic receptor, muscarinic 4
Cacna1i	139.871	-2.86423	0.219717	-13.036	7.63779e-39	1.04705e-37	MGI:2178051	Cacna1i	calcium channel, voltage-dependent, alpha 1I subunit
Mdfi	92.4119	-2.87861	0.265378	-10.8472	2.05636e-27	1.82562e-26	MGI:107687	Mdfi	MyoD family inhibitor
Pdlim4	1174.47	-2.89005	0.146345	-19.7481	8.32384e-87	3.74434e-85	MGI:1353470	Pdlim4	PDZ and LIM domain 4
E2f8	660.368	-2.89902	0.156477	-18.5268	1.25523e-76	4.55522e-75	MGI:1922038	E2f8	E2F transcription factor 8
Padi2	347.237	-2.91291	0.149674	-19.4617	2.32004e-84	9.91172e-83	MGI:1338892	Padi2	peptidyl arginine deiminase, type II
Col17a1	46.0955	-2.92276	0.337248	-8.66648	4.45668e-18	2.60387e-17	MGI:88450	Col17a1	collagen, type XVII, alpha 1
Odc1	13596.8	-2.92972	0.153047	-19.1426	1.11586e-81	4.51632e-80	MGI:97402	Odc1	ornithine decarboxylase, structural 1
Sh2b2	288.512	-2.93395	0.176286	-16.6431	3.39376e-62	9.22658e-61	MGI:1345171	Sh2b2	SH2B adaptor protein 2
Grtp1	384.695	-2.93975	0.143423	-20.497	2.28919e-93	1.16619e-91	MGI:1914040	Grtp1	GH regulated TBC protein 1
Map3k7cl	56.7125	-2.94659	0.30609	-9.62654	6.17761e-22	4.34315e-21	MGI:2446584	Map3k7cl	Map3k7 C-terminal like
Etv4	1642.92	-2.94683	0.098901	-29.7957	4.43923e-195	1.13792e-192	MGI:99423	Etv4	ets variant 4
Trim63	77.5145	-2.94854	0.319322	-9.23376	2.61294e-20	1.7146e-19	MGI:2447992	Trim63	tripartite motif-containing 63
Cacnb1	352.1	-2.95764	0.213749	-13.837	1.52499e-43	2.44558e-42	MGI:102522	Cacnb1	calcium channel, voltage-dependent, beta 1 subunit
AI467606	965.125	-2.95829	0.108528	-27.2583	1.32585e-163	2.11991e-161	MGI:2141979	AI467606	expressed sequence AI467606
Traf4	2656.52	-2.97736	0.0939314	-31.6972	1.69815e-220	5.83477e-218	MGI:1202880	Traf4	TNF receptor associated factor 4
Mex3a	637.384	-2.98424	0.117778	-25.3378	1.22379e-141	1.4321e-139	MGI:1919890	Mex3a	mex3 homolog A (C. elegans)
Slc22a17	66.9664	-3.00687	0.320832	-9.3721	7.11016e-21	4.77629e-20	MGI:1926225	Slc22a17	solute carrier family 22 (organic cation transporter), member 17
Ppargc1b	120.32	-3.02069	0.228423	-13.2241	6.36892e-40	9.04588e-39	MGI:2444934	Ppargc1b	peroxisome proliferative activated receptor, gamma, coactivator 1 beta
Sema4c	1134.59	-3.02688	0.0966092	-31.3311	1.75773e-215	5.67711e-213	MGI:109252	Sema4c	sema domain, immunoglobulin domain (Ig), transmembrane domain (TM) and short cytoplasmic domain, (semaphorin) 4C
Spock2	121.473	-3.03875	0.223244	-13.6118	3.40805e-42	5.16775e-41	MGI:1891351	Spock2	sparc/osteonectin, cwcv and kazal-like domains proteoglycan 2
Aig1	362.607	-3.03982	0.160711	-18.9148	8.61521e-80	3.33638e-78	MGI:1913503	Aig1	androgen-induced 1
Gfra4	152.13	-3.04683	0.234449	-12.9957	1.29349e-38	1.76126e-37	MGI:1341873	Gfra4	glial cell line derived neurotrophic factor family receptor alpha 4
Afap1l1	472.994	-3.05114	0.132273	-23.0671	9.91821e-118	7.66359e-116	MGI:2147199	Afap1l1	actin filament associated protein 1-like 1
AI504432	74.309	-3.06162	0.303985	-10.0716	7.37646e-24	5.65097e-23	MGI:2139742	AI504432	expressed sequence AI504432
Cobl	513.744	-3.06303	0.127105	-24.0985	2.59284e-128	2.44864e-126	MGI:105056	Cobl	cordon-bleu WH2 repeat
Smpx	92.3221	-3.06924	0.725343	-4.23143	2.32208e-05	5.56122e-05	MGI:1913356	Smpx	small muscle protein, X-linked
Eomes	41.2551	-3.07185	0.364583	-8.42565	3.58747e-17	1.99635e-16	MGI:1201683	Eomes	eomesodermin
Ptprn	2693.24	-3.08379	0.10455	-29.4957	3.2693e-191	7.99938e-189	MGI:102765	Ptprn	protein tyrosine phosphatase, receptor type, N
Fgfbp3	124.592	-3.09178	0.236986	-13.0462	6.67787e-39	9.1936e-38	MGI:1919764	Fgfbp3	fibroblast growth factor binding protein 3
Plagl1	46.3302	-3.0939	0.363814	-8.50409	1.83032e-17	1.03712e-16	MGI:1100874	Plagl1	pleiomorphic adenoma gene-like 1
Itgb6	77.3658	-3.1026	0.301648	-10.2855	8.18986e-25	6.52482e-24	MGI:96615	Itgb6	integrin beta 6
E2f6	473.361	-3.10708	0.152045	-20.4352	8.13189e-93	4.06569e-91	MGI:1354159	E2f6	E2F transcription factor 6
Arhgdib	1506.22	-3.10877	0.0943746	-32.9407	5.73963e-238	2.50512e-235	MGI:101940	Arhgdib	Rho, GDP dissociation inhibitor (GDI) beta
Apod	60.12	-3.12074	0.318741	-9.79084	1.23264e-22	8.94244e-22	MGI:88056	Apod	apolipoprotein D
Mycl	338.389	-3.12947	0.230362	-13.585	4.91436e-42	7.40317e-41	MGI:96799	Mycl	v-myc myelocytomatosis viral oncogene homolog, lung carcinoma derived (avian)
Dusp9	304.319	-3.13499	0.165209	-18.9759	2.69735e-80	1.05471e-78	MGI:2387107	Dusp9	dual specificity phosphatase 9
Spats2l	65.61	-3.13871	0.308405	-10.1772	2.5061e-24	1.96175e-23	MGI:1914448	Spats2l	spermatogenesis associated, serine-rich 2-like
Psmb9	50.7868	-3.13879	0.345973	-9.07235	1.16477e-19	7.3793e-19	MGI:1346526	Psmb9	proteasome (prosome, macropain) subunit, beta type 9 (large multifunctional peptidase 2)
Tead2	2947.99	-3.14327	0.0978444	-32.1252	1.96339e-226	7.92671e-224	MGI:104904	Tead2	TEA domain family member 2
Notch3	688.181	-3.15785	0.173058	-18.2474	2.17015e-74	7.63523e-73	MGI:99460	Notch3	notch 3
Tmtc1	140.394	-3.16031	0.237612	-13.3003	2.30534e-40	3.32104e-39	MGI:3039590	Tmtc1	transmembrane and tetratricopeptide repeat containing 1
Mamstr	599.495	-3.16231	0.118603	-26.663	1.26512e-156	1.89171e-154	MGI:1921740	Mamstr	MEF2 activating motif and SAP domain containing transcriptional regulator
Wfs1	5173.67	-3.16805	0.103576	-30.5866	1.84532e-205	5.13793e-203	MGI:1328355	Wfs1	Wolfram syndrome 1 homolog (human)
Fabp3	152.463	-3.18675	0.22149	-14.3878	6.17591e-47	1.10448e-45	MGI:95476	Fabp3	fatty acid binding protein 3, muscle and heart
Satb1	123.617	-3.19054	0.300087	-10.632	2.11454e-26	1.80104e-25	MGI:105084	Satb1	special AT-rich sequence binding protein 1
Bik	49.2753	-3.19109	0.346986	-9.1966	3.69453e-20	2.40577e-19	MGI:1206591	Bik	BCL2-interacting killer
Tmem38a	2961.44	-3.2099	0.113412	-28.303	3.17271e-176	6.32544e-174	MGI:1921416	Tmem38a	transmembrane protein 38A
Mymk	1059.55	-3.21295	0.44747	-7.18025	6.9584e-13	2.99577e-12	MGI:1913389	Tmem8c	transmembrane protein 8C
Myom2	561.863	-3.21388	0.216028	-14.8771	4.6387e-50	9.16895e-49	MGI:1328358	Myom2	myomesin 2
Sptbn2	55.4927	-3.21401	0.350411	-9.17211	4.63865e-20	2.99878e-19	MGI:1313261	Sptbn2	spectrin beta, non-erythrocytic 2
Ddx25	89.6259	-3.22371	0.26878	-11.9939	3.82542e-33	4.2841e-32	MGI:1353582	Ddx25	DEAD (Asp-Glu-Ala-Asp) box polypeptide 25
Cadm4	137.554	-3.23749	0.244185	-13.2583	4.03786e-40	5.77057e-39	MGI:2449088	Cadm4	cell adhesion molecule 4
Rasl11a	44.8336	-3.25011	0.396714	-8.19257	2.55711e-16	1.35927e-15	MGI:1916145	Rasl11a	RAS-like, family 11, member A
Ubash3b	188.875	-3.2506	0.189484	-17.155	5.76572e-66	1.68374e-64	MGI:1920078	Ubash3b	ubiquitin associated and SH3 domain containing, B
Pik3c2b	143.219	-3.2518	0.238884	-13.6125	3.37692e-42	5.12536e-41	MGI:2685045	Pik3c2b	phosphoinositide-3-kinase, class 2, beta polypeptide
Nkd1	78.9138	-3.26242	0.278119	-11.7303	8.91438e-32	9.52736e-31	MGI:2135954	Nkd1	naked cuticle 1 homolog (Drosophila)
Zcchc3	117.225	-3.2659	0.252566	-12.9309	3.01242e-38	4.06073e-37	MGI:1915167	Zcchc3	zinc finger, CCHC domain containing 3
Igfbp3	4202.32	-3.27246	0.273408	-11.9692	5.1544e-33	5.75248e-32	MGI:96438	Igfbp3	insulin-like growth factor binding protein 3
Sox11	936.38	-3.27751	0.119652	-27.3921	3.40607e-165	5.61272e-163	MGI:98359	Sox11	SRY (sex determining region Y)-box 11
Pla2g7	406.331	-3.28131	0.16466	-19.9278	2.33579e-88	1.08705e-86	MGI:1351327	Pla2g7	phospholipase A2, group VII (platelet-activating factor acetylhydrolase, plasma)
Ankrd10	1728.38	-3.2894	0.105951	-31.0465	1.27014e-211	3.94453e-209	MGI:1921840	Ankrd10	ankyrin repeat domain 10
Blnk	127.602	-3.29161	0.235977	-13.9489	3.19648e-44	5.25127e-43	MGI:96878	Blnk	B cell linker
Dna2	299.62	-3.29787	0.185791	-17.7504	1.71143e-70	5.41918e-69	MGI:2443732	Dna2	DNA replication helicase/nuclease 2
Atp1a3	51.4946	-3.31683	0.356703	-9.29858	1.42336e-20	9.45138e-20	MGI:88107	Atp1a3	ATPase, Na+/K+ transporting, alpha 3 polypeptide
Lat2	80.5598	-3.32505	0.310986	-10.692	1.11e-26	9.59088e-26	MGI:1926479	Lat2	linker for activation of T cells family, member 2
Cav2	7562.57	-3.33963	0.120981	-27.6045	9.8341e-168	1.70764e-165	MGI:107571	Cav2	caveolin 2
Bcl6b	474.096	-3.34249	0.14194	-23.5485	1.29957e-122	1.07624e-120	MGI:1278332	Bcl6b	B cell CLL/lymphoma 6, member B
Atp1a2	47.5812	-3.34335	0.390341	-8.56521	1.07876e-17	6.1886e-17	MGI:88106	Atp1a2	ATPase, Na+/K+ transporting, alpha 2 polypeptide
Gbp9	647.819	-3.34714	0.170541	-19.6265	9.17531e-86	4.04842e-84	MGI:3605620	Gbp9	guanylate-binding protein 9
Qrfp	90.7842	-3.35454	0.286315	-11.7162	1.05238e-31	1.12251e-30	MGI:3630329	Qrfp	pyroglutamylated RFamide peptide
Gm13889	87.9068	-3.35749	0.305329	-10.9963	3.98142e-28	3.62435e-27	MGI:3652053	Gm13889	predicted gene 13889
Hsf2bp	64.6658	-3.35886	0.338618	-9.91932	3.43087e-23	2.55088e-22	MGI:1921627	Hsf2bp	heat shock transcription factor 2 binding protein
Lvrn	243.032	-3.37003	0.207427	-16.2468	2.35295e-59	6.00282e-58	MGI:1921824	Lvrn	laeverin
Rsad2	54.9448	-3.37487	0.340996	-9.89712	4.28451e-23	3.16806e-22	MGI:1929628	Rsad2	radical S-adenosyl methionine domain containing 2
Spock1	291.749	-3.3775	0.176711	-19.1131	1.96399e-81	7.90936e-80	MGI:105371	Spock1	sparc/osteonectin, cwcv and kazal-like domains proteoglycan 1
Pidd1	166.757	-3.3788	0.215753	-15.6605	2.81538e-55	6.38561e-54	MGI:1889507	Pidd1	p53 induced death domain protein 1
A930024E05Rik	132.445	-3.39441	0.238729	-14.2187	7.01484e-46	1.21678e-44	MGI:1924414	A930024E05Rik	RIKEN cDNA A930024E05 gene
Reep1	389.535	-3.41292	0.16735	-20.3939	1.89257e-92	9.43304e-91	MGI:1098827	Reep1	receptor accessory protein 1
Cd24a	702.824	-3.42181	0.124336	-27.5206	9.94444e-167	1.67284e-164	MGI:88323	Cd24a	CD24a antigen
Coro2a	155.204	-3.42419	0.259814	-13.1794	1.15289e-39	1.62745e-38	MGI:1345966	Coro2a	coronin, actin binding protein 2A
Chrnb1	1403.3	-3.42563	0.172301	-19.8817	5.86047e-88	2.70402e-86	MGI:87890	Chrnb1	cholinergic receptor, nicotinic, beta polypeptide 1 (muscle)
Klhl23	126.243	-3.43202	0.240777	-14.254	4.23512e-46	7.362e-45	MGI:2683536	Klhl23	kelch-like 23
Dbndd1	113.782	-3.4366	0.255204	-13.4661	2.47604e-41	3.68871e-40	MGI:1919435	Dbndd1	dysbindin (dystrobrevin binding protein 1) domain containing 1
Plekhb1	53.7095	-3.43663	0.365923	-9.39167	5.90537e-21	3.98187e-20	MGI:1351469	Plekhb1	pleckstrin homology domain containing, family B (evectins) member 1
Prickle1	208.863	-3.43727	0.210508	-16.3285	6.19203e-60	1.59992e-58	MGI:1916034	Prickle1	prickle homolog 1
Srl	971.026	-3.44183	0.150169	-22.9198	2.95251e-116	2.24906e-114	MGI:2146620	Srl	sarcalumenin
Sema7a	1498.92	-3.44493	0.129413	-26.6198	4.00963e-156	5.88649e-154	MGI:1306826	Sema7a	sema domain, immunoglobulin domain (Ig), and GPI membrane anchor, (semaphorin) 7A
Tro	139.907	-3.46086	0.25742	-13.4444	3.32029e-41	4.9102e-40	MGI:1928994	Tro	trophinin
Myzap	254.441	-3.46277	0.218775	-15.828	1.99458e-56	4.6954e-55	MGI:2142908	Myzap	myocardial zonula adherens protein
Tppp3	492.08	-3.46473	0.15468	-22.3994	3.9881e-111	2.80017e-109	MGI:1915221	Tppp3	tubulin polymerization-promoting protein family member 3
Podxl	758.67	-3.4928	0.138881	-25.1496	1.42704e-139	1.60037e-137	MGI:1351317	Podxl	podocalyxin-like
Miga1	84.2553	-3.4948	0.280654	-12.4524	1.35776e-35	1.68277e-34	MGI:1924567	Fam73a	family with sequence similarity 73, member A
Rundc3a	1501.55	-3.50368	0.109872	-31.8888	3.82143e-223	1.43517e-220	MGI:1858752	Rundc3a	RUN domain containing 3A
Gbp8	159.222	-3.51104	0.807007	-4.3507	1.35706e-05	3.32754e-05	MGI:1923324	Gbp8	guanylate-binding protein 8
Rin3	277.455	-3.51117	0.166273	-21.1169	5.56278e-99	3.24308e-97	MGI:2385708	Rin3	Ras and Rab interactor 3
Srpk3	87.5105	-3.52113	0.335757	-10.4871	9.89754e-26	8.17991e-25	MGI:1891338	Srpk3	serine/arginine-rich protein specific kinase 3
Cdh15	7260.32	-3.52907	0.291738	-12.0967	1.09903e-33	1.25696e-32	MGI:106672	Cdh15	cadherin 15
Cnksr1	75.6311	-3.56102	0.310181	-11.4805	1.65391e-30	1.67981e-29	MGI:2670958	Cnksr1	connector enhancer of kinase suppressor of Ras 1
Plekhh1	91.8776	-3.56822	0.291963	-12.2215	2.38767e-34	2.80221e-33	MGI:2144989	Plekhh1	pleckstrin homology domain containing, family H (with MyTH4 domain) member 1
Map3k9	147.805	-3.57153	0.24781	-14.4124	4.32459e-47	7.77704e-46	MGI:2449952	Map3k9	mitogen-activated protein kinase kinase kinase 9
Sigirr	435.027	-3.57852	0.162337	-22.0438	1.09557e-107	7.2808e-106	MGI:1344402	Sigirr	single immunoglobulin and toll-interleukin 1 receptor (TIR) domain
Armcx6	470.816	-3.57865	0.172507	-20.745	1.36136e-95	7.32818e-94	MGI:2147993	Armcx6	armadillo repeat containing, X-linked 6
Cacng1	757.827	-3.58935	0.431218	-8.32375	8.52199e-17	4.65567e-16	MGI:1206582	Cacng1	calcium channel, voltage-dependent, gamma subunit 1
Ptprn2	63.4085	-3.5983	0.340841	-10.5571	4.70879e-26	3.95641e-25	MGI:107418	Ptprn2	protein tyrosine phosphatase, receptor type, N polypeptide 2
Ifitm1	48.5175	-3.60269	0.392623	-9.17595	4.47599e-20	2.89478e-19	MGI:1915963	Ifitm1	interferon induced transmembrane protein 1
Col10a1	65.0153	-3.6151	0.598469	-6.04057	1.53566e-09	5.24634e-09	MGI:88445	Col10a1	collagen, type X, alpha 1
Kbtbd11	303.721	-3.62795	0.180331	-20.1183	5.10326e-90	2.45276e-88	MGI:1922151	Kbtbd11	kelch repeat and BTB (POZ) domain containing 11
Sema6a	370.229	-3.63474	0.209033	-17.3884	1.01039e-67	3.03287e-66	MGI:1203727	Sema6a	sema domain, transmembrane domain (TM), and cytoplasmic domain, (semaphorin) 6A
Dapk2	199.503	-3.65681	0.252061	-14.5077	1.08335e-47	1.99943e-46	MGI:1341297	Dapk2	death-associated protein kinase 2
Fgf9	50.7639	-3.66008	0.357166	-10.2476	1.21343e-24	9.60105e-24	MGI:104723	Fgf9	fibroblast growth factor 9
Bace2	53.9513	-3.66109	0.388046	-9.43467	3.92231e-21	2.66701e-20	MGI:1860440	Bace2	beta-site APP-cleaving enzyme 2
Mef2c	800.324	-3.6796	0.178871	-20.5713	4.96255e-94	2.56039e-92	MGI:99458	Mef2c	myocyte enhancer factor 2C
Fndc3c1	610.105	-3.69382	0.130754	-28.2502	1.41617e-175	2.789e-173	MGI:2685630	Fndc3c1	fibronectin type III domain containing 3C1
H19	151587	-3.69984	0.152723	-24.2259	1.18743e-129	1.16925e-127	MGI:95891	H19	H19, imprinted maternally expressed transcript
Bcam	56.1291	-3.72089	0.368646	-10.0934	5.90955e-24	4.54228e-23	MGI:1929940	Bcam	basal cell adhesion molecule
Hunk	230.755	-3.7216	0.204076	-18.2364	2.65552e-74	9.32259e-73	MGI:1347352	Hunk	hormonally upregulated Neu-associated kinase
Stac3	692.123	-3.74015	0.327739	-11.412	3.64278e-30	3.6358e-29	MGI:3606571	Stac3	SH3 and cysteine rich domain 3
Sec14l2	256.79	-3.74706	0.188766	-19.8503	1.09639e-87	5.01574e-86	MGI:1915065	Sec14l2	SEC14-like lipid binding 2
Cd28	109.398	-3.75713	0.265026	-14.1765	1.28124e-45	2.20348e-44	MGI:88327	Cd28	CD28 antigen
Alpk2	156.996	-3.78162	0.239304	-15.8026	2.98649e-56	6.99983e-55	MGI:2449492	Alpk2	alpha-kinase 2
Frmpd1	98.7794	-3.78777	0.309848	-12.2246	2.2965e-34	2.69717e-33	MGI:2446274	Frmpd1	FERM and PDZ domain containing 1
B4galnt4	46.0677	-3.80031	0.387467	-9.80808	1.03923e-22	7.55631e-22	MGI:2652891	B4galnt4	beta-1,4-N-acetyl-galactosaminyl transferase 4
Patj	389.016	-3.81965	0.17666	-21.6214	1.12908e-103	7.03996e-102	MGI:1277960	Inadl	InaD-like (Drosophila)
Obsl1	1228.31	-3.83134	0.134918	-28.3976	2.16362e-177	4.42283e-175	MGI:2138628	Obsl1	obscurin-like 1
Slc8a3	76.8658	-3.86566	0.338533	-11.4188	3.3666e-30	3.36431e-29	MGI:107976	Slc8a3	solute carrier family 8 (sodium/calcium exchanger), member 3
Lgi2	112.504	-3.8947	0.282782	-13.7728	3.7136e-43	5.87374e-42	MGI:2180196	Lgi2	leucine-rich repeat LGI family, member 2
Ccne1	1563.24	-3.89727	0.149485	-26.0713	7.71754e-150	1.04732e-147	MGI:88316	Ccne1	cyclin E1
Card10	109.879	-3.90362	0.27662	-14.1119	3.21034e-45	5.46299e-44	MGI:2146012	Card10	caspase recruitment domain family, member 10
Fndc5	557.53	-3.90693	0.197813	-19.7506	7.92431e-87	3.57457e-85	MGI:1917614	Fndc5	fibronectin type III domain containing 5
Cd300lb	152.83	-3.91611	0.239985	-16.3181	7.33653e-60	1.8896e-58	MGI:2685099	Cd300lb	CD300 antigen like family member B
Sema4d	390.527	-3.91743	0.170308	-23.002	4.45106e-117	3.40665e-115	MGI:109244	Sema4d	sema domain, immunoglobulin domain (Ig), transmembrane domain (TM) and short cytoplasmic domain, (semaphorin) 4D
Rasl10a	107.27	-3.93611	0.311299	-12.6441	1.20561e-36	1.54274e-35	MGI:1922918	Rasl10a	RAS-like, family 10, member A
Slc38a4	68.2763	-3.9375	0.34435	-11.4346	2.80843e-30	2.81698e-29	MGI:1916604	Slc38a4	solute carrier family 38, member 4
Myom1	133.01	-3.93901	0.253579	-15.5337	2.05296e-54	4.56657e-53	MGI:1341430	Myom1	myomesin 1
A430078I02Rik	68.3484	-3.98339	0.360172	-11.0597	1.96778e-28	1.82003e-27	MGI:2444132	A430078I02Rik	RIKEN cDNA A430078I02 gene
Myod1	5670.14	-3.99402	0.308579	-12.9433	2.56486e-38	3.46031e-37	MGI:97275	Myod1	myogenic differentiation 1
Tbkbp1	52.9221	-4.00312	0.395209	-10.1291	4.10338e-24	3.18584e-23	MGI:1920424	Tbkbp1	TBK1 binding protein 1
Serpind1	62.5922	-4.01571	0.3729	-10.7689	4.8296e-27	4.22728e-26	MGI:96051	Serpind1	serine (or cysteine) peptidase inhibitor, clade D, member 1
Obscn	79.095	-4.03089	0.36527	-11.0354	2.57981e-28	2.37522e-27	MGI:2681862	Obscn	obscurin, cytoskeletal calmodulin and titin-interacting RhoGEF
Dusp27	511.622	-4.03346	0.184434	-21.8694	5.08002e-106	3.29467e-104	MGI:2685055	Dusp27	dual specificity phosphatase 27 (putative)
Macroh2a2	162.376	-4.04972	0.248719	-16.2823	1.31833e-59	3.37931e-58	MGI:3037658	H2afy2	H2A histone family, member Y2
Sgcg	219.924	-4.05291	0.253185	-16.0077	1.12943e-57	2.74686e-56	MGI:1346524	Sgcg	sarcoglycan, gamma (dystrophin-associated glycoprotein)
Plppr3	456.89	-4.08348	0.161687	-25.2554	9.87083e-141	1.1386e-138	MGI:2388640	Lppr3	phospholipid phosphatase related 3
Tnnc2	1377.35	-4.08384	0.488213	-8.36489	6.01719e-17	3.30741e-16	MGI:98780	Tnnc2	troponin C2, fast
Rab37	54.943	-4.09576	0.385006	-10.6382	1.97954e-26	1.68784e-25	MGI:1929945	Rab37	RAB37, member RAS oncogene family
Rftn1	160.351	-4.09717	0.246111	-16.6476	3.14837e-62	8.58835e-61	MGI:1923688	Rftn1	raftlin lipid raft linker 1
Gbp6	511.454	-4.12905	0.424448	-9.72804	2.28972e-22	1.64633e-21	MGI:2140937	Gbp6	guanylate binding protein 6
Myl4	2772.39	-4.15973	0.477315	-8.71484	2.91168e-18	1.71985e-17	MGI:97267	Myl4	myosin, light polypeptide 4
Lamb3	134.389	-4.16089	0.268702	-15.4852	4.36767e-54	9.54446e-53	MGI:99915	Lamb3	laminin, beta 3
Ank1	1076.95	-4.16242	0.154894	-26.8727	4.58175e-159	7.18355e-157	MGI:88024	Ank1	ankyrin 1, erythroid
Acta1	6635.82	-4.17799	0.507848	-8.22685	1.92195e-16	1.0308e-15	MGI:87902	Acta1	actin, alpha 1, skeletal muscle
Adora2a	56.0789	-4.21966	0.395614	-10.6661	1.46647e-26	1.25901e-25	MGI:99402	Adora2a	adenosine A2a receptor
Actn3	345.382	-4.22225	0.180528	-23.3883	5.61784e-121	4.49121e-119	MGI:99678	Actn3	actinin alpha 3
Mfsd2a	160.171	-4.22943	0.261675	-16.1629	9.21101e-59	2.31335e-57	MGI:1923824	Mfsd2a	major facilitator superfamily domain containing 2A
Egln3	2579.16	-4.24348	0.109008	-38.9282	0	0	MGI:1932288	Egln3	egl-9 family hypoxia-inducible factor 3
Erfe	77.6748	-4.25694	0.35275	-12.0679	1.56103e-33	1.77155e-32	MGI:3606476	Fam132b	family with sequence similarity 132, member B
Tcim	584.609	-4.25718	0.152867	-27.8488	1.11315e-170	2.04276e-168	MGI:1916318	1810011O10Rik	RIKEN cDNA 1810011O10 gene
Gbp10	415.634	-4.26871	0.180685	-23.6251	2.12692e-123	1.77967e-121	MGI:4359647	Gbp10	guanylate-binding protein 10
Gli2	43.5022	-4.28577	0.428453	-10.0029	1.47992e-23	1.1194e-22	MGI:95728	Gli2	GLI-Kruppel family member GLI2
Synpo2l	762.31	-4.28895	0.374328	-11.4577	2.15034e-30	2.16495e-29	MGI:1916010	Synpo2l	synaptopodin 2-like
Tead4	377.378	-4.2957	0.188005	-22.8489	1.49905e-115	1.13122e-113	MGI:106907	Tead4	TEA domain family member 4
Lmod3	654.072	-4.29943	0.359239	-11.9682	5.21686e-33	5.81816e-32	MGI:2444169	Lmod3	leiomodin 3 (fetal)
Tmem229b	160.165	-4.30375	0.275951	-15.596	7.74608e-55	1.7398e-53	MGI:2444389	Tmem229b	transmembrane protein 229B
Neb	874.211	-4.34096	0.493939	-8.78844	1.51651e-18	9.07716e-18	MGI:97292	Neb	nebulin
Xirp1	396.984	-4.34732	0.418709	-10.3827	2.97318e-25	2.40671e-24	MGI:1333878	Xirp1	xin actin-binding repeat containing 1
Pkp1	182.086	-4.36615	0.244357	-17.8679	2.09732e-71	6.76041e-70	MGI:1328359	Pkp1	plakophilin 1
Scn5a	724.468	-4.3807	0.384912	-11.3811	5.19694e-30	5.14564e-29	MGI:98251	Scn5a	sodium channel, voltage-gated, type V, alpha
Arx	78.5772	-4.408	0.380894	-11.5728	5.66244e-31	5.87301e-30	MGI:1097716	Arx	aristaless related homeobox
Tnnc1	1793.96	-4.43527	0.459985	-9.64221	5.30313e-22	3.73812e-21	MGI:98779	Tnnc1	troponin C, cardiac/slow skeletal
Chrna1	5490.81	-4.43624	0.245066	-18.1022	3.06162e-73	1.03436e-71	MGI:87885	Chrna1	cholinergic receptor, nicotinic, alpha polypeptide 1 (muscle)
Pygm	589.504	-4.43913	0.215227	-20.6253	1.62627e-94	8.47183e-93	MGI:97830	Pygm	muscle glycogen phosphorylase
Fzd3	138.666	-4.43923	0.282389	-15.7203	1.09872e-55	2.52753e-54	MGI:108476	Fzd3	frizzled class receptor 3
Dcn	479.748	-4.44002	0.370139	-11.9956	3.74896e-33	4.20138e-32	MGI:94872	Dcn	decorin
Dpep1	154.927	-4.45166	0.298031	-14.9369	1.89555e-50	3.7606e-49	MGI:94917	Dpep1	dipeptidase 1 (renal)
Slco4a1	147.57	-4.46832	0.316232	-14.1299	2.48599e-45	4.24827e-44	MGI:1351866	Slco4a1	solute carrier organic anion transporter family, member 4a1
Rbm24	1116.11	-4.48965	0.17719	-25.338	1.21785e-141	1.4321e-139	MGI:3610364	Rbm24	RNA binding motif protein 24
Zfp385b	85.8701	-4.4967	0.363141	-12.3828	3.23893e-35	3.94164e-34	MGI:2444734	Zfp385b	zinc finger protein 385B
Stk32c	112.775	-4.53506	0.31339	-14.471	1.84861e-47	3.38471e-46	MGI:2385336	Stk32c	serine/threonine kinase 32C
Tbc1d8	493.099	-4.53789	0.170819	-26.5655	1.70113e-155	2.45281e-153	MGI:1927225	Tbc1d8	TBC1 domain family, member 8
Fry	133.245	-4.55878	0.296117	-15.3952	1.76244e-53	3.78983e-52	MGI:2443895	Fry	FRY microtubule binding protein
Klhl40	589.863	-4.56289	0.578076	-7.89323	2.9447e-15	1.47271e-14	MGI:1919580	Klhl40	kelch-like 40
Fmnl1	353.437	-4.56597	0.192996	-23.6584	9.67593e-124	8.13836e-122	MGI:1888994	Fmnl1	formin-like 1
Ptgds	49.75	-4.56796	0.451132	-10.1256	4.25524e-24	3.30057e-23	MGI:99261	Ptgds	prostaglandin D2 synthase (brain)
Ttn	609.516	-4.57426	0.16311	-28.044	4.7329e-173	8.99195e-171	MGI:98864	Ttn	titin
Gm15816	399.102	-4.57573	0.183572	-24.9261	3.8835e-137	4.12597e-135	MGI:3802114	Gm15816	predicted gene 15816
Tnnt2	1401.03	-4.58056	0.494538	-9.2623	2.00083e-20	1.31937e-19	MGI:104597	Tnnt2	troponin T2, cardiac
Cdkn1a	11934.7	-4.59607	0.135001	-34.0447	4.86533e-254	2.80608e-251	MGI:104556	Cdkn1a	cyclin-dependent kinase inhibitor 1A (P21)
Fbxl22	102.758	-4.59844	0.367931	-12.4981	7.64425e-36	9.56953e-35	MGI:1921415	Fbxl22	F-box and leucine-rich repeat protein 22
Ripply3	51.7255	-4.60291	0.443244	-10.3846	2.91431e-25	2.36261e-24	MGI:2181192	Ripply3	ripply3 homolog (zebrafish)
Dll1	675.412	-4.60562	0.160241	-28.7418	1.14682e-181	2.5027e-179	MGI:104659	Dll1	delta-like 1 (Drosophila)
Areg	86.725	-4.61775	0.365813	-12.6233	1.5718e-36	2.00656e-35	MGI:88068	Areg	amphiregulin
Tmem182	311.447	-4.64319	0.217735	-21.325	6.66204e-101	4.01438e-99	MGI:1923725	Tmem182	transmembrane protein 182
Unc45b	407.601	-4.65215	0.598298	-7.77564	7.50687e-15	3.65472e-14	MGI:2443377	Unc45b	unc-45 homolog B (C. elegans)
Klhl13	483.406	-4.67379	0.180584	-25.8815	1.07468e-147	1.41098e-145	MGI:1914705	Klhl13	kelch-like 13
Met	23076.9	-4.67566	0.101125	-46.2364	0	0	MGI:96969	Met	met proto-oncogene
Epop	61.0969	-4.68185	0.424868	-11.0195	3.07694e-28	2.81846e-27	MGI:2143991	E130012A19Rik	RIKEN cDNA E130012A19 gene
Npl	76.3109	-4.68775	0.38744	-12.0993	1.06519e-33	1.21912e-32	MGI:1921341	Npl	N-acetylneuraminate pyruvate lyase
Tspan33	87.5155	-4.71774	0.389592	-12.1094	9.4159e-34	1.07995e-32	MGI:1919012	Tspan33	tetraspanin 33
Rps6ka1	534.612	-4.71888	0.16925	-27.8812	4.51172e-171	8.37468e-169	MGI:104558	Rps6ka1	ribosomal protein S6 kinase polypeptide 1
F11r	210.106	-4.72213	0.252099	-18.7313	2.75271e-78	1.0314e-76	MGI:1321398	F11r	F11 receptor
Ptpn7	63.144	-4.73085	0.408905	-11.5696	5.87868e-31	6.09338e-30	MGI:2156893	Ptpn7	protein tyrosine phosphatase, non-receptor type 7
Itgb1bp2	85.0065	-4.73092	0.385068	-12.286	1.0777e-34	1.28726e-33	MGI:1353420	Itgb1bp2	integrin beta 1 binding protein 2
Gbp11	105.711	-4.73707	0.353936	-13.384	7.50335e-41	1.09856e-39	MGI:3646307	Gbp11	guanylate binding protein 11
Mybph	1066.72	-4.76044	0.481775	-9.88104	5.03071e-23	3.70963e-22	MGI:1858196	Mybph	myosin binding protein H
Myh3	3158.02	-4.77266	0.531249	-8.98384	2.61469e-19	1.62967e-18	MGI:1339709	Myh3	myosin, heavy polypeptide 3, skeletal muscle, embryonic
Reln	454.523	-4.78543	0.227023	-21.0791	1.23796e-98	7.16554e-97	MGI:103022	Reln	reelin
Mylpf	7163.34	-4.81025	0.535434	-8.98384	2.61469e-19	1.62967e-18	MGI:97273	Mylpf	myosin light chain, phosphorylatable, fast skeletal muscle
Igf2	17270.7	-4.81337	0.456592	-10.542	5.53381e-26	4.62315e-25	MGI:96434	Igf2	insulin-like growth factor 2
Igfbp4	8527.3	-4.86306	0.127906	-38.0204	0	0	MGI:96439	Igfbp4	insulin-like growth factor binding protein 4
Ppfia4	215.752	-4.86689	0.266034	-18.2943	9.18931e-75	3.24722e-73	MGI:1915757	Ppfia4	protein tyrosine phosphatase, receptor type, f polypeptide (PTPRF), interacting protein (liprin), alpha 4
Arhgef28	204.314	-4.87809	0.261123	-18.6812	7.04497e-78	2.62141e-76	MGI:1346016	Arhgef28	Rho guanine nucleotide exchange factor (GEF) 28
Cacna1s	152.931	-4.87994	0.313568	-15.5626	1.30621e-54	2.91755e-53	MGI:88294	Cacna1s	calcium channel, voltage-dependent, L type, alpha 1S subunit
Tnni1	3768.98	-4.88969	0.535106	-9.13779	6.3742e-20	4.09618e-19	MGI:105073	Tnni1	troponin I, skeletal, slow 1
Msi1	57.5507	-4.89102	0.465398	-10.5093	7.82533e-26	6.48058e-25	MGI:107376	Msi1	musashi RNA-binding protein 1
Kcnq4	199.418	-4.89206	0.271524	-18.017	1.43236e-72	4.74972e-71	MGI:1926803	Kcnq4	potassium voltage-gated channel, subfamily Q, member 4
Spon1	69.414	-4.89683	0.424311	-11.5406	8.23039e-31	8.48198e-30	MGI:2385287	Spon1	spondin 1, (f-spondin) extracellular matrix protein
Myoz2	220.453	-4.89759	0.270428	-18.1105	2.63447e-73	8.93783e-72	MGI:1913063	Myoz2	myozenin 2
Rnf113a2	62.6339	-4.89894	0.425956	-11.501	1.30343e-30	1.33138e-29	MGI:1913631	Rnf113a2	ring finger protein 113A2
Mymx	331.984	-4.92896	0.495211	-9.95325	2.44081e-23	1.83163e-22	MGI:3649059	Gm7325	predicted gene 7325
Calca	84.2075	-4.96006	0.403227	-12.3009	8.95624e-35	1.07216e-33	MGI:2151253	Calca	calcitonin/calcitonin-related polypeptide, alpha
Capn3	124.941	-4.96382	0.347856	-14.2697	3.37887e-46	5.89896e-45	MGI:107437	Capn3	calpain 3
Mt3	408.583	-4.96762	0.206084	-24.1048	2.22526e-128	2.11387e-126	MGI:97173	Mt3	metallothionein 3
Fgf11	133.27	-4.9845	0.320638	-15.5456	1.70513e-54	3.79809e-53	MGI:109167	Fgf11	fibroblast growth factor 11
Gucy1a1	58.2716	-4.98584	0.469493	-10.6196	2.41523e-26	2.05174e-25	MGI:1926562	Gucy1a3	guanylate cyclase 1, soluble, alpha 3
Jak3	107.687	-4.99246	0.363343	-13.7403	5.81938e-43	9.15957e-42	MGI:99928	Jak3	Janus kinase 3
Cbfa2t3	119.642	-5.02405	0.356526	-14.0917	4.27343e-45	7.24152e-44	MGI:1338013	Cbfa2t3	core-binding factor, runt domain, alpha subunit 2, translocated to, 3 (human)
Vgf	174.754	-5.02418	0.286464	-17.5386	7.27133e-69	2.24951e-67	MGI:1343180	Vgf	VGF nerve growth factor inducible
Nup210	149.709	-5.02767	0.313612	-16.0315	7.70196e-58	1.88168e-56	MGI:1859555	Nup210	nucleoporin 210
Fitm1	385.645	-5.04296	0.232985	-21.645	6.7747e-104	4.24049e-102	MGI:1915930	Fitm1	fat storage-inducing transmembrane protein 1
Nrn1	100.299	-5.05522	0.387535	-13.0446	6.82586e-39	9.38135e-38	MGI:1915654	Nrn1	neuritin 1
Klhl41	1485.38	-5.07489	0.28425	-17.8536	2.70754e-71	8.69266e-70	MGI:2683854	Klhl41	kelch-like 41
Jsrp1	129.532	-5.10168	0.719452	-7.09105	1.33094e-12	5.60499e-12	MGI:1916700	Jsrp1	junctional sarcoplasmic reticulum protein 1
Hrc	458.367	-5.1021	0.448206	-11.3834	5.06038e-30	5.01966e-29	MGI:96226	Hrc	histidine rich calcium binding protein
Rgs16	1076.23	-5.11131	0.147159	-34.7332	2.48783e-264	1.54523e-261	MGI:108407	Rgs16	regulator of G-protein signaling 16
Gtpbp10	66.0192	-5.11721	0.471887	-10.8441	2.12614e-27	1.88343e-26	MGI:2385599	Gtpbp10	GTP-binding protein 10 (putative)
Slc7a3	1302.27	-5.13254	0.134931	-38.0382	0	0	MGI:1100521	Slc7a3	solute carrier family 7 (cationic amino acid transporter, y+ system), member 3
Hap1	153.234	-5.14681	0.321706	-15.9985	1.30923e-57	3.17458e-56	MGI:1261831	Hap1	huntingtin-associated protein 1
Ngfr	318.822	-5.16282	0.266064	-19.4044	7.07867e-84	3.00035e-82	MGI:97323	Ngfr	nerve growth factor receptor (TNFR superfamily, member 16)
Trim55	1522.97	-5.20491	0.319953	-16.2677	1.67243e-59	4.27343e-58	MGI:3036269	Trim55	tripartite motif-containing 55
Acsl6	372.473	-5.22009	0.220249	-23.7008	3.53828e-124	2.99161e-122	MGI:894291	Acsl6	acyl-CoA synthetase long-chain family member 6
Mmp15	2557.51	-5.23349	0.157992	-33.1249	1.30075e-240	6.17818e-238	MGI:109320	Mmp15	matrix metallopeptidase 15
Mylk4	676.299	-5.24527	0.410941	-12.764	2.60323e-37	3.40402e-36	MGI:3643758	Mylk4	myosin light chain kinase family, member 4
Myh8	109.649	-5.25417	0.379929	-13.8294	1.69539e-43	2.71346e-42	MGI:1339712	Myh8	myosin, heavy polypeptide 8, skeletal muscle, perinatal
Tdrd9	570.34	-5.25794	0.184392	-28.5151	7.62255e-179	1.59866e-176	MGI:1921941	Tdrd9	tudor domain containing 9
Ache	109.158	-5.26866	0.392101	-13.437	3.66988e-41	5.40738e-40	MGI:87876	Ache	acetylcholinesterase
Sptb	109.568	-5.28496	0.39475	-13.3881	7.09563e-41	1.04076e-39	MGI:98387	Sptb	spectrin beta, erythrocytic
Casq2	1365.31	-5.28622	0.417343	-12.6664	9.08419e-37	1.168e-35	MGI:1309469	Casq2	calsequestrin 2
Ryr1	810.746	-5.30039	0.365815	-14.4893	1.41653e-47	2.60838e-46	MGI:99659	Ryr1	ryanodine receptor 1, skeletal muscle
Ephb1	98.8778	-5.3075	0.405512	-13.0884	3.8373e-39	5.33752e-38	MGI:1096337	Ephb1	Eph receptor B1
Mypn	366.232	-5.31936	0.239783	-22.1841	4.89596e-109	3.33607e-107	MGI:1916052	Mypn	myopalladin
E2f2	1613.8	-5.33518	0.132455	-40.2791	0	0	MGI:1096341	E2f2	E2F transcription factor 2
Tal2	56.3534	-5.38776	0.516221	-10.4369	1.6818e-25	1.37488e-24	MGI:99540	Tal2	T cell acute lymphocytic leukemia 2
Tceal6	56.801	-5.39069	0.533681	-10.101	5.47035e-24	4.21272e-23	MGI:1923939	Tceal6	transcription elongation factor A (SII)-like 6
Hey1	658.946	-5.39705	0.187075	-28.8498	5.10327e-183	1.14462e-180	MGI:1341800	Hey1	hairy/enhancer-of-split related with YRPW motif 1
Gja5	518.544	-5.4002	0.497838	-10.8473	2.0535e-27	1.82409e-26	MGI:95716	Gja5	gap junction protein, alpha 5
Shroom2	213.194	-5.4064	0.291804	-18.5275	1.23962e-76	4.50871e-75	MGI:107194	Shroom2	shroom family member 2
Armcx4	393.786	-5.43317	0.233502	-23.2683	9.295e-120	7.28665e-118	MGI:2147887	Armcx4	armadillo repeat containing, X-linked 4
Stc1	168.594	-5.44216	0.335298	-16.2308	3.05244e-59	7.76282e-58	MGI:109131	Stc1	stanniocalcin 1
Dok7	569.368	-5.44496	0.218013	-24.9754	1.13172e-137	1.21034e-135	MGI:3584043	Dok7	docking protein 7
Des	16280.6	-5.44591	0.347554	-15.6693	2.45402e-55	5.58169e-54	MGI:94885	Des	desmin
Tnik	183.993	-5.45906	0.333946	-16.3471	4.55978e-60	1.18006e-58	MGI:1916264	Tnik	TRAF2 and NCK interacting kinase
Gal3st3	194.553	-5.46242	0.31322	-17.4396	4.13188e-68	1.25897e-66	MGI:3617843	Gal3st3	galactose-3-O-sulfotransferase 3
Hjv	613.923	-5.46852	0.448835	-12.1838	3.79077e-34	4.40728e-33	MGI:1916835	Hfe2	hemochromatosis type 2 (juvenile)
Klhl31	60.8851	-5.47932	0.51749	-10.5883	3.37839e-26	2.85791e-25	MGI:3045305	Klhl31	kelch-like 31
Igfbp5	13727.9	-5.50074	0.175455	-31.3513	9.3462e-216	3.08024e-213	MGI:96440	Igfbp5	insulin-like growth factor binding protein 5
Ablim2	71.8828	-5.50274	0.48923	-11.2478	2.37559e-29	2.266e-28	MGI:2385758	Ablim2	actin-binding LIM protein 2
Adgrb2	181.391	-5.51953	0.328233	-16.8159	1.86667e-63	5.18846e-62	MGI:2451244	Adgrb2	adhesion G protein-coupled receptor B2
Cyria	114.951	-5.53277	0.397333	-13.9248	4.48058e-44	7.28174e-43	MGI:1261783	Fam49a	family with sequence similarity 49, member A
Rbp4	214.588	-5.53472	0.299053	-18.5075	1.79556e-76	6.50147e-75	MGI:97879	Rbp4	retinol binding protein 4, plasma
Lat	153.086	-5.54948	0.347794	-15.9562	2.57916e-57	6.23515e-56	MGI:1342293	Lat	linker for activation of T cells
Slc2a4	150.465	-5.58488	0.370777	-15.0626	2.85199e-51	5.78603e-50	MGI:95758	Slc2a4	solute carrier family 2 (facilitated glucose transporter), member 4
Fam78b	91.2772	-5.58566	0.444064	-12.5785	2.7724e-36	3.52809e-35	MGI:2443050	Fam78b	family with sequence similarity 78, member B
Macc1	131.288	-5.58937	0.409677	-13.6434	2.21162e-42	3.38214e-41	MGI:2685113	Macc1	metastasis associated in colon cancer 1
Hpgd	61.7622	-5.6015	0.514651	-10.8841	1.37262e-27	1.22942e-26	MGI:108085	Hpgd	hydroxyprostaglandin dehydrogenase 15 (NAD)
Myog	14210.6	-5.60609	0.488269	-11.4816	1.63288e-30	1.66054e-29	MGI:97276	Myog	myogenin
Upp1	741.142	-5.62431	0.183781	-30.6033	1.10684e-205	3.13587e-203	MGI:1097668	Upp1	uridine phosphorylase 1
Nptx1	574.096	-5.62891	0.228474	-24.637	5.07102e-134	5.18303e-132	MGI:107811	Nptx1	neuronal pentraxin 1
Mybpc1	58.9665	-5.65657	0.536414	-10.5452	5.34813e-26	4.47729e-25	MGI:1336213	Mybpc1	myosin binding protein C, slow-type
Tes	33283.8	-5.65743	0.0667925	-84.7015	0	0	MGI:105081	Tes	testis derived transcript
Gcfc2	1931.09	-5.69152	0.139746	-40.7276	0	0	MGI:2141656	Gcfc2	GC-rich sequence DNA binding factor 2
Hook1	95.4459	-5.70444	0.452527	-12.6057	1.9632e-36	2.50226e-35	MGI:1925213	Hook1	hook microtubule tethering protein 1
Tnni2	2143.47	-5.71267	0.557284	-10.2509	1.17231e-24	9.2802e-24	MGI:105070	Tnni2	troponin I, skeletal, fast 2
Pacsin1	75.1115	-5.72574	0.514963	-11.1187	1.01702e-28	9.49442e-28	MGI:1345181	Pacsin1	protein kinase C and casein kinase substrate in neurons 1
Prkcb	352.336	-5.74054	0.263939	-21.7495	6.98277e-105	4.40487e-103	MGI:97596	Prkcb	protein kinase C, beta
Chrng	1776.66	-5.74161	0.425032	-13.5087	1.39033e-41	2.07893e-40	MGI:87895	Chrng	cholinergic receptor, nicotinic, gamma polypeptide
Mab21l3	249.989	-5.74925	0.299054	-19.2248	2.29487e-82	9.42997e-81	MGI:2446273	Mab21l3	mab-21-like 3 (C. elegans)
Cacng6	57.1846	-5.7506	0.559264	-10.2824	8.45588e-25	6.73343e-24	MGI:1859168	Cacng6	calcium channel, voltage-dependent, gamma subunit 6
Atp2a1	659.061	-5.76541	0.21537	-26.7698	7.2597e-158	1.12728e-155	MGI:105058	Atp2a1	ATPase, Ca++ transporting, cardiac muscle, fast twitch 1
Tceal7	183.923	-5.84667	0.349875	-16.7107	1.09456e-62	3.00612e-61	MGI:1915746	Tceal7	transcription elongation factor A (SII)-like 7
Gbp4	507.372	-5.8633	0.242321	-24.1964	2.42781e-129	2.34771e-127	MGI:97072	Gbp4	guanylate binding protein 4
Ccdc88c	113.569	-5.87548	0.432278	-13.5919	4.47267e-42	6.75039e-41	MGI:1915589	Ccdc88c	coiled-coil domain containing 88C
Tnnt3	3350.56	-5.89804	0.429278	-13.7394	5.89223e-43	9.26521e-42	MGI:109550	Tnnt3	troponin T3, skeletal, fast
Shisal1	117.169	-5.90337	0.432231	-13.6579	1.81064e-42	2.7742e-41	MGI:1919551	1810041L15Rik	RIKEN cDNA 1810041L15 gene
Fgfr4	219.993	-5.90811	0.326784	-18.0796	4.61713e-73	1.55338e-71	MGI:95525	Fgfr4	fibroblast growth factor receptor 4
Myh7	254.838	-5.92104	0.311885	-18.9847	2.28193e-80	8.9444e-79	MGI:2155600	Myh7	myosin, heavy polypeptide 7, cardiac muscle, beta
Mest	605.323	-5.92385	0.211476	-28.012	1.16137e-172	2.18082e-170	MGI:96968	Mest	mesoderm specific transcript
Sel1l3	416.207	-5.93755	0.269251	-22.0521	9.11442e-108	6.08218e-106	MGI:1916941	Sel1l3	sel-1 suppressor of lin-12-like 3 (C. elegans)
Nrarp	76.8071	-5.9459	0.514456	-11.5576	6.75368e-31	6.98688e-30	MGI:1914372	Nrarp	Notch-regulated ankyrin repeat protein
Esx1	345.211	-5.96697	0.272878	-21.8668	5.37534e-106	3.47226e-104	MGI:1096388	Esx1	extraembryonic, spermatogenesis, homeobox 1
Itga4	546.417	-5.97736	0.242679	-24.6307	5.92538e-134	6.01817e-132	MGI:96603	Itga4	integrin alpha 4
Myom3	243.506	-5.99106	0.335068	-17.8801	1.68491e-71	5.45282e-70	MGI:2685280	Myom3	myomesin family, member 3
St8sia5	75.4593	-6.00654	0.528383	-11.3678	6.05112e-30	5.96579e-29	MGI:109243	St8sia5	ST8 alpha-N-acetyl-neuraminide alpha-2,8-sialyltransferase 5
3300002P13Rik	138.863	-6.01268	0.413604	-14.5373	7.034e-48	1.30716e-46	MGI:1917480	3300002P13Rik	RIKEN cDNA 3300002P13 gene
Otog	50.3157	-6.03961	0.61448	-9.82881	8.4615e-23	6.17743e-22	MGI:1202064	Otog	otogelin
Crmp1	266.483	-6.10379	0.317056	-19.2515	1.37181e-82	5.66583e-81	MGI:107793	Crmp1	collapsin response mediator protein 1
Art5	56.44	-6.12517	0.612912	-9.99355	1.62643e-23	1.22849e-22	MGI:107948	Art5	ADP-ribosyltransferase 5
Serinc2	783.502	-6.12779	0.198822	-30.8206	1.39e-208	4.08131e-206	MGI:1919132	Serinc2	serine incorporator 2
Actc1	9703.72	-6.12963	0.51946	-11.8	3.90289e-32	4.2159e-31	MGI:87905	Actc1	actin, alpha, cardiac muscle 1
Aqp3	73.7301	-6.15396	0.559393	-11.0011	3.7735e-28	3.43896e-27	MGI:1333777	Aqp3	aquaporin 3
Srgn	89.9422	-6.15695	0.5043	-12.2089	2.78637e-34	3.26303e-33	MGI:97756	Srgn	serglycin
Elovl3	89.6864	-6.1645	0.50798	-12.1353	6.86372e-34	7.906e-33	MGI:1195976	Elovl3	elongation of very long chain fatty acids (FEN1/Elo2, SUR4/Elo3, yeast)-like 3
Hapln1	51.3731	-6.20191	0.629991	-9.84444	7.24403e-23	5.30779e-22	MGI:1337006	Hapln1	hyaluronan and proteoglycan link protein 1
Apobec2	181.21	-6.21104	0.389632	-15.9408	3.30048e-57	7.94328e-56	MGI:1343178	Apobec2	apolipoprotein B mRNA editing enzyme, catalytic polypeptide 2
Pdlim3	1056.23	-6.21895	0.19767	-31.4613	2.94513e-217	9.90851e-215	MGI:1859274	Pdlim3	PDZ and LIM domain 3
Fcer1g	333.543	-6.22019	0.297251	-20.9257	3.12257e-97	1.75702e-95	MGI:95496	Fcer1g	Fc receptor, IgE, high affinity I, gamma polypeptide
Trim54	1020.86	-6.22474	0.194635	-31.9815	1.96941e-224	7.75709e-222	MGI:1889623	Trim54	tripartite motif-containing 54
Gfi1	64.182	-6.22583	0.586617	-10.6131	2.58972e-26	2.19881e-25	MGI:103170	Gfi1	growth factor independent 1
Gprin1	149.779	-6.23369	0.426037	-14.6318	1.76089e-48	3.32202e-47	MGI:1349455	Gprin1	G protein-regulated inducer of neurite outgrowth 1
Serping1	91.6853	-6.23376	0.512999	-12.1516	5.6255e-34	6.49366e-33	MGI:894696	Serping1	serine (or cysteine) peptidase inhibitor, clade G, member 1
Gprc5c	250.177	-6.24485	0.344417	-18.1317	1.79231e-73	6.11923e-72	MGI:1917605	Gprc5c	G protein-coupled receptor, family C, group 5, member C
Trim72	462.289	-6.25451	0.278635	-22.447	1.36985e-111	9.78835e-110	MGI:3612190	Trim72	tripartite motif-containing 72
Kcnip3	662.966	-6.25961	0.222966	-28.0743	2.01711e-173	3.92462e-171	MGI:1929258	Kcnip3	Kv channel interacting protein 3, calsenilin
2610318N02Rik	56.1906	-6.26012	0.612393	-10.2224	1.5742e-24	1.2419e-23	MGI:1917708	2610318N02Rik	RIKEN cDNA 2610318N02 gene
Adora1	209.32	-6.26134	0.372475	-16.8101	2.05791e-63	5.71016e-62	MGI:99401	Adora1	adenosine A1 receptor
Alpk3	677.839	-6.28604	0.383909	-16.3738	2.94379e-60	7.66763e-59	MGI:2151224	Alpk3	alpha-kinase 3
Igf2os	227.449	-6.28902	0.359986	-17.4702	2.41726e-68	7.42135e-67	MGI:1195257	Igf2os	insulin-like growth factor 2, opposite strand
Dusp2	337.454	-6.2905	0.300307	-20.9469	2.00426e-97	1.1317e-95	MGI:101911	Dusp2	dual specificity phosphatase 2
Peg3	945.353	-6.29596	0.219878	-28.6339	2.54459e-180	5.40692e-178	MGI:104748	Peg3	paternally expressed 3
Atp9a	281.314	-6.30467	0.339702	-18.5594	6.84484e-77	2.50085e-75	MGI:1330826	Atp9a	ATPase, class II, type 9A
Myl1	4272.89	-6.307	0.441739	-14.2777	3.01491e-46	5.28104e-45	MGI:97269	Myl1	myosin, light polypeptide 1
Nrcam	246.833	-6.31403	0.350973	-17.9901	2.33025e-72	7.67982e-71	MGI:104750	Nrcam	neuronal cell adhesion molecule
Ndn	97.5019	-6.3675	0.51809	-12.2903	1.0207e-34	1.22098e-33	MGI:97290	Ndn	necdin
Cecr2	103.646	-6.45641	0.515566	-12.523	5.59046e-36	7.06972e-35	MGI:1923799	Cecr2	cat eye syndrome chromosome region, candidate 2
Abcc9	133.559	-6.45999	0.471098	-13.7126	8.53047e-43	1.32843e-41	MGI:1352630	Abcc9	ATP-binding cassette, sub-family C (CFTR/MRP), member 9
Alox5	150.654	-6.46121	0.444305	-14.5423	6.53627e-48	1.21747e-46	MGI:87999	Alox5	arachidonate 5-lipoxygenase
Art1	89.2478	-6.46352	0.551397	-11.7221	9.82185e-32	1.04833e-30	MGI:107511	Art1	ADP-ribosyltransferase 1
Laptm5	107.535	-6.47638	0.5103	-12.6913	6.6073e-37	8.54293e-36	MGI:108046	Laptm5	lysosomal-associated protein transmembrane 5
Shisa2	518.803	-6.5898	0.287714	-22.904	4.24131e-116	3.21563e-114	MGI:2444716	Shisa2	shisa family member 2
Atg9b	54.7936	-6.63019	0.666509	-9.94765	2.58221e-23	1.93325e-22	MGI:2685420	Atg9b	autophagy related 9B
Inha	153.076	-6.67496	0.475084	-14.0501	7.69659e-45	1.29202e-43	MGI:96569	Inha	inhibin alpha
Pgap4	106.836	-6.68939	0.542506	-12.3305	6.20427e-35	7.47707e-34	MGI:1914313	Tmem246	transmembrane protein 246
Pitx3	387.167	-6.73998	0.322504	-20.8989	5.48131e-97	3.06289e-95	MGI:1100498	Pitx3	paired-like homeodomain transcription factor 3
Slc9a2	166.423	-6.74599	0.474624	-14.2133	7.57267e-46	1.31073e-44	MGI:105075	Slc9a2	solute carrier family 9 (sodium/hydrogen exchanger), member 2
Gpr37	181.897	-6.75756	0.451372	-14.9712	1.1332e-50	2.25927e-49	MGI:1313297	Gpr37	G protein-coupled receptor 37
Chrnd	3270.56	-6.78839	0.37087	-18.3039	7.69857e-75	2.74446e-73	MGI:87893	Chrnd	cholinergic receptor, nicotinic, delta polypeptide
Marveld2	71.6373	-6.84993	0.633331	-10.8157	2.89999e-27	2.55493e-26	MGI:2446166	Marveld2	MARVEL (membrane-associating) domain containing 2
Grid1	81.5004	-6.87086	0.616849	-11.1386	8.13544e-29	7.61618e-28	MGI:95812	Grid1	glutamate receptor, ionotropic, delta 1
Pnmal2	2276.74	-6.87624	0.167073	-41.157	0	0	MGI:3645856	Pnmal2	PNMA-like 2
Tnnt1	3760.42	-6.89181	0.379343	-18.1678	9.29198e-74	3.21319e-72	MGI:1333868	Tnnt1	troponin T1, skeletal, slow
Zim1	66.3113	-6.90183	0.670204	-10.2981	7.18547e-25	5.73878e-24	MGI:1341879	Zim1	zinc finger, imprinted 1
Bex1	2321.01	-6.94874	0.175928	-39.4976	0	0	MGI:1328321	Bex1	brain expressed gene 1
Sgk2	111.546	-6.98759	0.56888	-12.2831	1.11675e-34	1.33292e-33	MGI:1351318	Sgk2	serum/glucocorticoid regulated kinase 2
Slc14a1	3303.61	-7.01962	0.153104	-45.8488	0	0	MGI:1351654	Slc14a1	solute carrier family 14 (urea transporter), member 1
Dmp1	330.6	-7.07495	0.376666	-18.7831	1.03888e-78	3.929e-77	MGI:94910	Dmp1	dentin matrix protein 1
A930003A15Rik	102.335	-7.1397	0.604611	-11.8088	3.51746e-32	3.80975e-31	MGI:1915412	A930003A15Rik	RIKEN cDNA A930003A15 gene
Ccdc8	92.5514	-7.14051	0.618319	-11.5483	7.53208e-31	7.77721e-30	MGI:3612184	Ccdc8	coiled-coil domain containing 8
Smyd1	3737.31	-7.1487	0.328605	-21.7547	6.23596e-105	3.9492e-103	MGI:104790	Smyd1	SET and MYND domain containing 1
Krt18	6619.61	-7.25649	0.124495	-58.2874	0	0	MGI:96692	Krt18	keratin 18
Jag2	978.354	-7.26372	0.250084	-29.0451	1.77634e-185	4.15741e-183	MGI:1098270	Jag2	jagged 2
Csn3	159.802	-7.27158	0.534086	-13.615	3.26145e-42	4.9641e-41	MGI:107461	Csn3	casein kappa
Asic2	62.9648	-7.27956	0.714965	-10.1817	2.39324e-24	1.87613e-23	MGI:1100867	Asic2	acid-sensing (proton-gated) ion channel 2
Galnt6	67.6701	-7.31901	0.703334	-10.4062	2.32365e-25	1.88566e-24	MGI:1891640	Galnt6	UDP-N-acetyl-alpha-D-galactosamine:polypeptide N-acetylgalactosaminyltransferase 6
Erbb3	364.163	-7.32823	0.387748	-18.8995	1.15221e-79	4.44081e-78	MGI:95411	Erbb3	erb-b2 receptor tyrosine kinase 3
Rgs8	75.3832	-7.34406	0.683582	-10.7435	6.35941e-27	5.54226e-26	MGI:108408	Rgs8	regulator of G-protein signaling 8
Chn1	175.321	-7.35082	0.522047	-14.0808	4.98635e-45	8.44073e-44	MGI:1915674	Chn1	chimerin 1
Ptgis	1032.33	-7.38168	0.42127	-17.5225	9.6555e-69	2.97003e-67	MGI:1097156	Ptgis	prostaglandin I2 (prostacyclin) synthase
Ckm	245.577	-7.39126	0.471615	-15.6722	2.3416e-55	5.3335e-54	MGI:88413	Ckm	creatine kinase, muscle
Ky	71.4475	-7.42442	0.711894	-10.4291	1.82614e-25	1.48728e-24	MGI:96709	Ky	kyphoscoliosis peptidase
Btbd17	190.086	-7.45144	0.52272	-14.2551	4.16625e-46	7.25008e-45	MGI:1919264	Btbd17	BTB (POZ) domain containing 17
Irf8	223.822	-7.54184	0.500017	-15.0832	2.08983e-51	4.26119e-50	MGI:96395	Irf8	interferon regulatory factor 8
Trp53i11	2230.3	-7.66318	0.196278	-39.0425	0	0	MGI:2670995	Trp53i11	transformation related protein 53 inducible protein 11
Crtac1	119.028	-7.66717	0.650051	-11.7947	4.15616e-32	4.48349e-31	MGI:1920082	Crtac1	cartilage acidic protein 1
Lrrn1	91.1221	-7.74614	0.70175	-11.0383	2.49674e-28	2.30136e-27	MGI:106038	Lrrn1	leucine rich repeat protein 1, neuronal
Rab15	350.302	-7.77269	0.446204	-17.4196	5.86179e-68	1.77936e-66	MGI:1916865	Rab15	RAB15, member RAS oncogene family
Actn2	476.279	-7.83401	0.41076	-19.072	4.31855e-81	1.71774e-79	MGI:109192	Actn2	actinin alpha 2
Crhr1	1058.58	-7.85114	0.28383	-27.6615	2.03152e-168	3.60516e-166	MGI:88498	Crhr1	corticotropin releasing hormone receptor 1
Hhip	787.922	-7.94042	0.334059	-23.7695	6.90046e-125	6.02354e-123	MGI:1341847	Hhip	Hedgehog-interacting protein
Ano5	206.64	-8.08052	0.585602	-13.7987	2.59657e-43	4.11501e-42	MGI:3576659	Ano5	anoctamin 5
Eya2	167.207	-8.12877	0.637083	-12.7594	2.76451e-37	3.60906e-36	MGI:109341	Eya2	EYA transcriptional coactivator and phosphatase 2
Sh2d5	373.286	-8.14907	0.477216	-17.0763	2.22975e-65	6.43003e-64	MGI:2446215	Sh2d5	SH2 domain containing 5
Gal	1151.11	-8.16441	0.320249	-25.4939	2.30159e-143	2.77376e-141	MGI:95637	Gal	galanin
Cacna1h	282.287	-8.27424	0.548816	-15.0765	2.3117e-51	4.70173e-50	MGI:1928842	Cacna1h	calcium channel, voltage-dependent, T type, alpha 1H subunit
Selp	292.246	-8.46721	0.589294	-14.3684	8.17028e-47	1.45471e-45	MGI:98280	Selp	selectin, platelet
Tmem30b	278.267	-8.48146	0.577754	-14.6801	8.65214e-49	1.64963e-47	MGI:2442082	Tmem30b	transmembrane protein 30B
Wnt7b	930.891	-9.02235	0.420629	-21.4497	4.59876e-102	2.83456e-100	MGI:98962	Wnt7b	wingless-type MMTV integration site family, member 7B
Grik3	702.429	-9.04364	0.473083	-19.1164	1.84475e-81	7.44773e-80	MGI:95816	Grik3	glutamate receptor, ionotropic, kainate 3
Nefm	547.098	-9.12225	0.536149	-17.0144	6.42351e-65	1.83599e-63	MGI:97314	Nefm	neurofilament, medium polypeptide
Heyl	1238.78	-9.13624	0.389992	-23.4267	2.2838e-121	1.84406e-119	MGI:1860511	Heyl	hairy/enhancer-of-split related with YRPW motif-like
Naip1	304.972	-9.1745	0.647153	-14.1767	1.27682e-45	2.19823e-44	MGI:1298223	Naip1	NLR family, apoptosis inhibitory protein 1
Col13a1	365.859	-9.43378	0.646974	-14.5814	3.68962e-48	6.92833e-47	MGI:1277201	Col13a1	collagen, type XIII, alpha 1
Nefl	367.436	-9.4823	0.661206	-14.3409	1.21454e-46	2.14123e-45	MGI:97313	Nefl	neurofilament, light polypeptide
Thbs4	715.003	-9.7274	0.559379	-17.3896	9.88654e-68	2.97314e-66	MGI:1101779	Thbs4	thrombospondin 4
Krt8	7691.08	-10.3564	0.25646	-40.3819	0	0	MGI:96705	Krt8	keratin 8

## Sheet: Shared_PTD25_RS_AND_PTD25_RL
Kleinberger, Sanders, Staes et al. (2022) - Additional file 10: Table S9. Differentially expressed (DE) genes in the PTD25 cell family
Comparison of genes, differentially expressed by either PTD25_RS versus PTD25, or PTD25_RL versus PTD25
Sorted alphabetically (ID)
PTD25_RSvsPTD25	baseMean	pvalue	padj	log2FoldChange_PTD25_RS	log2FoldChange_PTD25_RL	pvalue	padj	PTD25_RLvsPTD25	Shared #	Discordance #
1110046J04Rik	211.372	7.64839e-42	8.41375e-41	2.03159	/			/
1810034E14Rik	66.1694	1.31756e-13	4.77499e-13	2.00491	2.04286	5.35214e-13	2.32031e-12	1810034E14Rik	1
/				/	2.3115	3.56197e-16	1.87736e-15	1810062G17Rik
2010204K13Rik	93.8304	2.38738e-32	1.96803e-31	-2.3004	/			/
2010315B03Rik	60.6651	2.07101e-21	1.10781e-20	2.65168	2.26887	8.51409e-15	4.13267e-14	2010315B03Rik	2
2610008E11Rik	185.143	2.76475e-37	2.68801e-36	2.3078	/			/
2610035D17Rik	61.8483	2.75988e-19	1.33842e-18	2.34938	2.02922	1.60156e-13	7.13677e-13	2610035D17Rik	3
2610318N02Rik	34.0796	3.05816e-30	2.32734e-29	-6.21444	-6.26012	1.5742e-24	1.2419e-23	2610318N02Rik	4
2700054A10Rik	83.6027	2.29928e-35	2.09307e-34	3.7018	3.18996	4.07055e-25	3.27367e-24	2700054A10Rik	5
/				/	-2.04924	1.27203e-10	4.67926e-10	2810408A11Rik
2900041M22Rik	81.4207	1.39133e-27	9.66394e-27	3.54976	3.94291	1.19949e-32	1.32042e-31	2900041M22Rik	6
3300002P13Rik	83.3178	1.79935e-40	1.90418e-39	-8.35314	-6.01268	7.034e-48	1.30716e-46	3300002P13Rik	7
4930447F24Rik	107.254	8.05136e-41	8.58794e-40	4.48034	4.26628	5.67865e-36	7.17002e-35	4930447F24Rik	8
6430548M08Rik	851.131	7.40013e-90	2.54265e-88	-2.19834	-2.25081	1.09988e-80	4.34277e-79	6430548M08Rik	9
9130008F23Rik	79.3803	8.60747e-38	8.49127e-37	4.0599	3.06455	1.01222e-20	6.7491e-20	9130008F23Rik	10
9930012K11Rik	87.711	1.10267e-23	6.52274e-23	2.2801	2.21357	9.5125e-21	6.35045e-20	9930012K11Rik	11
A430078I02Rik	43.425	1.31798e-36	1.25201e-35	-4.25938	-3.98339	1.96778e-28	1.82003e-27	A430078I02Rik	12
A930003A15Rik	61.4981	3.08928e-36	2.89378e-35	-7.79643	-7.1397	3.51746e-32	3.80975e-31	A930003A15Rik	13
A930004D18Rik	134.15	2.62993e-42	2.93712e-41	2.70969	/			/
A930024E05Rik	87.1588	4.48021e-60	8.12931e-59	-3.60399	-3.39441	7.01484e-46	1.21678e-44	A930024E05Rik	14
AA467197	810.964	2.66127e-177	3.49406e-175	-3.65427	-2.55129	7.11011e-83	2.95931e-81	AA467197	15
Abat	90.3161	2.55481e-05	5.41866e-05	-2.17217	4.87572	2.62264e-53	5.60226e-52	Abat	16	1
Abca9	60.8423	9.23169e-22	5.02131e-21	3.58086	3.52894	4.00632e-20	2.59936e-19	Abca9	17
Abcc9	80.2348	3.14105e-41	3.3907e-40	-8.04239	-6.45999	8.53047e-43	1.32843e-41	Abcc9	18
Abcd2	132.209	1.14108e-30	8.8127e-30	2.119	/			/
Abhd14b	222.212	1.31606e-57	2.23481e-56	2.57706	2.74345	4.25545e-61	1.12473e-59	Abhd14b	19
Abi3bp	310.402	1.24345e-32	1.03188e-31	5.60352	4.10537	9.82831e-17	5.35123e-16	Abi3bp	20
Ablim1	1270.94	1.46525e-151	1.34445e-149	3.14163	3.43664	2.10482e-164	3.4334e-162	Ablim1	21
Ablim2	43.7861	1.18629e-35	1.08602e-34	-5.95026	-5.50274	2.37559e-29	2.266e-28	Ablim2	22
Acadsb	621.016	7.54301e-61	1.40175e-59	2.05022	/			/
/				/	3.8911	3.69652e-22	2.63322e-21	Ace
Ache	67.185	4.02606e-52	5.95938e-51	-5.45015	-5.26866	3.66988e-41	5.40738e-40	Ache	23
Ackr3	872.956	9.13411e-73	2.21149e-71	-2.02995	/			/
Acsl6	225.101	3.52018e-110	1.71744e-108	-7.24782	-5.22009	3.53828e-124	2.99161e-122	Acsl6	24
Acta1	4064.46	9.44941e-30	7.07457e-29	-5.45181	-4.17799	1.92195e-16	1.0308e-15	Acta1	25
Acta2	73317.1	3.11745e-258	9.32292e-256	3.42579	/			/
Actc1	5842.07	1.17191e-56	1.94903e-55	-7.85585	-6.12963	3.90289e-32	4.2159e-31	Actc1	26
Actg2	508.111	3.25265e-52	4.83674e-51	4.91512	2.53656	1.64551e-13	7.32452e-13	Actg2	27
Actn2	285.867	2.92693e-65	5.94554e-64	-9.69169	-7.83401	4.31855e-81	1.71774e-79	Actn2	28
Actn3	222.028	4.67932e-153	4.498e-151	-4.11987	-4.22225	5.61784e-121	4.49121e-119	Actn3	29
Adam11	43.7525	1.147e-16	4.90541e-16	-2.11506	/			/
Adam12	293.744	1.67463e-78	4.5759e-77	3.95058	4.4541	6.87455e-96	3.73795e-94	Adam12	30
Adam5	46.6765	4.81183e-24	2.89085e-23	3.88756	2.92108	2.89002e-13	1.2703e-12	Adam5	31
Adamts12	64.9542	2.17398e-18	1.00942e-17	2.58935	2.32551	6.44482e-14	2.93755e-13	Adamts12	32
Adamts14	351.028	1.78242e-118	1.00998e-116	-3.36762	-2.43106	9.69413e-61	2.54554e-59	Adamts14	33
/				/	-2.42715	5.33468e-39	7.37583e-38	Adamts4
Adamts5	245.728	2.0129e-64	4.00325e-63	3.0768	2.28003	2.21896e-32	2.42122e-31	Adamts5	34
/				/	2.22192	3.68759e-29	3.49067e-28	Adamtsl1
Adamtsl3	666.747	1.6373e-83	4.93298e-82	3.33021	3.93331	2.55869e-106	1.66614e-104	Adamtsl3	35
Adamtsl4	2336.02	3.15356e-242	8.34868e-240	4.84906	5.00619	2.8854e-235	1.22622e-232	Adamtsl4	36
Adcy4	43.9692	8.28127e-17	3.56244e-16	2.88175	2.94591	1.10143e-16	5.98687e-16	Adcy4	37
Add2	50.0336	1.16067e-36	1.10452e-35	-6.12822	-2.5087	2.15878e-20	1.42062e-19	Add2	38
Adgra3	476.711	3.85815e-84	1.17557e-82	2.29584	/			/
Adgrb2	109.839	4.25945e-67	9.12279e-66	-6.75785	-5.51953	1.86667e-63	5.18846e-62	Adgrb2	39
Adgrg1	130.871	7.59779e-43	8.69573e-42	3.27689	3.36833	5.44754e-43	8.59945e-42	Adgrg1	40
Adgrg2	610.811	4.89863e-129	3.38068e-127	4.18744	3.84437	1.38883e-100	8.30676e-99	Adgrg2	41
Adh7	665.535	6.9254e-54	1.07433e-52	2.0235	3.7941	1.78497e-177	3.69558e-175	Adh7	42
Adora1	126.05	6.67132e-60	1.2024e-58	-7.74306	-6.26134	2.05791e-63	5.71016e-62	Adora1	43
Adora2a	35.4403	8.1049e-34	6.99551e-33	-4.40824	-4.21966	1.46647e-26	1.25901e-25	Adora2a	44
Adra1d	203.917	6.47846e-46	8.06015e-45	3.16818	4.44946	4.06358e-88	1.88031e-86	Adra1d	45
Adssl1	876.98	3.48437e-88	1.1507e-86	-2.07776	-2.81167	4.46448e-128	4.16745e-126	Adssl1	46
Aebp1	20791.6	3.79711e-61	7.13017e-60	2.40424	3.76548	1.45687e-129	1.41729e-127	Aebp1	47
Afap1l1	300.355	1.43776e-196	2.39365e-194	-4.32108	-3.05114	9.91821e-118	7.66359e-116	Afap1l1	48
Afap1l2	442.117	8.32377e-90	2.85394e-88	2.9348	3.83506	2.66213e-146	3.33262e-144	Afap1l2	49
/				/	3.20423	7.55432e-26	6.25935e-25	Aff3
/				/	2.6085	3.41347e-108	2.28731e-106	Ahnak
Ahr	813.868	6.36756e-48	8.40113e-47	2.25083	/			/
AI467606	678.403	2.73498e-177	3.56187e-175	-2.77476	-2.95829	1.32585e-163	2.11991e-161	AI467606	50
AI504432	50.9861	3.25249e-28	2.30775e-27	-2.99581	-3.06162	7.37646e-24	5.65097e-23	AI504432	51
Aif1l	526.573	1.66692e-90	5.77064e-89	-2.86156	-2.36552	5.70742e-56	1.32808e-54	Aif1l	52
Aig1	232.175	9.33077e-134	6.81822e-132	-4.11176	-3.03982	8.61521e-80	3.33638e-78	Aig1	53
Ajm1	49.1609	1.06824e-17	4.78398e-17	3.08237	2.85235	2.15544e-14	1.0163e-13	Ajm1	54
Ak5	770.149	1.05513e-148	9.21045e-147	3.159	2.95701	7.64752e-119	5.96617e-117	Ak5	55
Akap12	1647.38	0	0	4.82412	4.83803	6.71026e-303	4.92563e-300	Akap12	56
Akap6	168.797	7.17182e-64	1.42282e-62	-2.36753	/			/
Akr1c14	83.6031	1.61085e-34	1.42697e-33	4.67167	3.75295	1.18026e-21	8.21905e-21	Akr1c14	57
/				/	-2.7777	1.13072e-45	1.94878e-44	Alcam
Aldh1a1	193.823	1.08438e-22	6.10374e-22	3.54263	2.91196	2.37697e-14	1.11554e-13	Aldh1a1	58
Aldh1l1	150.165	8.70077e-33	7.26519e-32	2.77138	3.66186	4.19114e-54	9.17111e-53	Aldh1l1	59
Aldh3b1	1358.95	6.14635e-101	2.55161e-99	-2.17043	/			/
Aldh3b2	49.7882	4.68802e-22	2.56894e-21	-2.18619	/			/
Alkbh2	190.147	4.11649e-60	7.48618e-59	-2.32195	/			/
Alox5	90.7659	4.74758e-50	6.60368e-49	-7.50894	-6.46121	6.53627e-48	1.21747e-46	Alox5	60
Alpk2	102.367	6.98109e-71	1.62446e-69	-3.79575	-3.78162	2.98649e-56	6.99983e-55	Alpk2	61
Alpk3	409.827	4.47014e-78	1.21529e-76	-7.08244	-6.28604	2.94379e-60	7.66763e-59	Alpk3	62
Alx1	30.267	8.00399e-08	2.05561e-07	2.88116	4.9575	6.5513e-21	4.41005e-20	Alx1	63
Amigo1	240.901	1.23115e-62	2.37253e-61	-2.41019	/			/
Amigo2	155.556	5.7658e-97	2.20644e-95	-3.58528	-2.13458	1.00994e-42	1.56672e-41	Amigo2	64
/				/	2.17762	2.39707e-94	1.24471e-92	Amotl2
Ang2	52.2996	1.36275e-20	7.00638e-20	4.20019	4.532	3.02014e-23	2.25276e-22	Ang2	65
Angpt1	426.861	3.19154e-65	6.4749e-64	3.64074	3.27897	3.08921e-48	5.81442e-47	Angpt1	66
Angpt4	174.089	2.34517e-51	3.39965e-50	6.13342	5.40453	2.21395e-39	3.0955e-38	Angpt4	67
Angptl4	177.196	1.17634e-35	1.07752e-34	-2.2793	/			/
Ank1	656.873	1.2736e-255	3.73951e-253	-6.19045	-4.16242	4.58175e-159	7.18355e-157	Ank1	68
Ankrd10	1143.84	1.83547e-281	6.89325e-279	-3.54348	-3.2894	1.27014e-211	3.94453e-209	Ankrd10	69
Ankrd12	433.66	4.89976e-47	6.28985e-46	2.2278	/			/
Ankrd29	161.028	5.74117e-56	9.37453e-55	4.26321	4.2558	5.82783e-54	1.27009e-52	Ankrd29	70
Ankrd37	37.5627	2.26396e-18	1.05059e-17	-2.46184	-2.59266	2.41915e-16	1.28806e-15	Ankrd37	71
/				/	2.15572	1.62194e-13	7.22359e-13	Ankrd55
Ano1	113.988	3.88013e-33	3.27892e-32	-2.00353	/			/
Ano5	124.073	9.19219e-48	1.20589e-46	-8.72997	-8.08052	2.59657e-43	4.11501e-42	Ano5	72
Anpep	689.298	9.50758e-47	1.21374e-45	2.12987	3.09286	3.11656e-88	1.44625e-86	Anpep	73
/				/	2.07806	1.10093e-124	9.45689e-123	Anxa2
Anxa3	4281.89	2.56686e-177	3.39772e-175	2.81715	3.13928	4.8342e-195	1.2198e-192	Anxa3	74
Anxa8	114.881	1.38761e-47	1.80714e-46	4.37405	3.30411	5.32992e-26	4.46436e-25	Anxa8	75
Aoc3	177.077	4.85397e-65	9.79835e-64	5.85922	3.59847	5.89418e-24	4.53262e-23	Aoc3	76
Aox1	439.343	1.2443e-42	1.41309e-41	2.29194	2.75641	2.00939e-55	4.58976e-54	Aox1	77
Apba1	240.589	6.14249e-51	8.82519e-50	2.96627	3.14625	5.24108e-53	1.11366e-51	Apba1	78
Apbb1ip	120.861	1.00872e-40	1.07453e-39	3.83573	3.6206	1.7697e-34	2.0937e-33	Apbb1ip	79
Apc2	116.91	2.2787e-26	1.50383e-25	2.5095	3.11466	5.72367e-38	7.68342e-37	Apc2	80
/				/	2.57353	4.9797e-99	2.91367e-97	Apln
Apobec2	110.048	6.38719e-71	1.48841e-69	-6.5114	-6.21104	3.30048e-57	7.94328e-56	Apobec2	81
Apod	39.3014	1.17747e-31	9.44605e-31	-3.64978	-3.12074	1.23264e-22	8.94244e-22	Apod	82
Apoe	56.3715	3.48803e-21	1.84079e-20	-2.50616	/			/
Apol10b	129.87	5.10474e-52	7.53532e-51	4.57356	3.81037	7.65777e-35	9.19445e-34	Apol10b	83
Apol6	82.0252	5.23086e-19	2.50068e-18	2.17765	2.20261	5.70033e-18	3.31728e-17	Apol6	84
Apol7a	37.2844	2.87477e-13	1.02347e-12	2.45773	2.51104	4.68768e-13	2.03937e-12	Apol7a	85
Apol9a	527.962	5.12526e-15	2.00601e-14	2.20284	2.8071	5.10769e-21	3.45556e-20	Apol9a	86
/				/	2.59386	4.16462e-33	4.65107e-32	Apol9b
Aqp1	5174.81	2.24741e-139	1.72826e-137	3.26718	4.69026	4.86474e-254	2.80608e-251	Aqp1	87
Aqp3	44.3269	3.9875e-31	3.12441e-30	-7.27444	-6.15396	3.7735e-28	3.43896e-27	Aqp3	88
Aqp5	4530.08	0	0	3.75624	3.93519	0	0	Aqp5	89
Ar	732.197	1.17044e-53	1.81049e-52	2.05919	2.54047	5.11951e-73	1.71525e-71	Ar	90
/				/	3.07667	1.32586e-122	1.09242e-120	Arc
Areg	53.9841	1.7864e-46	2.25909e-45	-4.91448	-4.61775	1.5718e-36	2.00656e-35	Areg	91
Arhgap22	821.552	1.0303e-146	8.75698e-145	-2.55436	/			/
Arhgap31	624.168	2.40521e-67	5.17891e-66	2.14526	/			/
Arhgdib	987.403	0	0	-3.68263	-3.10877	5.73963e-238	2.50512e-235	Arhgdib	92
Arhgef25	945.753	1.5783e-140	1.24332e-138	2.15116	/			/
/				/	-2.72934	2.85147e-18	1.68614e-17	Arhgef26
Arhgef28	147.767	3.36902e-63	6.59471e-62	-2.63684	-4.87809	7.04497e-78	2.62141e-76	Arhgef28	93
Arhgef39	137.176	3.34782e-25	2.10693e-24	-2.32021	/			/
Arhgef5	714.095	3.26599e-196	5.38189e-194	3.46541	3.00848	4.10549e-136	4.33331e-134	Arhgef5	94
/				/	2.7199	8.69719e-36	1.08624e-34	Arhgef6
/				/	-2.08065	3.72765e-148	4.97502e-146	Arhgef7
Arhgef9	246.043	2.45629e-59	4.35897e-58	2.82926	2.89919	7.69494e-58	1.88168e-56	Arhgef9	95
/				/	2.22967	3.69902e-28	3.37489e-27	Arl4d
Armcx1	116.082	2.02822e-44	2.44248e-43	-2.35375	-2.17265	5.80544e-33	6.45231e-32	Armcx1	96
Armcx4	237.677	4.89261e-106	2.25745e-104	-7.47336	-5.43317	9.295e-120	7.28665e-118	Armcx4	97
Armcx6	313.853	1.04222e-109	4.99428e-108	-3.44676	-3.57865	1.36136e-95	7.32818e-94	Armcx6	98
Arnt2	32.4759	6.8984e-10	2.03289e-09	2.92883	4.35074	3.20989e-20	2.09779e-19	Arnt2	99
Arpp21	36.1434	1.40147e-15	5.65407e-15	-5.11518	-2.78977	4.13831e-06	1.06791e-05	Arpp21	100
Arsa	1959	2.82668e-66	5.85983e-65	2.21354	2.59761	1.6956e-80	6.66233e-79	Arsa	101
Arsi	38.0704	6.7366e-11	2.10873e-10	3.20418	4.73346	4.20334e-22	2.98373e-21	Arsi	102
Arsj	178.194	1.26898e-51	1.84786e-50	3.49483	3.61838	2.67708e-52	5.59279e-51	Arsj	103
Arsk	316.005	2.52078e-49	3.43529e-48	2.09845	/			/
Art1	53.5487	3.92872e-33	3.31825e-32	-7.89099	-6.46352	9.82185e-32	1.04833e-30	Art1	104
Art5	34.828	1.46941e-29	1.09252e-28	-5.24236	-6.12517	1.62643e-23	1.22849e-22	Art5	105
Arx	48.2112	6.98901e-39	7.10292e-38	-5.51474	-4.408	5.66244e-31	5.87301e-30	Arx	106
Asap1	4805.33	5.27736e-194	8.3553e-192	2.87515	2.65238	4.22039e-146	5.20268e-144	Asap1	107
Asb2	59.1515	3.39285e-28	2.40523e-27	3.2823	/			/
Asf1b	1041.72	8.56265e-29	6.21755e-28	-3.06511	-2.54792	3.3051e-18	1.9437e-17	Asf1b	108
Asic1	538.181	3.78545e-52	5.61352e-51	2.48116	3.37685	1.72579e-87	7.82859e-86	Asic1	109
Asic2	37.7789	6.66357e-28	4.6787e-27	-7.60963	-7.27956	2.39324e-24	1.87613e-23	Asic2	110
Aspa	95.1347	2.0621e-16	8.69247e-16	2.01185	2.82458	1.34557e-29	1.29884e-28	Aspa	111
Aspn	258.275	9.44905e-31	7.32562e-30	4.77329	/			/
Atg9b	32.9731	3.4413e-27	2.35681e-26	-6.9925	-6.63019	2.58221e-23	1.93325e-22	Atg9b	112
Atl3	3555.97	8.36932e-107	3.89499e-105	2.03206	/			/
Atp10d	109.561	2.38617e-34	2.09425e-33	2.79712	/			/
Atp13a4	31.284	2.35224e-28	1.6771e-27	-5.09677	-2.73692	4.11475e-16	2.15884e-15	Atp13a4	113
Atp1a2	30.968	2.63621e-23	1.52862e-22	-3.6784	-3.34335	1.07876e-17	6.1886e-17	Atp1a2	114
Atp1a3	32.5808	1.61937e-29	1.2007e-28	-4.27206	-3.31683	1.42336e-20	9.45138e-20	Atp1a3	115
Atp2a1	400.608	1.13364e-188	1.6951e-186	-6.55513	-5.76541	7.2597e-158	1.12728e-155	Atp2a1	116
Atp2a3	171.748	2.85385e-49	3.87936e-48	2.35857	/			/
Atp8a1	39.806	5.11054e-33	4.30293e-32	-4.23802	-2.0268	1.74411e-13	7.75057e-13	Atp8a1	117
Atp9a	173.026	9.06066e-110	4.35478e-108	-5.62629	-6.30467	6.84484e-77	2.50085e-75	Atp9a	118
Atxn1	240.612	7.84475e-51	1.12111e-49	2.32954	/			/
AU021092	278.614	1.38288e-101	5.78554e-100	5.14692	3.23928	5.62363e-38	7.5554e-37	AU021092	119
Aunip	120.902	2.92167e-38	2.91968e-37	-2.54474	/			/
AW551984	280.377	4.98803e-164	5.33455e-162	-5.66307	-2.69827	5.36134e-80	2.08627e-78	AW551984	120
Axin2	204.626	7.57091e-35	6.7698e-34	2.6723	2.00861	3.24033e-18	1.90839e-17	Axin2	121
/				/	2.17581	1.09896e-49	2.15377e-48	Azin2
B3galt1	136.161	2.51837e-52	3.75177e-51	4.21088	3.29539	1.87804e-30	1.89909e-29	B3galt1	122
B3gnt9	224.806	8.14947e-51	1.16362e-49	2.30869	2.19323	4.34188e-42	6.55912e-41	B3gnt9	123
/				/	-3.80031	1.03923e-22	7.55631e-22	B4galnt4
Bace2	32.4699	4.98755e-27	3.38989e-26	-6.58809	-3.66109	3.92231e-21	2.66701e-20	Bace2	124
/				/	2.03112	1.0219e-28	9.53359e-28	Bach2
BC029722	705.744	1.17874e-79	3.29334e-78	2.1069	2.75572	8.33973e-125	7.20205e-123	BC029722	125
Bcam	34.2303	5.33834e-31	4.17073e-30	-5.63762	-3.72089	5.90955e-24	4.54228e-23	Bcam	126
Bcl2	144.552	2.78351e-44	3.33959e-43	3.2476	3.29237	6.15484e-43	9.65933e-42	Bcl2	127
Bcl3	159.31	1.59629e-74	4.08534e-73	-2.53849	-2.24821	5.54718e-52	1.14848e-50	Bcl3	128
Bcl6b	304.065	3.03209e-183	4.22114e-181	-4.1153	-3.34249	1.29957e-122	1.07624e-120	Bcl6b	129
Bdh2	502.867	5.95085e-60	1.07495e-58	2.00251	2.0703	8.03888e-58	1.96103e-56	Bdh2	130
Bex1	1393.64	3.40416e-180	4.61965e-178	-10.2857	-6.94874	0	0	Bex1	131
Bgn	59092.1	2.11256e-249	5.88204e-247	3.99426	3.62549	9.17363e-181	1.97527e-178	Bgn	132
/				/	2.04893	3.50161e-133	3.53422e-131	Bhlhe40
Bicdl1	72.4593	6.58207e-43	7.55465e-42	-3.26844	-2.65651	8.00616e-28	7.23917e-27	Bicdl1	133
Bik	31.9034	4.2305e-28	2.99117e-27	-3.78555	-3.19109	3.69453e-20	2.40577e-19	Bik	134
Blnk	77.0357	2.54376e-48	3.38378e-47	-6.84074	-3.29161	3.19648e-44	5.25127e-43	Blnk	135
Bmp4	616.087	5.29168e-161	5.44301e-159	4.60312	4.58729	1.35491e-152	1.91933e-150	Bmp4	136
/				/	4.42689	4.56047e-57	1.09269e-55	Bmp6
Bmper	162.084	3.51088e-40	3.69123e-39	3.60141	2.87304	7.80962e-24	5.97997e-23	Bmper	137
Boc	217.109	9.65929e-51	1.37313e-49	2.98262	3.04077	6.89063e-49	1.32001e-47	Boc	138
Brinp3	279.832	1.14587e-41	1.2554e-40	2.52842	3.65644	2.52595e-81	1.01471e-79	Brinp3	139
Brsk1	109.482	4.04887e-46	5.07649e-45	-2.59838	/			/
Btbd11	356.259	9.36461e-142	7.52383e-140	-2.89465	3.23928	5.62363e-38	7.5554e-37	AU021092	140
Btbd17	114.344	1.12971e-51	1.64802e-50	-8.06779	-7.45144	4.16625e-46	7.25008e-45	Btbd17	141
/				/	2.00846	1.68239e-29	1.62106e-28	C1qtnf1
/				/	2.17941	2.30482e-58	5.72624e-57	C1qtnf12
C1qtnf3	36.331	2.36131e-26	1.55771e-25	-3.61574	-2.47585	1.28801e-14	6.17029e-14	C1qtnf3	142
C1ra	1979.66	2.69283e-161	2.80558e-159	5.24011	6.04817	1.03021e-196	2.7728e-194	C1ra	143
C1rl	348.842	2.73182e-84	8.3712e-83	5.48648	5.70437	5.78802e-89	2.7093e-87	C1rl	144
C1s1	2851.89	1.08521e-79	3.04783e-78	6.34017	6.92162	2.64384e-85	1.14465e-83	C1s1	145
C430002N11Rik	228.662	2.88553e-74	7.3153e-73	5.73367	4.50959	9.11201e-45	1.52804e-43	C430002N11Rik	146
C920009B18Rik	104.196	7.48557e-32	6.05938e-31	4.00143	4.70836	1.07166e-42	1.6574e-41	C920009B18Rik	147
Cables1	541.82	1.05753e-150	9.48783e-149	4.66333	3.73076	4.68174e-90	2.25688e-88	Cables1	148
Cacna1h	169.372	7.75229e-51	1.10986e-49	-9.43283	-8.27424	2.3117e-51	4.70173e-50	Cacna1h	149
Cacna1i	85.1612	6.04637e-59	1.06133e-57	-5.9961	-2.86423	7.63779e-39	1.04705e-37	Cacna1i	150
Cacna1s	92.3223	3.33591e-53	5.10148e-52	-7.07065	-4.87994	1.30621e-54	2.91755e-53	Cacna1s	151
Cacnb1	233.362	4.44688e-65	8.98781e-64	-3.45919	-2.95764	1.52499e-43	2.44558e-42	Cacnb1	152
Cacnb2	170.812	6.44502e-37	6.19896e-36	2.11366	/			/
Cacng1	473.16	9.55002e-30	7.13997e-29	-4.64982	-3.58935	8.52199e-17	4.65567e-16	Cacng1	153
Cacng6	34.6884	9.54245e-30	7.13761e-29	-6.173	-5.7506	8.45588e-25	6.73343e-24	Cacng6	154
Cacng7	181.701	5.55869e-43	6.41194e-42	2.44892	2.67721	7.29773e-48	1.35461e-46	Cacng7	155
Cadm4	89.5583	7.34266e-57	1.2275e-55	-3.76201	-3.23749	4.03786e-40	5.77057e-39	Cadm4	156
Cadps	322.74	2.7712e-79	7.67617e-78	3.07409	/			/
Calca	50.6215	4.48275e-34	3.90464e-33	-7.31678	-4.96006	8.95624e-35	1.07216e-33	Calca	157
Calcb	37.052	1.95868e-26	1.29634e-25	-3.29273	/			/
Cald1	13414.8	1.1882e-167	1.33252e-165	2.30647	/			/
Calhm2	160.832	2.85275e-39	2.91945e-38	2.25678	/			/
Calhm5	81.6155	1.50766e-34	1.33702e-33	3.54632	2.95458	7.68836e-23	5.6257e-22	Calhm5	158
Calml4	121.45	4.09995e-26	2.67732e-25	2.2064	/			/
Camk1d	386.182	4.27696e-62	8.18348e-61	2.11944	2.58856	9.50716e-86	4.16074e-84	Camk1d	159
Camk2b	66.1774	2.77462e-28	1.97216e-27	-2.57004	-2.7939	3.88367e-26	3.27848e-25	Camk2b	160
Camk4	488.868	2.28103e-152	2.16684e-150	6.10269	3.3974	1.02802e-44	1.72036e-43	Camk4	161
Capn3	75.9038	3.84676e-52	5.6992e-51	-6.30434	-4.96382	3.37887e-46	5.89896e-45	Capn3	162
Capn6	2446.23	0	0	3.04334	2.49989	3.27349e-210	9.78956e-208	Capn6	163
Car3	71.7966	5.95148e-20	2.98017e-19	4.55789	5.43067	4.99853e-27	4.37277e-26	Car3	164
Car5b	1388.44	6.44851e-268	2.16952e-265	3.25977	3.23476	5.62468e-242	2.75251e-239	Car5b	165
Card10	70.204	4.9809e-59	8.75261e-58	-4.18181	-3.90362	3.21034e-45	5.46299e-44	Card10	166
Carmil1	379.583	6.36004e-124	4.01204e-122	3.92973	2.44883	8.98408e-44	1.44794e-42	Carmil1	167
Carmn	36.1106	4.69392e-13	1.64895e-12	2.55882	2.54072	3.67498e-12	1.50246e-11	Carmn	168
Casp12	315.687	2.17535e-54	3.42395e-53	2.90393	3.50635	2.33838e-73	7.96678e-72	Casp12	169
Casp3	3214.75	2.3666e-143	1.95991e-141	-2.15215	-2.43156	7.01616e-157	1.05892e-154	Casp3	170
Casq2	824.739	4.50351e-67	9.63273e-66	-7.14339	-5.28622	9.08419e-37	1.168e-35	Casq2	171
Cav2	5242.99	7.60985e-152	7.10356e-150	-2.95271	-3.33963	9.8341e-168	1.70764e-165	Cav2	172
Cavin2	246.397	5.55862e-84	1.69051e-82	3.271	/			/
Cavin3	1289.79	6.82191e-136	5.10033e-134	2.30393	/			/
Cbfa2t3	73.2621	4.59164e-55	7.34891e-54	-5.71614	-5.02405	4.27343e-45	7.24152e-44	Cbfa2t3	173
Cbr1	332.662	1.59692e-90	5.54593e-89	-3.05657	/			/
Cbr2	1434.35	0	0	5.78134	4.17945	2.20133e-157	3.38565e-155	Cbr2	174
Cbx2	424.896	1.10492e-88	3.67148e-87	-2.14127	-2.38237	1.26053e-88	5.88332e-87	Cbx2	175
Cc2d2a	254.516	6.60117e-60	1.19109e-58	2.32783	/			/
Ccdc3	158.026	7.72825e-91	2.69554e-89	-4.40998	/			/
/				/	2.20762	1.22071e-14	5.85796e-14	Ccbe1
/				/	2.05732	3.76376e-17	2.09301e-16	Ccdc74a
Ccdc8	56.5373	5.14479e-46	6.44056e-45	-5.90994	-7.14051	7.53208e-31	7.77721e-30	Ccdc8	176
Ccdc80	4133.91	1.33164e-289	5.51401e-287	4.81746	4.04169	2.43915e-182	5.39587e-180	Ccdc80	177
Ccdc88c	69.5235	2.14118e-55	3.44401e-54	-5.77345	-5.87548	4.47267e-42	6.75039e-41	Ccdc88c	178
/				/	4.91381	2.63016e-128	2.46945e-126	Ccl2
Ccl5	81.9444	2.94748e-14	1.10772e-13	2.37663	/			/
/				/	4.70384	1.1388e-183	2.62722e-181	Ccl7
Ccl8	32.6819	1.1921e-13	4.33415e-13	-2.65113	/			/
Ccl9	258.455	2.56104e-36	2.41297e-35	5.17861	7.1848	9.78284e-68	2.94745e-66	Ccl9	179
/				/	2.14736	1.31245e-96	7.25845e-95	Ccn1
Ccn2	3049.91	1.50112e-57	2.54104e-56	2.02721	2.30114	4.04279e-65	1.16169e-63	Ccn2	180
Ccn3	982.315	7.13338e-67	1.51376e-65	5.70852	5.14857	1.3435e-49	2.62031e-48	Ccn3	181
Ccn4	1504.38	5.73342e-105	2.56479e-103	2.08827	/			/
/				/	2.36329	1.23685e-33	1.41158e-32	Ccn5
Ccnd3	5422.84	3.60906e-239	8.96657e-237	-2.53078	-2.72489	3.12174e-239	1.40036e-236	Ccnd3	182
Ccne1	993.211	1.25492e-210	2.41258e-208	-4.3764	-3.89727	7.71754e-150	1.04732e-147	Ccne1	183
Ccne2	224.938	1.39403e-34	1.23694e-33	-2.32352	-2.45261	1.39456e-32	1.53307e-31	Ccne2	184
/				/	-2.36473	1.50853e-32	1.65498e-31	Ccnf
Cd1d1	45.5951	1.56203e-17	6.94527e-17	-2.06716	-2.05056	1.41441e-14	6.75378e-14	Cd1d1	185
Cd200	365.1	1.33044e-151	1.22773e-149	-2.74816	-2.08589	3.24014e-84	1.38061e-82	Cd200	186
Cd248	921.096	2.49446e-86	7.94536e-85	2.38183	3.01117	7.98427e-125	6.93215e-123	Cd248	187
/				/	-3.42181	9.94444e-167	1.67284e-164	Cd24a
Cd28	70.4026	8.24199e-60	1.48053e-58	-4.02572	-3.75713	1.28124e-45	2.20348e-44	Cd28	188
Cd300lb	102.453	1.80675e-68	3.98053e-67	-3.37898	-3.91611	7.33653e-60	1.8896e-58	Cd300lb	189
Cd34	1056.84	4.99668e-206	9.38272e-204	4.11502	4.42783	3.17391e-223	1.22037e-220	Cd34	190
/				/	-2.7483	6.84218e-19	4.17748e-18	Cd53
Cd74	31.921	1.91853e-16	8.10418e-16	2.95488	/			/
Cd93	32.2921	2.74856e-15	1.09111e-14	-2.53753	/			/
Cdc6	620.892	1.26806e-50	1.7916e-49	-2.61917	/			/
Cdh11	635.458	1.66066e-104	7.3879e-103	3.87784	2.22618	2.01749e-31	2.12805e-30	Cdh11	191
Cdh15	4601.06	1.96815e-56	3.23993e-55	-4.34069	-3.52907	1.09903e-33	1.25696e-32	Cdh15	192
Cdh23	96.6887	1.08009e-20	5.57442e-20	-2.12831	/			/
Cdhr1	66.3256	8.5528e-28	5.97918e-27	6.709	4.64243	1.06223e-13	4.78624e-13	Cdhr1	193
Cdkn1a	7542.69	8.51209e-288	3.43654e-285	-4.5619	-4.59607	4.86533e-254	2.80608e-251	Cdkn1a	194
Cdkn1c	541.977	1.47129e-267	4.84896e-265	-3.83596	/			/
Cdo1	103.505	1.5523e-21	8.35602e-21	2.46812	/			/
Cdsn	520.406	7.79025e-88	2.53639e-86	2.95163	/			/
/				/	2.02122	6.48615e-33	7.19401e-32	Cebpd
Cecr2	62.2764	3.91914e-37	3.8035e-36	-7.74538	-6.45641	5.59046e-36	7.06972e-35	Cecr2	195
Cemip	177.461	7.50941e-34	6.49194e-33	2.23683	2.26911	6.43638e-32	6.88808e-31	Cemip	196
Cenpv	463.022	5.24882e-172	6.37317e-170	-3.25412	/			/
Cercam	282.532	1.63151e-58	2.83609e-57	2.11337	/			/
Cerox1	75.6432	1.19929e-41	1.31126e-40	-2.77924	-2.36207	4.95914e-28	4.50676e-27	Cerox1	197
Cfh	75.3597	3.24735e-10	9.78202e-10	-2.52804	2.53441	8.80733e-15	4.27373e-14	Cfh	198	2
Chchd10	213.483	1.5307e-114	8.26733e-113	-3.66052	-2.41416	6.42051e-56	1.49187e-54	Chchd10	199
Chd5	103.079	2.46711e-21	1.31273e-20	2.05894	/			/
Chka	1269.88	3.01991e-220	6.33358e-218	-2.59713	/			/
Chmp4c	38.6006	2.16638e-20	1.10572e-19	4.2519	3.4228	4.71665e-13	2.05142e-12	Chmp4c	200
Chn1	105.469	1.72067e-50	2.41417e-49	-7.96812	-7.35082	4.98635e-45	8.44073e-44	Chn1	201
Chn2	50.2553	5.4762e-37	5.27656e-36	-5.35672	/			/
Chrdl1	294.38	3.07596e-56	5.04814e-55	5.54537	6.44394	6.60583e-74	2.30904e-72	Chrdl1	202
Chrm4	53.4285	3.24326e-43	3.77072e-42	-5.42913	-2.86341	9.08088e-27	7.8589e-26	Chrm4	203
Chrna1	3397.47	1.0644e-114	5.76813e-113	-5.25624	-4.43624	3.06162e-73	1.03436e-71	Chrna1	204
Chrnb1	948.975	4.86515e-92	1.73056e-90	-3.23824	-3.42563	5.86047e-88	2.70402e-86	Chrnb1	205
Chrnd	1968.5	1.14984e-113	6.04847e-112	-8.32713	-6.78839	7.69857e-75	2.74446e-73	Chrnd	206
Chrng	1072.52	5.00518e-69	1.11796e-67	-7.2887	-5.74161	1.39033e-41	2.07893e-40	Chrng	207
Chst1	480.09	1.03536e-96	3.94341e-95	6.64571	6.43206	1.94618e-89	9.21666e-88	Chst1	208
Chst10	287.621	3.42098e-104	1.50533e-102	4.0174	3.59558	2.44235e-79	9.34632e-78	Chst10	209
Cib2	422.733	5.6864e-70	1.2952e-68	2.65293	2.68728	2.02423e-65	5.84782e-64	Cib2	210
Cish	72.9855	3.74664e-43	4.34659e-42	-2.87404	-2.83824	1.44931e-34	1.72348e-33	Cish	211
/				/	-2.73866	3.0525e-30	3.05799e-29	Ckb
Ckm	148.108	5.98306e-69	1.3327e-67	-7.57463	-7.39126	2.3416e-55	5.3335e-54	Ckm	212
Clcn5	519.841	4.44403e-108	2.09844e-106	-2.1864	/			/
/				/	2.19236	2.53091e-43	4.01885e-42	Clec2d
Clip4	212.74	3.29411e-91	1.1615e-89	-2.96483	/			/
/				/	3.85774	1.31721e-20	8.75733e-20	Clmn
Clmp	415.877	1.9993e-60	3.66895e-59	2.1682	/			/
/				/	-2.22877	2.85735e-35	3.4957e-34	Clu
Cmklr1	119.717	1.61732e-46	2.04847e-45	3.01432	/			/
/				/	-2.35144	9.38538e-12	3.73496e-11	Cmpk2
Cnbd2	82.498	2.41661e-21	1.28713e-20	2.13022	/			/
Cnksr1	49.6466	1.1748e-38	1.18426e-37	-3.6412	-3.56102	1.65391e-30	1.67981e-29	Cnksr1	213
Cnn1	141.212	5.17917e-70	1.18133e-68	3.83488	/			/
Cnn2	9243.1	9.13624e-206	1.69587e-203	2.23899	/			/
Cnot6l	993.643	5.8874e-52	8.67479e-51	-2.05064	-2.56532	3.48004e-68	1.06237e-66	Cnot6l	214
/				/	2.15059	2.61233e-15	1.31055e-14	Cnrip1
Cobl	386.992	3.82125e-97	1.46927e-95	-2.21376	-3.06303	2.59284e-128	2.44864e-126	Cobl	215
Col10a1	42.1688	3.43784e-10	1.03327e-09	-3.52123	-3.6151	1.53566e-09	5.24634e-09	Col10a1	216
Col11a1	1644.6	1.43815e-168	1.64289e-166	4.48005	2.55987	9.95682e-50	1.95374e-48	Col11a1	217
Col12a1	4446.23	9.90846e-135	7.30647e-133	4.1503	3.86163	1.67998e-103	1.04346e-101	Col12a1	218
Col13a1	219.714	3.12054e-61	5.8871e-60	-9.27294	-9.43378	3.68962e-48	6.92833e-47	Col13a1	219
Col16a1	1217.9	1.40768e-85	4.42269e-84	2.57749	2.69836	1.15058e-83	4.82616e-82	Col16a1	220
Col17a1	33.0553	9.13844e-19	4.33284e-18	-2.53433	-2.92276	4.45668e-18	2.60387e-17	Col17a1	221
/				/	-2.46844	8.90357e-128	8.12337e-126	Col18a1
Col1a1	41197	1.41611e-169	1.66926e-167	3.84569	3.40564	2.76755e-117	2.12825e-115	Col1a1	221
Col1a2	76074.4	0	0	4.40934	4.35666	7.40801e-278	4.78528e-275	Col1a2	223
Col3a1	12456.5	1.68914e-50	2.37199e-49	2.23047	/			/
Col4a5	1739.5	2.27919e-80	6.49147e-79	2.53766	2.72424	4.03088e-82	1.64797e-80	Col4a5	224
Col4a6	713.564	1.79851e-27	1.24546e-26	2.22678	5.56012	2.71583e-157	4.13755e-155	Col4a6	225
Col5a1	3946.55	6.07356e-73	1.4816e-71	2.16105	2.01793	2.59354e-56	6.09651e-55	Col5a1	226
Col5a2	12794.4	1.91967e-132	1.38396e-130	2.59986	2.55914	6.19743e-113	4.52861e-111	Col5a2	227
Col8a1	3368.7	1.10341e-142	8.99949e-141	4.15083	3.5331	4.38042e-92	2.16992e-90	Col8a1	228
Col8a2	273.301	3.5906e-54	5.60779e-53	6.58416	2.16607	2.18909e-06	5.80771e-06	Col8a2	229
Colec12	4367.75	2.98874e-187	4.38775e-185	3.85509	3.62546	5.61028e-147	7.19051e-145	Colec12	230
Coq8a	58.4133	3.32212e-26	2.18085e-25	-2.54635	/			/
Coro2a	110.162	1.84656e-34	1.62685e-33	-2.69605	-3.42419	1.15289e-39	1.62745e-38	Coro2a	231
Cox8b	52.6685	1.83115e-34	1.61415e-33	-3.82273	-2.3486	2.0263e-16	1.08569e-15	Cox8b	232
Cp	1188.18	1.91722e-61	3.63393e-60	4.42708	4.64825	1.24201e-60	3.25076e-59	Cp	233
Cpeb1	288.354	1.0285e-61	1.96096e-60	3.34147	4.19433	2.39535e-92	1.19023e-90	Cpeb1	234
Cped1	95.2734	3.84396e-21	2.02466e-20	2.46687	2.44516	3.54015e-19	2.19462e-18	Cped1	235
Cpne8	704.812	5.18713e-165	5.62194e-163	3.28676	2.95692	2.21627e-122	1.81678e-120	Cpne8	236
Cpq	1325.1	5.35701e-44	6.37043e-43	2.03988	/			/
Crabp1	64.976	2.63939e-09	7.48437e-09	2.33862	3.98884	1.47216e-23	1.11457e-22	Crabp1	237
/				/	2.47225	7.72347e-138	8.31509e-136	Crabp2
Creb3l1	1759.32	3.20127e-281	1.17494e-278	2.65207	/			/
/				/	2.06779	1.10139e-25	9.08396e-25	Crebl2
Crebrf	353.427	1.70898e-37	1.66959e-36	2.16014	/			/
Crhr1	635.627	9.17654e-111	4.50431e-109	-9.9641	-7.85114	2.03152e-168	3.60516e-166	Crhr1	238
Crim1	595.576	4.12882e-142	3.33382e-140	4.16536	4.36838	7.1717e-148	9.4931e-146	Crim1	239
Crlf1	854.051	1.6243e-103	7.03241e-102	3.81907	/			/
Crmp1	160.257	1.22342e-64	2.4482e-63	-8.22511	-6.10379	1.37181e-82	5.66583e-81	Crmp1	240
Crtac1	71.417	6.84082e-36	6.32355e-35	-8.34922	-7.66717	4.15616e-32	4.48349e-31	Crtac1	241
Crygs	30.6663	1.09244e-10	3.37837e-10	3.73769	5.23082	1.23416e-19	7.80359e-19	Crygs	242
Csf1	7353.89	7.63147e-114	4.04068e-112	2.77535	3.42144	8.06183e-152	1.13209e-149	Csf1	243
Csf2rb	66.7336	5.21761e-16	2.15222e-15	4.1461	5.83655	4.62839e-30	4.60529e-29	Csf2rb	244
Csf2rb2	32.5243	1.4889e-08	4.00938e-08	2.57641	3.34398	6.16068e-13	2.66155e-12	Csf2rb2	245
Csmd3	48.2488	3.39716e-25	2.13632e-24	5.58003	3.25873	5.95829e-09	1.94739e-08	Csmd3	246
Csn3	95.8814	1.16711e-41	1.27781e-40	-8.66067	-7.27158	3.26145e-42	4.9641e-41	Csn3	247
Csrp2	3521.99	2.36991e-212	4.66727e-210	3.08533	2.38526	1.18993e-112	8.57868e-111	Csrp2	248
Ctf1	33.585	1.24053e-29	9.24049e-29	-4.3733	-2.5817	4.66031e-16	2.43876e-15	Ctf1	249
Cthrc1	755.686	8.12445e-74	2.03099e-72	3.58359	4.15553	1.01877e-89	4.85314e-88	Cthrc1	250
Ctsh	40.9001	1.27816e-17	5.70981e-17	-2.56582	-2.80713	1.18764e-16	6.44244e-16	Ctsh	251
Ctso	363.286	5.92316e-52	8.71951e-51	2.00908	/			/
Cttnbp2	33.3791	3.9581e-17	1.72382e-16	-2.65026	-2.30806	3.87657e-12	1.58167e-11	Cttnbp2	252
/				/	2.58418	5.06619e-40	7.221e-39	Cxcl1
Cxcl12	11582.7	0	0	5.31323	5.19912	0	0	Cxcl12	253
Cxcl3	72.6573	2.22171e-17	9.80553e-17	3.55173	5.30756	3.29552e-37	4.29535e-36	Cxcl3	254
Cxcl5	266.825	1.08811e-81	3.16041e-80	4.33141	4.65925	5.15605e-92	2.54633e-90	Cxcl5	255
Cxcr2	49.9025	1.97333e-20	1.00878e-19	-2.44297	-2.07929	7.80483e-14	3.54743e-13	Cxcr2	256
Cxcr4	552.352	1.13064e-115	6.23164e-114	-3.31165	/			/
Cyb5r3	14493.1	3.42497e-197	5.76144e-195	2.02549	/			/
Cygb	33.1188	4.11878e-13	1.45291e-12	-2.04503	/			/
Cyp2c55	32.9683	7.33313e-14	2.70063e-13	3.02144	2.81651	1.52168e-11	5.95867e-11	Cyp2c55	257
Cyp7b1	82.4752	2.26739e-23	1.31855e-22	2.20203	2.04721	8.54283e-19	5.19421e-18	Cyp7b1	258
Cyria	68.9706	9.9069e-38	9.74339e-37	-8.0764	-5.53277	4.48058e-44	7.28174e-43	Cyria	259
D630003M21Rik	36.5953	2.49735e-28	1.77742e-27	-3.97625	-2.69678	3.54405e-16	1.86913e-15	D630003M21Rik	260
Daam2	208.364	2.77213e-72	6.66177e-71	3.65671	3.11796	2.90734e-49	5.62282e-48	Daam2	261
Dach2	66.5302	3.74096e-26	2.45281e-25	4.36819	4.53295	1.81636e-27	1.61789e-26	Dach2	262
/				/	-2.72861	1.65493e-20	1.09486e-19	Dact1
Dact2	413.579	7.71202e-69	1.71545e-67	2.19846	2.43984	7.9891e-78	2.95908e-76	Dact2	263
Dapk2	124.918	3.66323e-72	8.73818e-71	-4.7354	-3.65681	1.08335e-47	1.99943e-46	Dapk2	264
Dbndd1	75.2694	1.08756e-52	1.63377e-51	-3.5307	-3.4366	2.47604e-41	3.68871e-40	Dbndd1	265
Dchs1	345.613	2.19703e-54	3.4547e-53	-2.42568	/			/
Dcn	295.598	2.36932e-50	3.31561e-49	-5.33587	-4.44002	3.74896e-33	4.20138e-32	Dcn	266
Dctpp1	564.124	7.44568e-45	9.03383e-44	-2.19309	/			/
Dcxr	115.145	5.56378e-22	3.04678e-21	2.06966	2.0954	1.16174e-20	7.73327e-20	Dcxr	267
Ddah1	2951.73	5.66707e-113	2.91457e-111	2.41582	/			/
Ddc	59.8791	8.20251e-19	3.89824e-18	-2.25632	/			/
Ddx25	54.8984	1.1116e-45	1.37242e-44	-5.52255	-3.22371	3.82542e-33	4.2841e-32	Ddx25	268
Ddx39a	1998.56	1.0787e-35	9.90894e-35	-2.05061	/			/
Ddx58	968.01	1.37098e-59	2.4464e-58	2.66624	2.63602	5.83797e-52	1.20714e-50	Ddx58	269
Dennd4a	543.514	6.64633e-68	1.44847e-66	2.41385	/			/
/				/	2.00256	1.70983e-51	3.4952e-50	Deptor
Des	9920.02	4.28136e-79	1.17986e-77	-6.15988	-5.44591	2.45402e-55	5.58169e-54	Des	270
Dgkd	1387.59	8.04056e-220	1.66471e-217	-2.4313	/			/
Dglucy	544.227	3.35222e-175	4.19651e-173	3.20831	2.19823	8.33887e-74	2.89601e-72	Dglucy	271
Dhrs3	422.478	5.37212e-86	1.70106e-84	2.74942	2.62446	1.19739e-71	3.89068e-70	Dhrs3	272
Dhrs9	128.711	7.22105e-32	5.85112e-31	3.23754	4.39426	1.22093e-56	2.8868e-55	Dhrs9	273
Dio2	154.097	3.88568e-17	1.69274e-16	3.17515	3.09738	6.27797e-15	3.07244e-14	Dio2	274
/				/	2.53874	3.90349e-46	6.80016e-45	Dipk1b
Disp2	84.8275	1.54519e-29	1.14728e-28	-2.4569	/			/
Dixdc1	131.167	6.67096e-37	6.40865e-36	2.61067	/			/
Dkk2	201.941	4.81246e-34	4.1828e-33	2.73916	/			/
/				/	3.2102	2.84071e-41	4.22029e-40	Dkk3
Dlc1	456.663	2.93194e-117	1.63269e-115	3.30533	2.94307	1.44056e-85	6.28744e-84	Dlc1	275
Dll1	417.103	7.42695e-238	1.81724e-235	-5.41453	-4.60562	1.14682e-181	2.5027e-179	Dll1	276
Dlx3	35.6885	1.03312e-18	4.88261e-18	-2.89473	/			/
Dmd	66.3075	1.95549e-14	7.42341e-14	2.45681	/			/
Dmp1	199.752	5.86599e-99	2.33901e-97	-7.29867	-7.07495	1.03888e-78	3.929e-77	Dmp1	277
Dna2	197.534	2.41655e-94	8.90978e-93	-3.57683	-3.29787	1.71143e-70	5.41918e-69	Dna2	278
Dnaaf3	46.9314	1.87887e-16	7.93875e-16	-2.03032	/			/
Dnm1	1301.9	2.84821e-72	6.83444e-71	2.42798	2.62674	3.59824e-75	1.29417e-73	Dnm1	279
Dnm3	71.0784	5.59465e-13	1.95898e-12	2.24586	3.71169	1.11008e-32	1.22283e-31	Dnm3	280
Doc2b	311.883	1.72945e-149	1.52617e-147	-3.34134	/			/
Dock3	119.48	2.13059e-52	3.177e-51	-3.93209	/			/
/				/	-2.26935	9.5103e-63	2.61639e-61	Dock8
Dok7	345.968	2.25626e-162	2.38146e-160	-6.57334	-5.44496	1.13172e-137	1.21034e-135	Dok7	281
Dpep1	94.6641	1.12857e-62	2.17745e-61	-5.888	-4.45166	1.89555e-50	3.7606e-49	Dpep1	282
Dpp7	2114.26	4.5019e-61	8.43401e-60	2.22314	2.74534	6.80304e-82	2.76731e-80	Dpp7	283
Dpt	93.9654	1.56836e-20	8.04556e-20	5.68705	5.38616	1.15216e-17	6.60031e-17	Dpt	284
Dpyd	286.492	1.62721e-38	1.63521e-37	-2.70732	-2.71172	1.92543e-33	2.17743e-32	Dpyd	285
Dpysl3	23969.6	0	0	5.87469	4.66357	0	0	Dpysl3	286
Dse	549.805	8.31685e-131	5.83951e-129	3.44063	2.36135	1.25706e-55	2.87946e-54	Dse	287
/				/	2.07996	6.7804e-52	1.40021e-50	Dst
Duoxa1	82.6747	6.25963e-20	3.12672e-19	2.2057	2.79014	6.95437e-30	6.8147e-29	Duoxa1	288
Dusp13	67.0205	2.59921e-22	1.44392e-21	-2.72373	-2.12163	3.21842e-13	1.41196e-12	Dusp13	289
Dusp2	205.084	1.35622e-123	8.52202e-122	-6.533	-6.2905	2.00426e-97	1.1317e-95	Dusp2	290
Dusp23	31.0587	3.37377e-13	1.19585e-12	3.18035	3.35679	5.04088e-14	2.3166e-13	Dusp23	291
Dusp27	341.438	4.1127e-105	1.84489e-103	-3.46212	-4.03346	5.08002e-106	3.29467e-104	Dusp27	292
/				/	-2.02641	3.1908e-105	2.03669e-103	Dusp4
Dusp5	276.223	5.93203e-120	3.44591e-118	-3.32305	/			/
Dusp6	1411.46	8.69244e-221	1.87166e-218	-3.16042	-2.8312	3.13581e-156	4.6459e-154	Dusp6	293
Dusp9	188.44	2.97295e-130	2.07836e-128	-5.13803	-3.13499	2.69735e-80	1.05471e-78	Dusp9	294
Dynap	327.049	9.91089e-68	2.15122e-66	2.53268	2.43007	4.63226e-57	1.10824e-55	Dynap	295
Dync1i1	350.45	3.14708e-61	5.93024e-60	2.15401	/			/
Dyrk3	94.4395	3.33832e-59	5.89831e-58	-3.16015	/			/
/				/	2.22855	1.45827e-11	5.72286e-11	Dzank1
Dzip1	258.161	7.05649e-66	1.45166e-64	2.59685	2.05656	1.30856e-37	1.72787e-36	Dzip1	296
E2f2	988.583	0	0	-5.92511	-5.33518	0	0	E2f2	297
E2f6	293.976	5.90056e-171	7.00648e-169	-5.04114	-3.10708	8.13189e-93	4.06569e-91	E2f6	298
E2f8	448.206	1.40446e-102	5.92184e-101	-3.14084	-2.89902	1.25523e-76	4.55522e-75	E2f8	299
Ebf1	390.796	2.27358e-89	7.69729e-88	3.37331	4.11377	7.55548e-127	6.85469e-125	Ebf1	300
Ecm1	18490.7	3.73448e-125	2.41232e-123	3.53932	4.14463	2.0008e-150	2.73822e-148	Ecm1	301
Edil3	1830.38	1.03314e-56	1.72179e-55	2.45624	/			/
Edn1	173.279	6.33909e-48	8.3704e-47	3.57112	3.26565	2.03201e-37	2.66354e-36	Edn1	302
Efemp1	2474.87	7.33654e-172	8.84163e-170	4.97872	6.29146	5.10044e-251	2.74557e-248	Efemp1	303
/				/	2.77342	2.24585e-26	1.90986e-25	Efhc1
Efr3b	141.94	3.47521e-38	3.4664e-37	-2.65	/			/
Egln3	1582.78	0	0	-5.7731	-4.24348	0	0	Egln3	304
/				/	2.07914	1.51285e-22	1.0936e-21	Egr2
Ehd2	4827.59	1.79774e-189	2.73884e-187	2.07004	/			/
Ehd3	830.136	6.4527e-186	9.30399e-184	4.80375	4.96689	2.26545e-189	5.46042e-187	Ehd3	305
Eid2	70.0894	2.3021e-38	2.30339e-37	-7.24888	/			/
Eif2ak2	591.542	4.15499e-48	5.51347e-47	2.40832	/			/
Eif4g3	136.827	6.06436e-91	2.11977e-89	-3.8414	-2.77901	1.45696e-53	3.14109e-52	Eif4g3	306
/				/	-2.01366	2.50876e-73	8.52924e-72	Ell2
Elmo1	206.085	8.0585e-61	1.49582e-59	4.21799	4.62717	7.56243e-71	2.40405e-69	Elmo1	307
Elovl3	54.6764	5.31476e-44	6.32484e-43	-6.04728	-6.1645	6.86372e-34	7.906e-33	Elovl3	308
Elovl7	37.0837	6.24193e-16	2.56426e-15	2.69073	/			/
/				/	2.13091	1.08513e-36	1.39078e-35	Emb
Emilin1	1174.53	6.87572e-163	7.305e-161	3.83767	4.55058	1.15176e-211	3.64701e-209	Emilin1	309
Emilin2	437.127	1.83958e-83	5.52182e-82	2.92859	3.09456	8.61397e-86	3.81115e-84	Emilin2	310
Emp2	6419.75	8.14123e-121	4.81585e-119	2.21869	/			/
Emx2	402.046	1.26595e-102	5.35177e-101	2.82029	2.5259	1.84716e-75	6.65843e-74	Emx2	311
Emx2os	69.7393	1.37727e-28	9.89396e-28	3.04823	2.60277	9.46926e-20	6.03469e-19	Emx2os	312
/				/	2.61356	7.05057e-36	8.84004e-35	En1
Eng	557.515	1.74544e-160	1.784e-158	3.27527	3.00297	4.16492e-125	3.65539e-123	Eng	313
/				/	-2.14474	2.21751e-71	7.13358e-70	Eno3
Enpp2	1261.38	1.0221e-127	6.93527e-126	5.00266	4.96663	1.1554e-114	8.67837e-113	Enpp2	314
Enpp5	1224.77	8.22052e-74	2.05183e-72	2.42573	3.3467	1.38146e-125	1.22578e-123	Enpp5	315
Entpd2	35.0839	1.53971e-15	6.19296e-15	3.94662	4.34052	3.52195e-18	2.06746e-17	Entpd2	316
Eomes	30.9952	5.01703e-14	1.8651e-13	-2.19182	-3.07185	3.58747e-17	1.99635e-16	Eomes	317
Epb41	619.079	7.40413e-93	2.66301e-91	-2.24732	/			/	318
/				/	2.51354	4.5535e-140	5.17849e-138	Epb41l1
Epb41l3	2129.84	0	0	5.22377	4.45242	0	0	Epb41l3	319
Epb41l4a	876.122	1.96384e-134	1.44155e-132	2.72501	2.41832	2.35422e-95	1.25473e-93	Epb41l4a	320
Epha3	124.645	1.86673e-27	1.29215e-26	2.35089	/			/
Ephb1	59.3267	2.62589e-35	2.37967e-34	-7.86547	-5.3075	3.8373e-39	5.33752e-38	Ephb1	321
Ephb3	539.332	9.40651e-79	2.57905e-77	2.22855	2.5907	1.51676e-97	8.59442e-96	Ephb3	322
Ephb6	1664.54	2.20873e-98	8.6997e-97	2.81585	3.64362	4.07659e-147	5.26663e-145	Ephb6	323
Ephx1	1623.22	3.21663e-239	8.11646e-237	3.94993	4.54431	3.27095e-293	2.29663e-290	Ephx1	324
Epn3	31.7424	2.81703e-11	9.01014e-11	3.85006	5.22499	1.4691e-19	9.2529e-19	Epn3	325
Epop	36.9346	2.79792e-31	2.20407e-30	-6.398	-4.68185	3.07694e-28	2.81846e-27	Epop	326
Erbb3	219.336	1.0183e-87	3.3021e-86	-8.00255	-7.32823	1.15221e-79	4.44081e-78	Erbb3	327
Erc2	50.1154	2.34166e-23	1.36027e-22	2.86101	/			/
Erfe	47.9006	3.95486e-42	4.40158e-41	-5.23756	-4.25694	1.56103e-33	1.77155e-32	Erfe	328
Errfi1	3814.34	1.07821e-92	3.86076e-91	-2.45593	/			/
Esx1	210.143	3.03861e-130	2.11511e-128	-6.38082	-5.96697	5.37534e-106	3.47226e-104	Esx1	329
Etv4	1161.9	1.77544e-200	3.18574e-198	-2.71597	-2.94683	4.43923e-195	1.13792e-192	Etv4	330
Eva1c	350.629	7.78648e-82	2.26974e-80	3.3282	3.87454	5.43572e-105	3.45596e-103	Eva1c	331
Eya2	100.324	3.46196e-41	3.72715e-40	-8.80614	-8.12877	2.76451e-37	3.60906e-36	Eya2	332
F11r	142.281	3.39483e-81	9.75501e-80	-3.29144	-4.72213	2.75271e-78	1.0314e-76	F11r	333
F2rl1	38.0618	1.22612e-27	8.53107e-27	-3.49149	-2.32444	1.00926e-14	4.87264e-14	F2rl1	334
Fabp3	102.232	3.42439e-60	6.24864e-59	-3.31238	-3.18675	6.17591e-47	1.10448e-45	Fabp3	335
Fabp4	58.5607	5.70021e-09	1.58302e-08	2.46646	4.95648	8.78081e-33	9.70577e-32	Fabp4	336
/				/	2.2736	3.69879e-18	2.16891e-17	Fabp5
Fah	360.984	1.37572e-93	5.02635e-92	2.70598	2.57649	2.52659e-78	9.48883e-77	Fah	337
Fam110c	110.451	8.75528e-38	8.6318e-37	-2.20446	-2.16665	9.90293e-31	1.01538e-29	Fam110c	338
Fam131b	249.375	1.16538e-58	2.03237e-57	2.79896	2.55736	5.47279e-45	9.22548e-44	Fam131b	339
Fam13c	220.723	2.66951e-73	6.61195e-72	3.88986	3.27238	1.18531e-48	2.24931e-47	Fam13c	340
Fam149a	986.259	4.93824e-161	5.11203e-159	2.43425	/			/
Fam161a	35.9059	2.48464e-11	7.97387e-11	2.27465	2.20434	5.14981e-10	1.81819e-09	Fam161a	341
/				/	2.13084	4.44729e-21	3.01762e-20	Fam167a
Fam20a	851.205	5.47863e-108	2.57943e-106	2.56302	2.30407	2.20676e-78	8.307e-77	Fam20a	342
Fam241b	46.9947	1.85054e-14	7.03825e-14	2.3105	/			/
Fam78b	55.4307	1.99168e-42	2.23359e-41	-6.29492	-5.58566	2.7724e-36	3.52809e-35	Fam78b	343
Fam81a	35.9261	1.59116e-29	1.18032e-28	-4.00717	/			/
Fam83g	347.323	4.19502e-191	6.51398e-189	-5.96759	-2.47227	1.45901e-86	6.54486e-85	Fam83g	344
Fap	65.9209	7.14088e-16	2.9224e-15	-2.65312	/			/
Fas	245.751	9.11216e-68	1.98052e-66	3.56593	3.92617	3.12936e-78	1.16982e-76	Fas	345
Fat1	2313.95	8.69327e-45	1.05317e-43	2.21959	2.30732	1.02112e-42	1.58255e-41	Fat1	346
Fat2	60.7925	3.57338e-23	2.05874e-22	2.54436	/			/
Fat4	328.711	5.56754e-67	1.18615e-65	4.38929	4.90118	7.64273e-79	2.89724e-77	Fat4	347
Fbln2	4108.7	5.21715e-99	2.09062e-97	2.64011	2.81011	6.66693e-99	3.87281e-97	Fbln2	348
Fbln5	3335.68	4.33509e-136	3.25616e-134	5.81016	2.96005	1.54387e-32	1.69259e-31	Fbln5	349
Fbln7	237.341	8.68745e-11	2.69951e-10	2.29105	4.02189	1.30841e-27	1.17451e-26	Fbln7	350
Fbn1	2001.89	2.39294e-43	2.78814e-42	2.1555	2.34042	5.28444e-45	8.91728e-44	Fbn1	351
Fbxl22	71.8847	8.95056e-28	6.25184e-27	-2.89958	-4.59844	7.64425e-36	9.56953e-35	Fbxl22	352
Fbxl7	345.127	4.08119e-57	6.85105e-56	2.05555	/			/
/				/	2.14366	3.05174e-41	4.51719e-40	Fbxo36
Fcer1g	202.197	2.62054e-113	1.36513e-111	-6.81962	-6.22019	3.12257e-97	1.75702e-95	Fcer1g	353
Fcgrt	1070.95	2.69162e-102	1.13195e-100	3.39005	2.98372	3.7802e-71	1.20884e-69	Fcgrt	354
Fez1	129.48	8.66347e-50	1.19374e-48	4.70688	4.05706	8.07681e-36	1.00954e-34	Fez1	355
Fez2	952.476	2.47965e-105	1.12483e-103	2.25117	2.41137	5.60455e-109	3.80285e-107	Fez2	356
Fgd3	247.124	2.6259e-35	2.37967e-34	2.33309	2.23694	1.78766e-29	1.71942e-28	Fgd3	357
Fgd4	30.8378	6.86758e-25	4.25411e-24	-5.57318	/			/
Fgf10	223.638	1.30336e-79	3.63521e-78	4.15834	3.33905	2.49431e-48	4.70019e-47	Fgf10	358
Fgf11	83.9028	2.96786e-72	7.10043e-71	-4.63559	-4.9845	1.70513e-54	3.79809e-53	Fgf11	359
Fgf7	449.037	5.27439e-106	2.42667e-104	5.09486	5.29938	1.5361e-110	1.07387e-108	Fgf7	360
Fgf9	38.8131	6.4622e-18	2.92483e-17	-2.14753	-3.66008	1.21343e-24	9.60105e-24	Fgf9	361
Fgfbp3	91.3176	2.02574e-34	1.78082e-33	-2.40631	-3.09178	6.67787e-39	9.1936e-38	Fgfbp3	362
Fgfr4	135.587	4.32179e-103	1.84149e-101	-5.51183	-5.90811	4.61713e-73	1.55338e-71	Fgfr4	363
Fhdc1	476.153	1.10997e-70	2.55704e-69	3.06619	2.88957	5.95011e-57	1.41723e-55	Fhdc1	364
Fhl1	2374.61	0	0	4.28307	3.17012	1.92875e-208	5.56203e-206	Fhl1	365
Fitm1	233.456	8.01334e-111	3.95742e-109	-6.95803	-5.04296	6.7747e-104	4.24049e-102	Fitm1	366
Fkbp7	505.153	5.68574e-67	1.20974e-65	2.21049	/			/
Flt1	268.087	1.81276e-165	1.99145e-163	-4.34812	-2.42364	3.29712e-72	1.08002e-70	Flt1	367
Fmn1	494.635	3.48934e-75	9.0886e-74	2.13472	/			/
Fmnl1	222.384	1.98417e-160	2.01524e-158	-4.68011	-4.56597	9.67593e-124	8.13836e-122	Fmnl1	368
Fmod	45.1125	6.40263e-23	3.64713e-22	5.29631	2.62493	3.96355e-06	1.0256e-05	Fmod	369
/				/	2.30227	3.15785e-47	5.7428e-46	Fn1
Fndc1	376.719	7.01094e-30	5.27831e-29	3.49096	2.66394	3.21119e-16	1.69858e-15	Fndc1	370
Fndc3c1	443.848	2.5365e-133	1.83686e-131	-2.5355	-3.69382	1.41617e-175	2.789e-173	Fndc3c1	371
Fndc4	333.183	1.51308e-99	6.13939e-98	-2.96922	-2.20204	2.06064e-52	4.32173e-51	Fndc4	372
Fndc5	349.489	7.96798e-131	5.61899e-129	-4.75176	-3.90693	7.92431e-87	3.57457e-85	Fndc5	373
Fosl1	270.05	9.70733e-83	2.87113e-81	-2.57328	/			/
Foxc2	135.501	8.62538e-44	1.01747e-42	3.42523	3.49842	2.21756e-43	3.52822e-42	Foxc2	374
Foxg1	214.452	1.14251e-60	2.10381e-59	4.23765	4.87521	3.3141e-78	1.23602e-76	Foxg1	375
Foxl1	279.18	7.9002e-91	2.74958e-89	3.46505	3.21738	1.44715e-73	4.96177e-72	Foxl1	376
Foxred2	994.369	8.46103e-79	2.32376e-77	2.12125	2.76877	5.70065e-121	4.53496e-119	Foxred2	377
Frmd5	41.9753	4.45025e-21	2.33562e-20	-2.53441	-2.61475	3.33945e-18	1.96248e-17	Frmd5	378
Frmpd1	59.9255	1.09902e-42	1.25163e-41	-6.24614	-3.78777	2.2965e-34	2.69717e-33	Frmpd1	379
Frs2	839.651	2.89298e-84	8.84824e-83	2.32657	/			/
Fry	84.4407	1.27574e-68	2.81446e-67	-4.43108	-4.55878	1.76244e-53	3.78983e-52	Fry	380
Fstl1	7717.07	0	0	4.05794	3.2671	1.65078e-220	5.79531e-218	Fstl1	381
Fubp1	1482.04	3.5573e-151	3.20932e-149	-2.28195	/			/
Fyb	34.0807	1.57846e-21	8.49403e-21	-2.83174	/			/
Fzd1	1556.24	3.14843e-114	1.68358e-112	2.87299	/			/
Fzd3	92.2796	5.28141e-63	1.03007e-61	-3.50777	-4.43923	1.09872e-55	2.52753e-54	Fzd3	382
Fzd4	62.8699	3.42218e-25	2.15122e-24	2.74296	/			/
/				/	2.71006	8.58988e-21	5.75116e-20	Gabra3
Gabre	132.327	2.82661e-28	2.00734e-27	2.33669	2.47259	3.45199e-29	3.27149e-28	Gabre	383
Gal	691.049	1.71243e-103	7.39414e-102	-10.2095	-8.16441	2.30159e-143	2.77376e-141	Gal	384
Gal3st3	123.034	7.35831e-92	2.61163e-90	-4.54224	-5.46242	4.13188e-68	1.25897e-66	Gal3st3	385
/				/	2.02554	5.54211e-107	3.65304e-105	Galk2
Galnt11	346.317	1.10198e-79	3.08955e-78	-2.10062	/			/
Galnt13	317.992	6.69932e-82	1.95637e-80	4.86206	4.89304	1.59044e-79	6.10072e-78	Galnt13	386
Galnt15	43.0012	1.45633e-16	6.18901e-16	4.90633	5.5314	2.09752e-20	1.38144e-19	Galnt15	387
/				/	-2.54761	9.83325e-20	6.25678e-19	Galnt18
Galnt6	40.6909	8.7883e-30	6.58572e-29	-7.32677	-7.31901	2.32365e-25	1.88566e-24	Galnt6	388
Gas6	391.849	1.81082e-37	1.76695e-36	-4.04003	3.06901	3.04644e-41	4.51349e-40	Gas6	389	3
/				/	3.49469	5.37917e-48	1.00775e-46	Gas7
Gata6	77.042	4.20966e-22	2.31546e-21	2.38969	2.36152	3.87664e-20	2.52028e-19	Gata6	390
Gatm	955.911	8.53146e-177	1.1022e-174	-2.90024	-2.63175	8.48971e-128	7.78979e-126	Gatm	391
Gbp10	252	6.78289e-132	4.86831e-130	-6.73872	-4.26871	2.12692e-123	1.77967e-121	Gbp10	392
Gbp11	63.8929	5.85221e-43	6.7265e-42	-6.72423	-4.73707	7.50335e-41	1.09856e-39	Gbp11	393
Gbp4	304.9	2.94147e-85	9.17024e-84	-8.8707	-5.8633	2.42781e-129	2.34771e-127	Gbp4	394
Gbp6	309.435	6.90802e-52	1.01508e-50	-6.74094	-4.12905	2.28972e-22	1.64633e-21	Gbp6	395
Gbp8	95.632	1.12108e-13	4.08309e-13	-5.97688	-3.51104	1.35706e-05	3.32754e-05	Gbp8	396
Gbp9	388.879	3.30976e-81	9.52751e-80	-9.44075	-3.34714	9.17531e-86	4.04842e-84	Gbp9	397
Gcfc2	1193.46	0	0	-5.42064	-5.69152	0	0	Gcfc2	398
Gchfr	265.984	8.48639e-36	7.81784e-35	2.7526	3.91512	1.19304e-66	3.54161e-65	Gchfr	399
/				/	-2.55625	4.9906e-51	1.00616e-49	Gcnt2
/				/	-2.5548	6.47946e-20	4.16216e-19	Gcnt4
Gdf15	197.989	5.10533e-82	1.49359e-80	-2.71321	/			/
Gfi1	38.598	1.19181e-29	8.88168e-29	-7.138	-6.22583	2.58972e-26	2.19881e-25	Gfi1	400
Gfra2	245.12	9.44276e-29	6.84124e-28	2.17946	4.08055	4.6158e-96	2.53539e-94	Gfra2	401
Gfra4	92.0396	8.56411e-55	1.36392e-53	-6.62187	-3.04683	1.29349e-38	1.76126e-37	Gfra4	402
Ggact	161.5	3.93673e-44	4.69529e-43	2.46625	2.59947	6.36902e-46	1.10595e-44	Ggact	403
/				/	2.0462	1.47425e-37	1.94348e-36	Ghr
Gja1	1725.04	3.36954e-150	2.98982e-148	3.33652	3.40172	5.983e-140	6.75661e-138	Gja1	404
Gja5	317.695	5.92971e-32	4.8217e-31	-5.50468	-5.4002	2.0535e-27	1.82409e-26	Gja5	405
Gjc1	284.046	1.60317e-54	2.53323e-53	-2.0718	/			/
Gldc	178.975	1.81802e-126	1.18863e-124	-4.27553	-2.44035	9.66084e-61	2.54093e-59	Gldc	406
/				/	-4.28577	1.47992e-23	1.1194e-22	Gli2
Glis3	655.022	1.90228e-96	7.19435e-95	3.15072	3.30736	8.35284e-97	4.65138e-95	Glis3	407
Glrb	189.098	9.06911e-27	6.09476e-26	2.33559	/			/
Glt8d2	151.866	2.08798e-39	2.15318e-38	2.80096	3.47395	7.22153e-58	1.77235e-56	Glt8d2	408
Gm10638	31.0243	3.6119e-12	1.2124e-11	2.61888	2.40489	8.25014e-10	2.87633e-09	Gm10638	409
Gm13889	62.5837	1.85249e-25	1.17826e-24	-2.65101	-3.35749	3.98142e-28	3.62435e-27	Gm13889	410
Gm14295	150.143	1.91673e-38	1.92257e-37	2.67163	2.47882	1.32673e-30	1.35432e-29	Gm14295	411
Gm14403	35.6815	6.49603e-18	2.93932e-17	3.48369	2.54434	1.95664e-09	6.63123e-09	Gm14403	412
Gm15645	316.115	1.03893e-68	2.29517e-67	-2.1981	-2.54971	4.9204e-73	1.65196e-71	Gm15645	413
Gm15816	241.648	1.4281e-126	9.37497e-125	-6.95087	-4.57573	3.8835e-137	4.12597e-135	Gm15816	414
Gm1673	79.545	1.36374e-33	1.16957e-32	-2.7389	/			/
Gm19522	30.9876	6.4329e-13	2.24665e-12	3.31231	3.71814	1.70031e-15	8.62653e-15	Gm19522	415
Gm2115	416.261	4.06277e-123	2.52345e-121	5.09137	4.56873	2.85467e-95	1.51148e-93	Gm2115	416
/				/	2.27518	4.47536e-22	3.16985e-21	Gm3716
Gnai1	759.505	3.86445e-103	1.65098e-101	3.68736	/			/
Gnao1	909.618	6.22004e-193	9.75217e-191	4.49464	3.90214	2.56373e-134	2.63705e-132	Gnao1	417
Gng2	462.202	2.40305e-113	1.25589e-111	3.8641	2.13882	1.51419e-31	1.60556e-30	Gng2	418
/				/	2.06159	4.70959e-69	1.46825e-67	Gns
Gp1bb	76.6168	9.6203e-19	4.55596e-18	2.23106	2.53484	1.90454e-22	1.37183e-21	Gp1bb	419
Gpc2	52.9558	1.89188e-42	2.12462e-41	-3.98827	/			/
Gpc4	1046.72	5.88694e-50	8.15336e-49	2.03527	2.56573	3.15137e-70	9.92037e-69	Gpc4	420
Gpc6	1111	7.12819e-75	1.84181e-73	2.29192	2.09167	1.18625e-55	2.72113e-54	Gpc6	421
Gpcpd1	212.996	2.12313e-43	2.47556e-42	2.18207	/			/
Gpm6b	206.394	6.05023e-46	7.5448e-45	3.20179	/			/
Gpr176	1063.36	1.57057e-232	3.62331e-230	3.40672	2.80333	1.02116e-142	1.22154e-140	Gpr176	422
Gpr37	109.138	3.52462e-44	4.21622e-43	-8.74341	-6.75756	1.1332e-50	2.25927e-49	Gpr37	423
Gpr85	81.2743	3.53555e-24	2.13921e-23	2.28918	/			/
Gprasp2	66.8178	1.47236e-36	1.39537e-35	-3.50465	/			/
Gprc5c	151.722	5.44582e-88	1.78387e-86	-6.72731	-6.24485	1.79231e-73	6.11923e-72	Gprc5c	424
Gprin1	89.8673	1.92404e-41	2.09093e-40	-8.4628	-6.23369	1.76089e-48	3.32202e-47	Gprin1	425
Gprin3	58.8341	2.17754e-24	1.32748e-23	4.51446	4.53289	4.86695e-24	3.76239e-23	Gprin3	426
/				/	-2.39866	4.2481e-153	6.07103e-151	Gpt2
/				/	3.86419	2.46956e-13	1.08964e-12	Gpx3
/				/	-2.12544	7.99322e-29	7.49173e-28	Gpx7
Gramd1b	370.915	1.55407e-129	1.07711e-127	-2.59358	-2.66429	3.71729e-111	2.62142e-109	Gramd1b	427
Grb14	915.165	7.10458e-201	1.28912e-198	4.49903	3.44003	1.45506e-107	9.63025e-106	Grb14	428
Greb1	140.191	3.27903e-40	3.44971e-39	-2.93747	/			/
Greb1l	94.985	3.53551e-37	3.43325e-36	2.89047	/			/
Grem1	46.7459	7.08786e-20	3.53168e-19	2.89108	/			/
/				/	3.33324	4.57341e-29	4.3115e-28	Grem2
Grid1	48.9002	9.50899e-32	7.65507e-31	-7.84882	-6.87086	8.13544e-29	7.61618e-28	Grid1	429
Grik3	421.949	2.45355e-93	8.94411e-92	-9.48469	-9.04364	1.84475e-81	7.44773e-80	Grik3	430
Grip1	31.8801	1.7189e-24	1.05186e-23	-3.64384	-2.65902	7.78024e-15	3.78102e-14	Grip1	431
Grk5	402.767	7.58477e-63	1.47043e-61	2.07415	2.12867	3.3125e-60	8.60025e-59	Grk5	432
Grtp1	271.098	9.77444e-104	4.25465e-102	-2.74682	-2.93975	2.28919e-93	1.16619e-91	Grtp1	433
/				/	2.07754	8.64711e-48	1.6014e-46	Gsdme
Gspt2	49.3347	7.1939e-38	7.11416e-37	-4.4867	-2.01129	3.42547e-14	1.59188e-13	Gspt2	434
Gsta4	1893.54	7.13407e-152	6.69815e-150	3.0796	4.17392	4.0101e-253	2.23307e-250	Gsta4	435
/				/	4.16569	1.2524e-33	1.42832e-32	Gstk1
Gstm1	5628.61	3.82279e-128	2.62699e-126	2.31723	2.44938	3.79164e-126	3.40174e-124	Gstm1	436
Gstm2	2498.5	1.35701e-183	1.9056e-181	2.90434	3.37765	1.61944e-222	5.94372e-220	Gstm2	437
Gtpbp10	39.8835	3.33829e-31	2.62336e-30	-6.50736	-5.11721	2.12614e-27	1.88343e-26	Gtpbp10	438
Gucy1a1	35.0621	1.31521e-28	9.4523e-28	-6.87435	-4.98584	2.41523e-26	2.05174e-25	Gucy1a1	439
Gulp1	332.78	4.25446e-89	1.43136e-87	2.67115	2.19537	8.87564e-55	1.98797e-53	Gulp1	440
Gxylt2	386.549	1.97012e-79	5.47599e-78	3.63353	4.45959	1.67048e-113	1.23181e-111	Gxylt2	441
/				/	2.22077	4.83266e-101	2.92294e-99	Gypc
H19	96583.5	5.26295e-198	9.04164e-196	-4.29334	-3.69984	1.18743e-129	1.16925e-127	H19	442
H1f2	425.016	8.53443e-38	8.42436e-37	2.09023	/			/
H2bc4	495.82	1.23651e-33	1.06215e-32	2.08893	/			/
H2-M3	176.64	4.25216e-37	4.11679e-36	2.21263	2.44698	5.24165e-42	7.88885e-41	H2-M3	443
H2-T23	553.695	1.51643e-31	1.21114e-30	2.23465	/			/
H2-T-ps	102.6	4.8373e-27	3.29055e-26	2.31857	/			/
H60b	93.0866	4.35785e-27	2.97191e-26	2.86528	3.15484	6.35094e-31	6.57445e-30	H60b	444
Hacd4	397.268	1.99722e-95	7.46601e-94	4.0723	4.54691	1.99912e-113	1.46744e-111	Hacd4	445
Hap1	93.0753	7.52204e-63	1.46002e-61	-6.40908	-5.14681	1.30923e-57	3.17458e-56	Hap1	446
Hapln1	30.9145	1.71945e-26	1.14128e-25	-6.86514	-6.20191	7.24403e-23	5.30779e-22	Hapln1	447
Hck	207.039	8.5526e-67	1.8078e-65	6.24526	4.45251	1.88182e-33	2.1311e-32	Hck	448
Hddc3	211.307	2.19001e-74	5.56076e-73	-2.67819	-2.0394	2.74397e-41	4.08033e-40	Hddc3	449
Hdgfl3	163.077	5.57624e-48	7.38726e-47	2.84046	2.76071	2.53214e-42	3.86499e-41	Hdgfl3	450
Hebp2	53.8537	1.01899e-25	6.5456e-25	-3.38988	/			/
Heph	191.84	1.54387e-54	2.44191e-53	4.65035	5.17749	5.3412e-66	1.56543e-64	Heph	451
/				/	-2.20852	8.31492e-47	1.47883e-45	Hes1
Hes6	1743.72	3.83814e-112	1.94581e-110	-3.27654	-2.50003	5.69431e-59	1.44134e-57	Hes6	452
Hey1	410.319	4.12272e-237	9.93698e-235	-5.0707	-5.39705	5.10327e-183	1.14462e-180	Hey1	453
Heyl	744.23	1.16395e-138	8.8663e-137	-9.60406	-9.13624	2.2838e-121	1.84406e-119	Heyl	454
Hfe	61.5081	3.41528e-22	1.88559e-21	2.48215	/			/
Hhip	475.675	4.35742e-185	6.17263e-183	-7.62247	-7.94042	6.90046e-125	6.02354e-123	Hhip	455
Hhipl1	54.7087	2.5034e-14	9.44785e-14	2.36818	2.72825	1.34778e-17	7.68008e-17	Hhipl1	456
/				/	-2.66355	4.29958e-167	7.38658e-165	Hid1
Hip1r	310.493	4.8847e-74	1.23062e-72	-2.30625	/			/
/				/	2.7456	6.72176e-36	8.44088e-35	Hivep3
Hjv	370.137	2.77796e-56	4.56371e-55	-7.43875	-5.46852	3.79077e-34	4.40728e-33	Hjv	457
Hmga1	134.923	6.30655e-97	2.40767e-95	-4.18014	-2.78157	3.97958e-55	8.98828e-54	Hmga1	458
Hmga2	2121.58	4.55602e-175	5.65963e-173	-2.03106	/			/
/				/	-2.10354	1.33379e-31	1.41613e-30	Hmgb2
/				/	-2.27752	5.08147e-31	5.29766e-30	Hmgb3
/				/	2.09481	1.59772e-13	7.12162e-13	Hoga1
Hook1	59.9217	6.99155e-49	9.45616e-48	-4.71142	-5.70444	1.9632e-36	2.50226e-35	Hook1	459
Hpdl	41.6863	2.0586e-23	1.20102e-22	-2.74309	/			/
Hpgd	38.4459	1.93333e-36	1.82475e-35	-4.91309	-5.6015	1.37262e-27	1.22942e-26	Hpgd	460
Hrc	279.34	6.44663e-43	7.40445e-42	-5.96286	-5.1021	5.06038e-30	5.01966e-29	Hrc	461
Hrob	305.198	2.88464e-47	3.72077e-46	-2.15995	/			/
/				/	2.20194	3.24297e-47	5.89096e-46	Hs6st2
Hsf2bp	41.5618	2.2098e-32	1.82537e-31	-3.97384	-3.35886	3.43087e-23	2.55088e-22	Hsf2bp	462
/				/	2.16937	1.1349e-59	2.91376e-58	Hspa12a
Hspb6	1699.16	2.96376e-199	5.14643e-197	2.67987	/			/
Hspb7	99.2575	7.27451e-35	6.51197e-34	-2.19395	-2.72194	2.36607e-38	3.19478e-37	Hspb7	463
Htr2b	175.485	2.63942e-53	4.05556e-52	3.81085	3.40367	6.16538e-40	8.7645e-39	Htr2b	464
Htra1	6391.58	2.14709e-69	4.84966e-68	2.0857	2.66906	3.35783e-99	1.97184e-97	Htra1	465
Htra3	70.1032	1.8336e-43	2.14261e-42	-3.30312	/			/
Hunk	176.098	1.528e-45	1.87363e-44	-2.17821	-3.7216	2.65552e-74	9.32259e-73	Hunk	466
Hvcn1	57.4589	7.53206e-23	4.26791e-22	3.66941	3.82983	5.41453e-24	4.17371e-23	Hvcn1	467
Ids	2287.72	4.84687e-155	4.74377e-153	2.55615	2.62931	4.19653e-146	5.20268e-144	Ids	468
Iffo1	931.661	1.71778e-101	7.16806e-100	-2.51145	/			/
Ifi27	2025.55	4.89992e-88	1.61158e-86	2.30473	/			/
Ifi27l2a	342.062	2.2471e-39	2.30696e-38	5.30135	3.88183	6.20514e-20	3.99071e-19	Ifi27l2a	469
Ifi47	163.229	3.28708e-49	4.46076e-48	2.61449	/			/
Ifit1	694.202	3.76351e-10	1.12738e-09	2.65107	/			/
Ifitm1	30.2516	6.74658e-28	4.73492e-27	-4.69106	-3.60269	4.47599e-20	2.89478e-19	Ifitm1	470
Igf1	174.358	1.74638e-37	1.70509e-36	3.95305	4.72181	2.05334e-50	4.06863e-49	Igf1	471
Igf2	10434.6	1.01149e-59	1.81294e-58	-7.04896	-4.81337	5.53381e-26	4.62315e-25	Igf2	472
Igf2bp1	405.409	8.57331e-172	1.02556e-169	-3.81935	-2.71838	5.88181e-90	2.81022e-88	Igf2bp1	473
Igf2bp2	1124.73	3.57486e-99	1.43966e-97	-2.17966	/			/
Igf2bp3	332.893	1.4255e-176	1.81263e-174	-4.58037	/			/
Igf2os	137.225	2.1472e-69	4.84966e-68	-7.4354	-6.28902	2.41726e-68	7.42135e-67	Igf2os	474
Igfbp3	2624.22	1.39296e-76	3.69373e-75	-4.78579	-3.27246	5.1544e-33	5.75248e-32	Igfbp3	475
Igfbp4	5189.52	0	0	-6.46239	-4.86306	0	0	Igfbp4	476
Igfbp5	8303.49	0	0	-7.26226	-5.50074	9.3462e-216	3.08024e-213	Igfbp5	477
/				/	2.16808	9.54386e-103	5.90512e-101	Igfbp6
Igfbp7	7129.05	8.78302e-159	8.86481e-157	3.14548	2.41417	4.94064e-83	2.06166e-81	Igfbp7	478
Igsf10	316.862	3.55932e-60	6.48753e-59	3.25493	2.40099	5.60799e-30	5.53905e-29	Igsf10	479
Ikbip	738.019	5.24099e-68	1.14684e-66	2.05764	/			/
Ikzf2	134.285	1.81302e-29	1.34121e-28	2.37916	/			/
Il11ra1	216.546	1.10685e-49	1.51995e-48	3.09186	3.44867	9.44592e-58	2.30079e-56	Il11ra1	480
Il15	32.3147	2.28169e-12	7.72821e-12	2.36763	/			/
/				/	2.01528	9.82347e-80	3.7952e-78	Il17rc
Il17rd	242.553	1.82491e-42	2.05084e-41	2.47982	/			/
Il18	178.397	3.4887e-36	3.26036e-35	2.29726	2.35265	7.15257e-35	8.60707e-34	Il18	481
Il1r1	433.189	3.25769e-53	4.99132e-52	-2.16344	/			/
Il1rl1	32.6555	2.13914e-08	5.7005e-08	2.6805	4.22918	8.52588e-19	5.18585e-18	Il1rl1	482
Il1rn	161.251	8.16154e-23	4.61487e-22	4.10222	2.43039	3.91999e-08	1.20464e-07	Il1rn	483
Il3ra	429.957	2.94062e-68	6.46095e-67	2.19569	/			/
Il7	43.2974	3.09418e-16	1.29049e-15	2.84616	2.93301	2.37977e-16	1.26793e-15	Il7	484
/				/	-2.1524	1.95647e-53	4.20148e-52	Inava
Inha	93.692	1.03028e-65	2.1141e-64	-5.84439	-6.67496	7.69659e-45	1.29202e-43	Inha	485
Inhba	191.453	1.9112e-57	3.22172e-56	3.19759	/			/
/				/	2.30313	5.2423e-21	3.54514e-20	Inhbb
Inpp4b	347.6	1.47066e-85	4.61158e-84	-3.08786	-2.6211	6.55993e-56	1.52207e-54	Inpp4b	486
Inpp5j	102.467	2.69163e-37	2.6185e-36	5.88793	4.96188	2.60921e-26	2.2142e-25	Inpp5j	487
Insc	728.998	4.15087e-122	2.52001e-120	3.55811	3.91024	4.85971e-136	5.09607e-134	Insc	488
Insyn1	551.974	6.46904e-68	1.41365e-66	3.32609	4.32285	2.41551e-105	1.54794e-103	Insyn1	489
Irf8	134.293	1.77465e-47	2.30192e-46	-9.08483	-7.54184	2.08983e-51	4.26119e-50	Irf8	490
Irf9	545.838	5.33528e-35	4.79996e-34	2.4841	/			/
Irgm1	1426.57	1.02771e-58	1.79616e-57	2.54052	/			/
Irx2	113.636	1.06751e-37	1.04925e-36	-2.16426	-2.32395	1.0684e-34	1.2771e-33	Irx2	491
Irx3	97.7986	2.43132e-33	2.0665e-32	3.35598	2.97121	1.24256e-24	9.8267e-24	Irx3	492
Isg20	258.539	2.3384e-40	2.473e-39	2.14903	/			/
Islr	1183.72	1.37755e-10	4.23412e-10	2.09918	/			/
Itga11	550.622	5.83015e-76	1.53591e-74	3.16262	3.71727	5.03874e-96	2.75833e-94	Itga11	493
Itga4	331.04	2.34761e-151	2.1419e-149	-6.93431	-5.97736	5.92538e-134	6.01817e-132	Itga4	494
Itga7	4126.04	5.60939e-119	3.20092e-117	-2.24156	/			/
Itga8	453.6	2.60574e-58	4.51503e-57	5.57353	4.02451	1.86906e-28	1.72971e-27	Itga8	495
Itgb1bp2	53.1729	5.39436e-44	6.41012e-43	-4.76433	-4.73092	1.0777e-34	1.28726e-33	Itgb1bp2	496
Itgb4	189.439	3.41091e-85	1.06133e-83	-2.62296	-2.38297	1.65032e-61	4.42707e-60	Itgb4	497
/				/	2.07084	2.87111e-111	2.03358e-109	Itgb5
Itgb6	50.6513	4.11852e-35	3.71564e-34	-3.62395	-3.1026	8.18986e-25	6.52482e-24	Itgb6	498
Itgbl1	213.834	1.76789e-50	2.47826e-49	6.02761	5.64465	5.65096e-43	8.90315e-42	Itgbl1	499
Itpkb	149.116	8.53058e-48	1.12274e-46	2.76581	2.40548	1.52816e-33	1.73547e-32	Itpkb	500
/				/	2.27213	4.73646e-67	1.41385e-65	Jade2
/				/	2.35731	4.21239e-55	9.50081e-54	Jag1
Jag2	589.542	6.33921e-196	1.02372e-193	-8.09514	-7.26372	1.77634e-185	4.15741e-183	Jag2	501
Jak2	783.54	6.14671e-47	7.87804e-46	2.14303	/			/
Jak3	64.8101	7.69156e-40	8.01362e-39	-7.37035	-4.99246	5.81938e-43	9.15957e-42	Jak3	502
Jakmip2	112.177	3.51379e-35	3.17539e-34	4.11894	4.6716	7.58951e-44	1.22563e-42	Jakmip2	503
Jcad	2094.01	3.48399e-115	1.90722e-113	2.13727	2.04519	1.23305e-93	6.30142e-92	Jcad	504
Jsrp1	78.681	3.47187e-15	1.37218e-14	-5.46388	-5.10168	1.33094e-12	5.60499e-12	Jsrp1	505
Jup	554.115	1.23551e-151	1.14668e-149	-2.3814	-2.69234	1.76616e-151	2.45877e-149	Jup	506
Kalrn	290.92	4.8613e-91	1.71035e-89	3.13809	2.89078	5.16601e-72	1.68537e-70	Kalrn	507
Kbtbd11	196.971	4.59197e-119	2.63899e-117	-3.89605	-3.62795	5.10326e-90	2.45276e-88	Kbtbd11	508
Kcnab3	107.057	1.14923e-59	2.05753e-58	-3.22561	-2.54501	7.62906e-37	9.83254e-36	Kcnab3	509
Kcnd1	144.513	2.00239e-28	1.43336e-27	2.06001	2.19322	1.2947e-29	1.25199e-28	Kcnd1	510
Kcnh2	237.217	5.39983e-122	3.24171e-120	-3.51604	-2.57628	6.82662e-68	2.06835e-66	Kcnh2	511
Kcnip1	48.5963	5.08002e-17	2.20451e-16	3.81098	4.39521	1.35435e-21	9.3788e-21	Kcnip1	512
Kcnip3	398.814	7.60334e-121	4.5142e-119	-8.56772	-6.25961	2.01711e-173	3.92462e-171	Kcnip3	513
Kcnj2	363.087	3.58948e-97	1.38676e-95	3.34706	3.46956	3.54136e-98	2.02799e-96	Kcnj2	514
Kcnk5	66.049	6.93498e-46	8.60161e-45	-4.85683	/			/
Kcnq4	120.414	1.27244e-65	2.60109e-64	-7.17641	-4.89206	1.43236e-72	4.74972e-71	Kcnq4	515
Kctd12	93.5944	1.9939e-36	1.88081e-35	4.15802	3.34897	1.24807e-22	9.05036e-22	Kctd12	516
Kctd12b	46.7947	1.67051e-18	7.79007e-18	2.96896	/			/
/				/	-2.75893	1.39358e-12	5.85607e-12	Kctd15
/				/	2.5089	1.20951e-39	1.70291e-38	Kif21a
Kif24	150.522	6.44774e-58	1.10185e-56	-2.53333	/			/
/				/	2.32682	2.25913e-53	4.83854e-52	Kif26b
/				/	2.1199	3.812e-11	1.45189e-10	Kif9
Kirrel3	382.835	2.02628e-72	4.89125e-71	3.66246	4.63886	5.15716e-110	3.57438e-108	Kirrel3	517
Klf12	209.59	7.82188e-67	1.65768e-65	2.5677	/			/
Klhdc8a	1389.48	1.3784e-66	2.89465e-65	2.46916	3.28243	2.41573e-104	1.51796e-102	Klhdc8a	518
Klhl13	290.44	1.61788e-82	4.77643e-81	-8.88868	-4.67379	1.07468e-147	1.41098e-145	Klhl13	519
Klhl23	79.0594	1.2678e-65	2.59489e-64	-4.67178	-3.43202	4.23512e-46	7.362e-45	Klhl23	520
Klhl31	36.7105	1.4859e-29	1.10427e-28	-6.69159	-5.47932	3.37839e-26	2.85791e-25	Klhl31	521
Klhl40	362.539	1.79652e-20	9.19266e-20	-5.10905	-4.56289	2.9447e-15	1.47271e-14	Klhl40	522
Klhl41	929.365	5.97898e-75	1.55232e-73	-4.80886	-5.07489	2.70754e-71	8.69266e-70	Klhl41	523
Krt14	45.6645	5.80953e-24	3.47603e-23	4.35002	3.06583	8.24445e-12	3.29146e-11	Krt14	524
Krt18	4039.38	0	0	-6.26301	-7.25649	0	0	Krt18	525
Krt8	4647.6	0	0	-7.51508	-10.3564	0	0	Krt8	526
Krtap1-5	56.8394	8.79397e-29	6.38265e-28	4.68579	2.66969	1.9677e-09	6.66729e-09	Krtap1-5	527
Ky	42.8685	3.59978e-29	2.6412e-28	-7.7572	-7.42442	1.82614e-25	1.48728e-24	Ky	528
/				/	2.13929	6.71431e-30	6.59145e-29	Lama4
Lamb3	87.7949	5.60212e-66	1.15837e-64	-3.78721	-4.16089	4.36767e-54	9.54446e-53	Lamb3	529
Laptm5	64.8078	5.54881e-41	5.9461e-40	-7.27896	-6.47638	6.6073e-37	8.54293e-36	Laptm5	530
Lat	93.3559	7.874e-69	1.74667e-67	-6.10202	-5.54948	2.57916e-57	6.23515e-56	Lat	531
Lat2	51.2712	6.79987e-39	6.91505e-38	-4.16293	-3.32505	1.11e-26	9.59088e-26	Lat2	532
/				/	2.37172	1.92993e-64	5.45821e-63	Layn
Lctl	177.978	8.50276e-49	1.14905e-47	6.11219	5.86997	1.6987e-44	2.81936e-43	Lctl	533
Ldlrad4	223.978	1.50826e-86	4.83271e-85	3.59565	2.66905	3.85036e-44	6.28075e-43	Ldlrad4	534
Lfng	208.306	3.27663e-47	4.21293e-46	2.22452	-2.43339	1.87298e-45	3.21432e-44	Lef1
/				/	2.77997	1.19171e-46	2.10328e-45	Lefty1
/				/	/			/
Lgals3bp	599.438	3.0527e-09	8.61855e-09	2.00685	2.04538	1.2733e-08	4.07339e-08	Lgals3bp	535
Lgals8	797.58	8.22369e-98	3.2156e-96	2.06783	/			/
Lgals9	1277.83	2.44586e-199	4.29328e-197	4.02031	3.8182	5.0592e-164	8.1701e-162	Lgals9	536
Lgalsl	372.327	6.65966e-74	1.67258e-72	2.59097	/			/
Lgi2	72.3706	2.00689e-55	3.23445e-54	-4.03911	-3.8947	3.7136e-43	5.87374e-42	Lgi2	537
Lhfp	1419.46	5.04674e-165	5.50675e-163	2.4054	/			/
Lhfpl2	773.118	1.17562e-71	2.76349e-70	2.01583	2.33052	3.26247e-86	1.4514e-84	Lhfpl2	538
Lhx6	138.196	2.24106e-42	2.50804e-41	3.67779	4.17076	1.8097e-52	3.80038e-51	Lhx6	539
Lims1	1968.56	1.00774e-69	2.28568e-68	2.09534	/			/
Lims2	52.9122	4.26495e-27	2.91225e-26	4.05009	2.38554	2.33688e-09	7.88211e-09	Lims2	540
Lingo1	38.5938	4.80466e-25	2.99809e-24	-4.36573	/			/
Lipt2	32.4341	4.26865e-16	1.76982e-15	-2.53774	/			/
Lmcd1	1611.02	7.1107e-276	2.44321e-273	4.86365	4.42667	8.43147e-211	2.56905e-208	Lmcd1	541
Lmnb2	882.046	1.52934e-91	5.41609e-90	-2.49132	-2.1397	4.28152e-60	1.10983e-58	Lmnb2	542
Lmod1	277.461	3.45195e-86	1.09735e-84	3.35595	/			/
Lmod3	410.9	7.32826e-42	8.07809e-41	-4.5765	-4.29943	5.21686e-33	5.81816e-32	Lmod3	543
Lox	17194.3	0	0	5.76822	4.95907	0	0	Lox	544
Loxl1	4466.43	2.21936e-111	1.10961e-109	2.43014	2.43235	1.73591e-98	1.00118e-96	Loxl1	545
Loxl4	556.125	3.01434e-67	6.46462e-66	2.66935	2.54004	6.76931e-55	1.52465e-53	Loxl4	546
Lpar2	128.961	2.88863e-47	3.72294e-46	-2.552	/			/
/				/	2.07608	3.72831e-13	1.63211e-12	Lpar3
Lratd2	429.527	2.8022e-143	2.30882e-141	4.88217	3.4679	9.70558e-68	2.92964e-66	Lratd2	547
Lrch1	258.678	1.14234e-49	1.56734e-48	2.22378	/			/
Lrig3	485.289	7.71403e-56	1.25705e-54	2.01499	/			/
Lrp1	8986.32	3.73154e-49	5.05966e-48	2.21689	2.93542	9.13429e-75	3.23486e-73	Lrp1	548
Lrrc32	203.709	6.72996e-65	1.35177e-63	3.37886	2.942	7.37487e-46	1.27786e-44	Lrrc32	549
Lrrc4	37.8272	2.10975e-21	1.12741e-20	-2.77722	-2.17697	3.09924e-13	1.36042e-12	Lrrc4	550
Lrrc8d	335.216	6.23855e-103	2.64426e-101	-2.81283	/			/
Lrrcc1	497.256	1.01266e-47	1.32524e-46	2.83099	2.76661	5.16249e-41	7.57901e-40	Lrrcc1	551
Lrrn1	54.6733	1.96739e-32	1.6268e-31	-8.08303	-7.74614	2.49674e-28	2.30136e-27	Lrrn1	552
/				/	2.01042	7.58662e-15	3.68914e-14	Lrrn3
/				/	2.2086	7.19232e-16	3.72272e-15	Lrrn4cl
Ltbp2	1115.5	6.06255e-155	5.89784e-153	4.55582	4.40079	2.67587e-132	2.68401e-130	Ltbp2	553
Ltc4s	38.2512	8.96182e-14	3.28397e-13	2.83296	3.35045	3.20906e-18	1.89066e-17	Ltc4s	554
/				/	2.71489	8.30523e-109	5.61177e-107	Lurap1l
/				/	-3.37003	2.35295e-59	6.00282e-58	Lvrn
Ly6a	736.264	4.97875e-93	1.7987e-91	2.14896	3.11676	2.88554e-183	6.56317e-181	Ly6a	555
Ly6c1	437.693	1.23778e-84	3.82198e-83	3.0291	4.05355	1.22413e-144	1.48635e-142	Ly6c1	556
Lyn	285.341	4.34626e-138	3.2952e-136	-2.92388	-2.23497	4.61914e-79	1.7593e-77	Lyn	557
Lynx1	928.499	5.48355e-112	2.75869e-110	2.75144	3.54347	1.78736e-170	3.24315e-168	Lynx1	558
Lyst	525.156	2.87072e-72	6.87823e-71	2.30052	/			/
/				/	-2.20241	4.51499e-19	2.77974e-18	Lzts1
Mab21l3	152.243	5.01572e-99	2.0149e-97	-6.28953	-5.74925	2.29487e-82	9.42997e-81	Mab21l3	559
Macc1	98.7646	1.25643e-21	6.79733e-21	-2.32125	-5.58937	2.21162e-42	3.38214e-41	Macc1	560
Macroh2a2	99.4761	4.03183e-73	9.92532e-72	-5.70529	-4.04972	1.31833e-59	3.37931e-58	Macroh2a2	561
Maf	426.161	6.54753e-51	9.39042e-50	2.14179	/			/
/				/	-2.41729	1.58012e-114	1.17591e-112	Mamdc2
Maml2	315.097	8.53429e-47	1.09035e-45	2.25934	/			/
Mamld1	62.4731	2.12807e-26	1.40615e-25	3.69282	3.33973	9.43376e-21	6.30049e-20	Mamld1	562
Mamstr	398.366	6.72763e-214	1.34129e-211	-3.46761	-3.16231	1.26512e-156	1.89171e-154	Mamstr	563
/				/	2.18457	1.35514e-39	1.90463e-38	Man2b2
Maoa	4386.53	6.78394e-285	2.67204e-282	2.29799	3.01178	0	0	Maoa	564
Map11	171.85	9.10505e-52	1.33186e-50	-2.24984	/			/
Map2	330.096	1.85346e-54	2.92585e-53	2.16113	2.0372	6.49568e-44	1.05214e-42	Map2	565
/				/	-2.3478	2.65961e-32	2.8942e-31	Map3k1
Map3k7cl	37.8472	6.02129e-30	4.53958e-29	-3.30817	-2.94659	6.17761e-22	4.34315e-21	Map3k7cl	566
Map3k9	94.6436	5.45625e-65	1.09867e-63	-4.11723	-3.57153	4.32459e-47	7.77704e-46	Map3k9	567
Map6	710.444	1.22098e-101	5.12146e-100	2.36931	/			/
Map7	95.0198	5.40828e-32	4.39991e-31	2.51226	/			/
Mapk10	30.4403	3.93078e-14	1.46838e-13	2.9755	2.63362	1.07429e-10	3.97086e-10	Mapk10	568
Mapk12	190.515	4.80718e-60	8.71281e-59	-2.52619	/			/
Mapkapk3	78.4605	1.44399e-28	1.03686e-27	-2.50827	/			/
/				/	2.03828	1.42194e-12	5.96903e-12	Marchf3
Marcksl1	2958.19	1.92268e-228	4.37315e-226	-2.35972	-2.30091	2.37447e-188	5.63901e-186	Marcksl1	569
Marveld2	43.6512	6.53486e-37	6.28164e-36	-6.0471	-6.84993	2.89999e-27	2.55493e-26	Marveld2	570
Masp1	1452.73	2.79275e-66	5.79693e-65	2.4853	3.85743	4.37893e-142	5.19966e-140	Masp1	571
Matn2	1628	5.89062e-72	1.39483e-70	2.7444	3.3385	2.80778e-94	1.45329e-92	Matn2	572
Mb	104.873	1.45352e-08	3.91541e-08	-3.57642	/			/
Mbnl1	2882.79	5.19931e-148	4.51418e-146	2.30596	/			/
Mcc	664.201	2.21465e-139	1.71121e-137	4.76375	5.41421	2.1121e-173	4.06051e-171	Mcc	573
Mchr1	105.32	1.08648e-30	8.40307e-30	3.654	3.78001	5.19393e-31	5.4114e-30	Mchr1	574
Mctp1	49.1847	1.44767e-21	7.80323e-21	3.12257	/			/
Mcts1	97.2008	4.83432e-61	9.03581e-60	-3.63174	/			/
Mcub	667.241	1.47968e-111	7.42094e-110	2.61027	3.28942	1.8271e-165	3.04184e-163	Mcub	575
Mdfi	58.7378	9.54162e-46	1.17984e-44	-4.1936	-2.87861	2.05636e-27	1.82562e-26	Mdfi	576
Mdk	637.382	1.20871e-225	2.71104e-223	-7.13324	/			/
/				/	2.1986	3.82091e-55	8.64199e-54	Medag
Mef2c	581.215	2.85166e-58	4.92528e-57	-2.53677	-3.6796	4.96255e-94	2.56039e-92	Mef2c	577
Megf6	130.307	1.59888e-31	1.27571e-30	6.83416	6.76778	1.58302e-30	1.61085e-29	Megf6	578
Meis3	112.908	2.411e-66	5.01743e-65	-5.76268	/			/
Mest	368.289	2.33692e-207	4.43987e-205	-6.4778	-5.92385	1.16137e-172	2.18082e-170	Mest	579
Met	14469.7	0	0	-4.81866	-4.67566	0	0	Met	580
/				/	2.32091	2.62887e-54	5.81557e-53	Metrnl
Mettl24	67.6247	1.26571e-28	9.10466e-28	2.99621	/			/
/				/	2.7982	1.23087e-42	1.89488e-41	Mettl7a1
Mex3a	492.789	3.7645e-94	1.38166e-92	-2.03327	-2.98424	1.22379e-141	1.4321e-139	Mex3a	581
Mfap3l	721.924	4.82579e-131	3.41806e-129	-2.51383	-2.79208	4.37213e-132	4.35837e-130	Mfap3l	582
Mfap5	161.219	4.768e-56	7.80917e-55	5.45182	4.15734	1.13047e-31	1.20422e-30	Mfap5	583
Mfhas1	322.28	8.29237e-51	1.18089e-49	2.29526	2.24749	3.01638e-44	4.96549e-43	Mfhas1	584
Mfsd2a	99.5721	2.65929e-76	7.04015e-75	-5.02219	-4.22943	9.21101e-59	2.31335e-57	Mfsd2a	585
Mgll	33.2123	5.67682e-14	2.1065e-13	-2.31765	-2.73444	1.54321e-14	7.3449e-14	Mgll	586
Mgmt	121.118	1.25063e-31	1.00181e-30	2.81811	3.37692	6.13012e-43	9.62989e-42	Mgmt	587
Mgp	7214.52	2.04378e-19	9.96827e-19	3.00189	2.08725	3.82963e-09	1.27174e-08	Mgp	588
/				/	2.5674	4.63953e-93	2.33407e-91	Mgst1
Mid2	229.996	2.95513e-46	3.7196e-45	3.14367	2.07948	8.274e-19	5.03455e-18	Mid2	589
Miga1	57.197	1.61763e-41	1.76507e-40	-3.17488	-3.4948	1.35776e-35	1.68277e-34	Miga1	590
Mindy2	625.943	2.6627e-67	5.71807e-66	2.68505	2.50936	7.09538e-53	1.50372e-51	Mindy2	591
Mllt11	742.892	4.98053e-58	8.52019e-57	-2.03058	/			/
Mme	344.919	9.98673e-63	1.92914e-61	3.58243	4.33335	9.22681e-86	4.06005e-84	Mme	592
Mmp14	6261.26	6.26703e-173	7.66715e-171	2.71204	2.08988	5.09062e-91	2.49873e-89	Mmp14	593
Mmp15	1596.8	2.07096e-265	6.68878e-263	-4.96866	-5.23349	1.30075e-240	6.17818e-238	Mmp15	594
Mmp16	172.08	1.32248e-45	1.62532e-44	2.7191	3.19301	1.02897e-59	2.646e-58	Mmp16	595
Mmp19	237.742	8.41817e-45	1.02061e-43	2.5765	2.24316	5.24534e-31	5.45793e-30	Mmp19	596
Mmp2	4149.63	1.42321e-179	1.91528e-177	4.02944	4.45583	3.30211e-195	8.60092e-193	Mmp2	597
Mmp23	440.583	7.66535e-80	2.16034e-78	3.22683	2.05512	1.68598e-29	1.62355e-28	Mmp23	598
Mn1	207.886	4.17813e-30	3.16624e-29	2.47936	3.79331	1.32726e-65	3.84811e-64	Mn1	599
/				/	2.44442	1.48442e-16	7.99598e-16	Mob3b
/				/	2.14399	1.01205e-40	1.47372e-39	Mocos
Morc4	748.243	3.19469e-262	9.92137e-260	-3.56614	-2.37488	2.13702e-118	1.65917e-116	Morc4	600
Mr1	363.793	2.83589e-59	5.01608e-58	2.20673	2.00173	3.65394e-44	5.97242e-43	Mr1	601
/				/	2.45087	6.58877e-67	1.95952e-65	Mrc2
Mrgprf	445.386	7.44258e-127	4.90573e-125	4.37575	3.9093	2.73728e-95	1.45409e-93	Mrgprf	602
Msi1	35.4835	3.59813e-32	2.94358e-31	-5.23494	-4.89102	7.82533e-26	6.48058e-25	Msi1	603
Msln	973.265	6.92361e-115	3.76463e-113	2.34465	/			/
Msrb3	1614.42	1.55512e-302	7.1753e-300	4.11918	2.8266	5.657e-128	5.25028e-126	Msrb3	604
Mt3	248.458	1.03959e-141	8.31104e-140	-6.4289	-4.96762	2.22526e-128	2.11387e-126	Mt3	605
/				/	2.55742	9.76402e-51	1.94906e-49	Mturn
Mtus1	319.647	8.3904e-72	1.98094e-70	2.75051	2.04804	4.04392e-36	5.13003e-35	Mtus1	606
Musk	120.544	7.26561e-54	1.12495e-52	-3.42016	/			/
Mxra8	4504.61	8.66764e-74	2.16009e-72	2.14203	/			/
Mybpc1	35.479	1.02627e-28	7.41862e-28	-6.97157	-5.65657	5.34813e-26	4.47729e-25	Mybpc1	607
Mybph	647.087	2.68542e-42	2.99702e-41	-6.35565	-4.76044	5.03071e-23	3.70963e-22	Mybph	608
Mycbp	294.705	1.35157e-76	3.58989e-75	-2.00825	/			/
Mycl	231.174	1.12923e-47	1.47301e-46	-3.07119	-3.12947	4.91436e-42	7.40317e-41	Mycl	609
Myf5	252.048	2.21799e-35	2.02135e-34	2.01376	/			/
Myh1	1050.78	1.89584e-10	5.79079e-10	-2.47531	-2.70692	5.586e-11	2.09952e-10	Myh1	610
Myh14	55.0321	8.50915e-35	7.58776e-34	-5.01114	/			/
Myh3	1909.59	1.05787e-39	1.09862e-38	-6.70029	-4.77266	2.61469e-19	1.62967e-18	Myh3	611
Myh7	158.085	2.92721e-115	1.60787e-113	-5.21393	-5.92104	2.28193e-80	8.9444e-79	Myh7	612
Myh8	71.0599	2.25701e-54	3.54213e-53	-3.96239	-5.25417	1.69539e-43	2.71346e-42	Myh8	613
Myl1	2572.75	1.49996e-78	4.10558e-77	-8.01568	-6.307	3.01491e-46	5.28104e-45	Myl1	614
Myl4	1700.33	4.52187e-33	3.80927e-32	-5.42497	-4.15973	2.91168e-18	1.71985e-17	Myl4	615
Myl6b	772.805	2.29915e-164	2.47527e-162	-2.58509	-2.68142	2.97906e-147	3.87974e-145	Myl6b	616
Myl9	6401.42	0	0	4.42186	2.78784	1.9581e-193	4.86481e-191	Myl9	617
Mylk4	415.115	2.09725e-46	2.64184e-45	-5.53427	-5.24527	2.60323e-37	3.40402e-36	Mylk4	618
Mylpf	4331.01	1.06396e-39	1.10423e-38	-6.71782	-4.81025	2.61469e-19	1.62967e-18	Mylpf	619
Mymk	660.751	1.16183e-27	8.09074e-27	-4.64023	-3.21295	6.9584e-13	2.99577e-12	Mymk	620
Mymx	200.163	2.96271e-41	3.20032e-40	-7.19297	-4.92896	2.44081e-23	1.83163e-22	Mymx	621
Myo1d	1698.58	3.5873e-110	1.74492e-108	2.80813	/			/
Myo7a	339.663	1.05159e-121	6.28967e-120	4.14195	2.81311	9.97639e-52	2.04973e-50	Myo7a	622
Myod1	3471.27	5.49892e-87	1.76897e-85	-5.78103	-3.99402	2.56486e-38	3.46031e-37	Myod1	623
Myog	8577.4	1.93385e-54	3.04977e-53	-7.19448	-5.60609	1.63288e-30	1.66054e-29	Myog	624
Myom1	101.693	3.00443e-36	2.81757e-35	-2.17512	-3.93901	2.05296e-54	4.56657e-53	Myom1	625
Myom2	368.063	2.31218e-72	5.56474e-71	-3.66909	-3.21388	4.6387e-50	9.16895e-49	Myom2	626
Myom3	147.62	2.70383e-82	7.95338e-81	-6.7421	-5.99106	1.68491e-71	5.45282e-70	Myom3	627
Myoz2	137.51	5.36918e-94	1.96614e-92	-4.94449	-4.89759	2.63447e-73	8.93783e-72	Myoz2	628
Mypn	221.872	3.92705e-114	2.093e-112	-6.85373	-5.31936	4.89596e-109	3.33607e-107	Mypn	629
Myzap	185.309	1.21109e-41	1.32327e-40	-2.49492	-3.46277	1.99458e-56	4.6954e-55	Myzap	630
N4bp2l1	101.757	4.60846e-27	3.13885e-26	2.98607	3.27499	1.82251e-30	1.84525e-29	N4bp2l1	631
N4bp3	333.608	3.01575e-140	2.35272e-138	-3.21818	-2.77629	4.71946e-95	2.48256e-93	N4bp3	632
Naa40	726.283	1.08551e-77	2.93142e-76	-2.11338	/			/
Nacc2	970.644	6.78245e-221	1.48013e-218	4.01354	3.32215	1.52705e-138	1.65506e-136	Nacc2	633
Naga	950.664	1.44425e-67	3.12644e-66	2.02544	/			/
Naip1	183.27	7.06123e-61	1.31525e-59	-8.79604	-9.1745	1.27682e-45	2.19823e-44	Naip1	634
Naip2	72.7215	4.54341e-26	2.95973e-25	3.30815	3.52004	3.2834e-28	3.00247e-27	Naip2	635
/				/	2.02633	1.09147e-52	2.30106e-51	Nbl1
/				/	3.26382	2.71305e-85	1.17147e-83	Ncald
Ndn	58.5899	4.18398e-36	3.8966e-35	-7.65982	-6.3675	1.0207e-34	1.22098e-33	Ndn	636
Ndnf	876.052	1.4992e-153	1.44974e-151	6.74582	5.06028	2.57947e-82	1.05726e-80	Ndnf	637
Ndp	67.9668	2.46275e-37	2.39729e-36	-2.90802	-2.1277	9.01227e-21	6.02647e-20	Ndp	638
Ndrg1	4090.41	5.32568e-233	1.24644e-230	2.45777	2.2317	3.53247e-170	6.33843e-168	Ndrg1	639
Ndrg3	3414.61	4.65329e-122	2.81445e-120	2.21473	/			/
Ndrg4	971.791	6.94793e-73	1.69234e-71	-2.01877	-2.42477	8.96769e-88	4.11418e-86	Ndrg4	640
/				/	-2.24952	2.21772e-46	3.90131e-45	Ndst3
Neb	535.102	1.52866e-31	1.22028e-30	-5.52343	-4.34096	1.51651e-18	9.07716e-18	Neb	641
Nefl	220.461	4.65271e-53	7.07501e-52	-9.84199	-9.4823	1.21454e-46	2.14123e-45	Nefl	642
Nefm	328.348	9.47824e-67	1.99823e-65	-9.97897	-9.12225	6.42351e-65	1.83599e-63	Nefm	643
Negr1	66.9564	8.93964e-22	4.86737e-21	3.06579	2.81616	2.52235e-17	1.41534e-16	Negr1	644
Nell2	243.31	6.93451e-67	1.47349e-65	5.00122	4.91853	2.51713e-62	6.88969e-61	Nell2	645
/				/	-2.58223	1.71456e-140	1.96372e-138	Nes
Neurl1a	811.987	4.00853e-158	4.02073e-156	-2.50576	/			/
Nfatc1	340.699	1.85211e-84	5.70797e-83	2.75031	2.54126	2.92676e-66	8.65645e-65	Nfatc1	646
Nfatc4	1041.28	3.5862e-140	2.7843e-138	3.20392	2.17635	5.75634e-58	1.41922e-56	Nfatc4	647
Ngef	191.174	1.00985e-71	2.37728e-70	-2.79029	/			/
Ngfr	191.475	3.11075e-61	5.87549e-60	-8.7247	-5.16282	7.07867e-84	3.00035e-82	Ngfr	648
/				/	3.28226	5.06902e-114	3.75502e-112	Niban1
Nid2	4326.37	2.65023e-103	1.13826e-101	3.38162	2.41289	3.34082e-47	6.0619e-46	Nid2	649
Nip7	2627.94	1.90083e-103	8.18573e-102	-2.11826	/			/
Nipal1	48.2407	2.42218e-17	1.0667e-16	2.56122	/			/
/				/	-2.61775	3.98197e-23	2.95383e-22	Nipsnap1
Nkain2	52.1781	1.49057e-12	5.09444e-12	2.67831	3.31963	1.24263e-17	7.10345e-17	Nkain2	650
/				/	-3.26242	8.91438e-32	9.52736e-31	Nkd1
Nkd2	194.148	2.56036e-73	6.36111e-72	4.63387	/			/
/				/	3.66751	6.49117e-27	5.65404e-26	Nlrp2
Nme4	192.607	1.0879e-76	2.89432e-75	-2.54158	-2.49606	1.2047e-61	3.24246e-60	Nme4	651
/				/	2.05196	1.60794e-13	7.1632e-13	Nme5
Nnmt	35.2482	2.07265e-16	8.7324e-16	4.42612	4.61223	2.204e-17	1.24016e-16	Nnmt	652
Nod2	65.13	3.5529e-32	2.90805e-31	-2.50414	/			/
Nog	142.573	1.24889e-26	8.35128e-26	2.82702	4.21097	7.2709e-56	1.68462e-54	Nog	653
Notch1	547.316	5.8493e-69	1.3047e-67	-2.37272	-2.36694	4.40363e-59	1.11639e-57	Notch1	654
Notch3	532.246	3.21229e-40	3.38612e-39	-2.04065	-3.15785	2.17015e-74	7.63523e-73	Notch3	655
Notum	64.9186	8.90421e-18	4.00318e-17	2.70321	3.0693	2.3276e-21	1.59747e-20	Notum	656
Npl	47.0988	4.99145e-42	5.53619e-41	-5.2429	-4.68775	1.06519e-33	1.21912e-32	Npl	657
/				/	-2.39696	4.81725e-22	3.40753e-21	Npnt
Npr3	161.602	4.46951e-28	3.1574e-27	2.02232	/			/
Nptx1	345.693	2.75201e-113	1.42901e-111	-8.14051	-5.62891	5.07102e-134	5.18303e-132	Nptx1	658
Npy1r	148.93	1.46133e-48	1.95909e-47	6.18381	4.99156	2.21414e-31	2.33091e-30	Npy1r	659
Nr1h4	108.446	4.47403e-25	2.79393e-24	3.79198	5.43338	5.27608e-50	1.04033e-48	Nr1h4	660
Nr3c1	1551.44	5.86842e-61	1.09433e-59	2.17707	2.00929	3.25943e-46	5.70277e-45	Nr3c1	661
Nr3c2	106.183	3.51421e-23	2.0261e-22	2.41331	2.33361	5.35292e-20	3.44949e-19	Nr3c2	662
Nr4a2	122.904	1.12575e-35	1.03294e-34	2.17919	/			/
Nrap	160.002	1.33338e-59	2.38458e-58	-2.89833	/			/
Nrarp	46.8457	3.52878e-39	3.60445e-38	-5.94806	-5.9459	6.75368e-31	6.98688e-30	Nrarp	663
Nrcam	149.253	5.68841e-80	1.61162e-78	-7.1183	-6.31403	2.33025e-72	7.67982e-71	Nrcam	664
Nrep	814.124	7.89356e-75	2.03631e-73	2.63675	/			/
Nrg1	290.691	1.51751e-60	2.78797e-59	2.0522	/			/
Nrip2	38.907	1.0129e-09	2.95311e-09	2.06563	2.04071	7.66968e-09	2.48361e-08	Nrip2	665
Nrk	178.723	5.34929e-43	6.17923e-42	-2.62758	-2.04578	1.58297e-24	1.24822e-23	Nrk	666
Nrn1	61.8627	4.6656e-49	6.32088e-48	-5.32151	-5.05522	6.82586e-39	9.38135e-38	Nrn1	667
/				/	2.49611	8.16895e-85	3.50852e-83	Nrp2
Nsg1	5583.66	1.72281e-167	1.91873e-165	3.10851	3.64693	1.28564e-203	3.51895e-201	Nsg1	668
/				/	2.24602	4.28418e-22	3.03844e-21	Nuak2
Nudt14	489.937	2.62169e-125	1.70031e-123	-2.45827	-2.83234	1.33831e-129	1.30984e-127	Nudt14	669
Nup210	90.2047	1.57845e-50	2.22042e-49	-7.39194	-5.02767	7.70196e-58	1.88168e-56	Nup210	670
Nxpe4	91.9191	2.09555e-39	2.15961e-38	3.4902	2.69698	2.92352e-22	2.08902e-21	Nxpe4	671
Nynrin	198.192	3.11043e-69	6.98615e-68	3.27784	2.30796	1.56225e-31	1.65543e-30	Nynrin	672
Obscn	48.0186	6.28922e-36	5.82366e-35	-6.09475	-4.03089	2.57981e-28	2.37522e-27	Obscn	673
Obsl1	848.122	3.77117e-145	3.15547e-143	-3.03203	-3.83134	2.16362e-177	4.42283e-175	Obsl1	674
Ociad2	815.396	1.47082e-123	9.20632e-122	-2.93516	-2.3575	3.05875e-72	1.00398e-70	Ociad2	675
Odc1	9451.14	8.56501e-90	2.93043e-88	-2.87638	-2.92972	1.11586e-81	4.51632e-80	Odc1	676
Ogdhl	137.258	3.36154e-71	7.86747e-70	-6.64862	/			/
Ogn	2948.86	1.10972e-46	1.4122e-45	4.4918	3.81628	1.85799e-30	1.87999e-29	Ogn	666
Olfml3	3884.03	6.13134e-183	8.46282e-181	3.13537	2.78467	5.86861e-128	5.41555e-126	Olfml3	678
Optc	41.72	1.04672e-15	4.24922e-15	2.58664	2.45682	1.96264e-13	8.6954e-13	Optc	679
Optn	167.859	1.6567e-81	4.78607e-80	-3.48601	/			/
/				/	-2.21069	5.12875e-63	1.41338e-61	Orai1
Osmr	610.706	1.04284e-63	2.0613e-62	2.39853	2.57303	5.64623e-66	1.65183e-64	Osmr	680
Osr1	381.757	4.04096e-79	1.11551e-77	2.30589	2.51867	1.55549e-87	7.07595e-86	Osr1	681
Otog	30.8538	9.80502e-29	7.1005e-28	-5.50587	-6.03961	8.4615e-23	6.17743e-22	Otog	682
/				/	2.4307	1.06765e-10	3.94814e-10	Otulinl
Oxct1	7510.06	4.96861e-219	1.01567e-216	2.63393	/			/
/				/	-2.36872	4.16464e-22	2.95755e-21	P2ry10b
/				/	2.73143	3.67775e-23	2.73192e-22	P3h2
P3h3	477.572	1.56888e-55	2.53865e-54	2.09285	2.08491	1.19191e-49	2.33028e-48	P3h3	683
P4ha3	628.451	4.92473e-120	2.8711e-118	4.18538	3.7582	5.45593e-89	2.56127e-87	P4ha3	684
Pacrg	63.5235	1.44335e-26	9.6277e-26	-2.57174	/			/
Pacsin1	45.4427	1.52084e-33	1.30292e-32	-6.5043	-5.72574	1.01702e-28	9.49442e-28	Pacsin1	685
Padi2	251.573	2.35067e-82	6.92718e-81	-2.49387	-2.91291	2.32004e-84	9.91172e-83	Padi2	686
Pak3	398.996	1.88773e-64	3.75893e-63	2.33384	/			/
Pakap	48.3441	2.22905e-20	1.13663e-19	3.14889	2.14098	3.15206e-09	1.05279e-08	Pakap	687
/				/	-2.06584	4.20002e-81	1.67472e-79	Pald1
Palm2	351.488	2.90551e-90	1.00045e-88	2.66018	2.752	4.1374e-90	2.00045e-88	Palm2	688
Pamr1	42.3099	3.28092e-11	1.04504e-10	2.96262	3.87753	1.45804e-17	8.29667e-17	Pamr1	689
Pappa2	86.6477	3.54354e-26	2.32431e-25	5.97734	6.1901	1.31128e-27	1.17644e-26	Pappa2	690
Papss2	355.968	1.94319e-105	8.8396e-104	3.59086	3.43225	1.89384e-90	9.23974e-89	Papss2	691
Pard6b	40.7846	1.13041e-21	6.12585e-21	-2.40984	-2.39458	9.03367e-18	5.20088e-17	Pard6b	692
Patj	233.682	4.24936e-72	1.00916e-70	-8.68471	-3.81965	1.12908e-103	7.03996e-102	Patj	693
Pbld1	46.0556	4.10227e-24	2.47377e-23	-2.66225	-2.2738	1.77899e-16	9.55716e-16	Pbld1	694
Pcdh10	1564.37	2.96236e-83	8.84272e-82	8.91647	10.1428	1.2488e-106	8.16471e-105	Pcdh10	695
/				/	2.15652	1.21081e-60	3.17424e-59	Pcdh18
Pcdh19	854.388	2.20466e-123	1.37463e-121	3.23791	3.6893	7.63795e-147	9.71223e-145	Pcdh19	696
Pcdhb5	69.5552	7.7301e-34	6.67915e-33	3.39646	/			/
Pcdhga9	30.1269	1.43048e-19	7.03008e-19	3.82433	/			/
Pcgf6	190.516	4.30431e-65	8.71056e-64	-2.2659	/			/
/				/	2.92922	6.22753e-110	4.29779e-108	Pcolce2
/				/	3.20801	1.28517e-21	8.9189e-21	Pctp
Pde4d	220.03	4.81604e-61	9.01208e-60	2.98203	2.1378	1.01711e-28	9.49442e-28	Pde4d	697
Pde8b	83.8345	4.46728e-22	2.45298e-21	3.3152	3.96949	9.91262e-30	9.64331e-29	Pde8b	698
Pdgfc	1139.18	4.23481e-82	1.24116e-80	2.63801	/			/
Pdgfrb	5305.9	2.09157e-122	1.27459e-120	2.37876	2.52244	2.78608e-121	2.23842e-119	Pdgfrb	699
Pdgfrl	1267.69	2.79907e-142	2.27147e-140	4.02432	2.18334	5.73739e-38	7.69544e-37	Pdgfrl	700
Pdlim2	1325.73	1.34685e-248	3.68648e-246	3.86326	3.57977	2.33113e-195	6.17139e-193	Pdlim2	701
Pdlim3	643.056	3.12042e-276	1.09547e-273	-6.43001	-6.21895	2.94513e-217	9.90851e-215	Pdlim3	702
Pdlim4	821.62	7.14455e-96	2.68945e-94	-2.80971	-2.89005	8.32384e-87	3.74434e-85	Pdlim4	703
Pdxp	346.838	1.58684e-87	5.13544e-86	-2.68196	/			/
Pdzd2	280.942	2.1534e-77	5.77663e-76	4.63484	4.87082	1.55013e-82	6.38598e-81	Pdzd2	704
/				/	-2.16106	1.30281e-14	6.2375e-14	Pear1
Peg13	323.786	1.03234e-52	1.55225e-51	2.16536	/			/
Peg3	567.695	3.77565e-105	1.69841e-103	-9.70539	-6.29596	2.54459e-180	5.40692e-178	Peg3	705
Per3	290.378	1.57653e-43	1.84756e-42	2.15304	2.04679	1.11385e-35	1.38686e-34	Per3	706
Perp	279.823	3.99982e-57	6.72144e-56	4.16809	5.74279	7.88527e-107	5.17639e-105	Perp	707
Pgam2	119.432	1.22607e-55	1.98992e-54	-3.51412	-2.31174	2.88689e-26	2.44598e-25	Pgam2	708
Pgap4	64.1903	4.00893e-37	3.88597e-36	-7.79517	-6.68939	6.20427e-35	7.47707e-34	Pgap4	709
Pgbd5	108.075	4.43123e-24	2.66816e-23	2.06752	2.6481	3.95573e-37	5.13514e-36	Pgbd5	710
Pgm5	869.191	5.01409e-123	3.09056e-121	-2.85786	/			/
Phactr1	78.4186	7.53631e-23	4.26881e-22	2.52772	2.8572	1.74416e-27	1.55444e-26	Phactr1	711
Phex	93.1306	1.17509e-28	8.46787e-28	-2.08604	-2.18795	9.3673e-26	7.74962e-25	Phex	712
Phlda1	1540.36	2.1891e-182	2.99592e-180	-2.4519	/			/
Phldb2	2617.18	1.06476e-97	4.15335e-96	2.46713	/			/
/				/	-2.31338	3.04e-33	3.41873e-32	Phldb3
Phyhd1	191.287	2.49607e-48	3.32583e-47	2.97496	2.04064	5.40098e-21	3.64939e-20	Phyhd1	713
Pi15	76.6171	5.45136e-26	3.53835e-25	5.34704	4.57298	1.39771e-18	8.38162e-18	Pi15	714
Pid1	142.694	6.99885e-54	1.08469e-52	5.09384	4.28612	3.53683e-37	4.60244e-36	Pid1	715
Pidd1	107.401	3.95811e-78	1.0779e-76	-4.00316	-3.3788	2.81538e-55	6.38561e-54	Pidd1	716
Pik3c2b	101.283	2.65398e-41	2.8726e-40	-2.72892	-3.2518	3.37692e-42	5.12536e-41	Pik3c2b	717
/				/	-2.20127	3.72901e-47	6.73599e-46	Pik3cd
Pik3ip1	533.242	5.14319e-104	2.25088e-102	3.54106	2.94884	1.04319e-65	3.04088e-64	Pik3ip1	718
/				/	2.37674	9.01619e-54	1.95439e-52	Pik3r5
Pip5k1b	213.938	5.09912e-123	3.13101e-121	-4.18885	/			/
Pitx3	233.907	1.20543e-110	5.89895e-109	-7.35621	-6.73998	5.48131e-97	3.06289e-95	Pitx3	719
/				/	-4.36615	2.09732e-71	6.76041e-70	Pkp1
Pla1a	255.629	2.2677e-33	1.93353e-32	2.46978	2.10618	3.66076e-22	2.6089e-21	Pla1a	720
/				/	-3.28131	2.33579e-88	1.08705e-86	Pla2g7
Pla2r1	221.682	6.94465e-29	5.06545e-28	2.28886	3.09252	5.56708e-48	1.04175e-46	Pla2r1	721
Plaat3	1053.76	2.25389e-111	1.1234e-109	2.97995	2.97609	7.22779e-100	4.27551e-98	Plaat3	722
Plac8	80.8508	3.15244e-33	2.67098e-32	2.87694	/			/
Plagl1	31.3255	2.10743e-21	1.12655e-20	-3.13052	-3.0939	1.83032e-17	1.03712e-16	Plagl1	723
/				/	-2.00182	5.76718e-58	1.41973e-56	Plagl2
Plb1	87.2868	1.73857e-33	1.48787e-32	5.72983	4.52946	9.11893e-21	6.09526e-20	Plb1	724
Plcb1	214.652	4.04591e-72	9.63679e-71	3.66321	3.11498	8.4898e-49	1.62059e-47	Plcb1	725
Plcb4	429.32	4.92011e-58	8.42575e-57	2.05915	2.71378	4.01926e-93	2.02835e-91	Plcb4	726
Plcd1	377.439	2.76524e-103	1.1845e-101	2.73399	2.3982	8.26994e-73	2.76504e-71	Plcd1	727
Plce1	503.785	7.16394e-39	7.27156e-38	2.04191	/			/
Plcg2	272.645	1.96286e-61	3.7161e-60	-2.28303	/			/
/				/	-2.20572	8.35008e-10	2.90992e-09	Plekha4
Plekhb1	33.7322	6.24942e-30	4.70937e-29	-4.47869	-3.43663	5.90537e-21	3.98187e-20	Plekhb1	728
Plekhg4	128.289	6.13922e-44	7.28452e-43	3.05687	/			/
/				/	3.07563	8.20033e-17	4.48449e-16	Plekhg6
Plekhh1	63.6484	3.15353e-35	2.85461e-34	-2.95651	-3.56822	2.38767e-34	2.80221e-33	Plekhh1	729
Plin4	555.035	8.48725e-84	2.56668e-82	7.103	7.12364	1.28552e-82	5.32305e-81	Plin4	730
Plk3	520.629	1.19353e-96	4.53513e-95	-2.14106	/			/
/				/	2.95018	1.7844e-121	1.44805e-119	Plpp3
Plppr3	296.194	5.33367e-173	6.57507e-171	-3.95228	-4.08348	9.87083e-141	1.1386e-138	Plppr3	731
/				/	2.2235	5.79305e-47	1.03716e-45	Plscr2
Pltp	1371.8	6.06695e-45	7.37765e-44	2.08612	3.24909	1.31602e-95	7.10784e-94	Pltp	732
Plxnb1	257.911	2.10514e-53	3.24389e-52	-2.05185	-2.28138	2.04979e-53	4.39602e-52	Plxnb1	733
Pmp22	3474.77	1.32351e-220	2.81229e-218	2.92698	3.26401	1.06245e-244	5.36171e-242	Pmp22	734
Pnmal2	1366.91	1.60953e-169	1.8835e-167	-10.4519	-6.87624	0	0	Pnmal2	735
Pnp	967.052	2.1412e-169	2.48764e-167	2.5182	/			/
Podnl1	215.191	2.59193e-56	4.26243e-55	2.47884	/			/
Podxl	468.836	1.97978e-240	5.07484e-238	-5.30693	-3.4928	1.42704e-139	1.60037e-137	Podxl	736
Pon3	828.492	9.89762e-89	3.2956e-87	2.21766	2.06492	5.90491e-69	1.83382e-67	Pon3	737
Porcn	447.904	9.18035e-93	3.29452e-91	2.42804	/			/
Postn	44454.6	3.1186e-143	2.55646e-141	6.5615	5.22855	5.04322e-81	2.00106e-79	Postn	738
Pparg	246.282	4.49112e-41	4.8287e-40	2.78826	3.28008	3.33698e-52	6.94444e-51	Pparg	739
Ppargc1b	77.955	4.02016e-60	7.31923e-59	-3.84239	-3.02069	6.36892e-40	9.04588e-39	Ppargc1b	740
Ppfia4	135.169	3.53036e-96	1.33205e-94	-4.79806	-4.86689	9.18931e-75	3.24722e-73	Ppfia4	741
Ppl	54.2311	9.15621e-06	2.02e-05	2.62643	6.45572	2.33966e-29	2.23305e-28	Ppl	742
Ppm1e	76.7156	2.01218e-58	3.49405e-57	-3.91416	-2.21371	4.0262e-27	3.53173e-26	Ppm1e	743
Ppp1r14b	8209.05	9.49229e-72	2.23783e-70	-2.15118	/			/
Ppp1r14c	143.756	2.17348e-42	2.43409e-41	-2.26325	/			/
Ppp1r16b	33.7206	2.18266e-12	7.39878e-12	-2.40242	/			/
/				/	-2.08876	5.99854e-14	2.73955e-13	Ppp1r9a
Ppp2r2b	32.0916	1.07129e-24	6.59558e-24	-4.31052	/			/
Prelp	106.973	1.19569e-13	4.34598e-13	2.19962	3.27195	9.24399e-27	7.99578e-26	Prelp	744
Prex1	66.6384	4.69035e-39	4.78184e-38	-3.22064	/			/
Prex2	366.713	4.65277e-70	1.06277e-68	2.23951	2.07605	9.93408e-55	2.22196e-53	Prex2	745
Prickle1	126.609	1.5464e-74	3.97024e-73	-6.53433	-3.43727	6.19203e-60	1.59992e-58	Prickle1	746
Prickle2	137.622	3.24218e-48	4.30929e-47	4.18333	3.89973	4.02101e-40	5.75157e-39	Prickle2	747
/				/	-2.0562	6.66449e-18	3.86306e-17	Prkag3
Prkca	1062.15	2.97436e-113	1.53952e-111	2.0722	2.37294	2.00853e-134	2.07921e-132	Prkca	748
Prkcb	211.491	1.23363e-61	2.34375e-60	-9.15655	-5.74054	6.98277e-105	4.40487e-103	Prkcb	749
Prkd1	292.725	1.39814e-81	4.04633e-80	2.94771	2.37947	1.35525e-48	2.56576e-47	Prkd1	750
Prob1	133.909	2.02881e-58	3.51915e-57	-3.87849	/			/
Prokr1	70.1383	2.36667e-31	1.87166e-30	-2.40359	/			/
Pros1	779.809	5.10047e-41	5.47656e-40	2.1026	/			/
Prr5l	173.792	2.1999e-39	2.26137e-38	2.13159	/			/
/				/	2.82718	2.57022e-41	3.82548e-40	Prrg3
Prrg4	87.244	1.15256e-52	1.7282e-51	-4.20887	-2.61986	1.06376e-25	8.77802e-25	Prrg4	751
Prrx2	1038.22	5.11112e-111	2.53189e-109	2.19503	/			/
Prss23	968.562	5.31718e-128	3.63844e-126	2.65083	3.00367	9.77176e-150	1.31504e-147	Prss23	752
Psmb8	67.3103	1.29482e-48	1.73816e-47	-4.59138	-2.51693	4.32206e-23	3.1929e-22	Psmb8	753
Psmb9	31.8874	1.17402e-29	8.75719e-29	-4.45624	-3.13879	1.16477e-19	7.3793e-19	Psmb9	754
/				/	-2.31851	1.72137e-18	1.02805e-17	Ptchd1
Ptgds	30.7868	3.57268e-30	2.71124e-29	-5.02975	-4.56796	4.25524e-24	3.30057e-23	Ptgds	755
/				/	2.314	2.02555e-31	2.13515e-30	Ptger4
Ptges	585.925	6.46318e-104	2.82092e-102	-2.40004	/			/
Ptgfr	221.973	8.31285e-58	1.41757e-56	5.7022	5.47453	7.10986e-52	1.46637e-50	Ptgfr	756
Ptgis	625.495	6.29519e-75	1.6318e-73	-6.76077	-7.38168	9.6555e-69	2.97003e-67	Ptgis	757
/				/	2.24108	3.21252e-23	2.39184e-22	Ptgs2
Ptk2b	689.743	2.2186e-124	1.41056e-122	2.55526	/			/
/				/	-2.454	7.26696e-84	3.0721e-82	Ptk7
Ptn	242.948	1.62555e-42	1.83446e-41	3.3354	3.41447	7.18516e-41	1.05293e-39	Ptn	758
Ptpn22	69.135	3.42759e-19	1.6523e-18	2.84936	3.78719	3.20081e-32	3.47612e-31	Ptpn22	759
Ptpn3	74.6409	4.34792e-36	4.04228e-35	-2.68841	/			/
/				/	-2.21034	3.38774e-11	1.29549e-10	Ptpn6
Ptpn7	45.8833	2.45176e-27	1.68914e-26	-2.58097	-4.73085	5.87868e-31	6.09338e-30	Ptpn7	760
Ptprg	1323.29	1.12022e-95	4.20707e-94	2.2976	/			/
Ptprn	1784.76	3.71976e-278	1.3349e-275	-3.50329	-3.08379	3.2693e-191	7.99938e-189	Ptprn	761
Ptprn2	39.4539	7.97697e-36	7.35274e-35	-4.81596	-3.5983	4.70879e-26	3.95641e-25	Ptprn2	762
Ptx3	279.033	7.13803e-42	7.87378e-41	2.46184	2.68073	3.41423e-45	5.80383e-44	Ptx3	763
/				/	6.60619	1.58781e-47	2.92046e-46	Pvalb
Pxn	2021.88	3.85857e-168	4.35748e-166	-2.15716	/			/
Pygm	377.021	2.68654e-106	1.2467e-104	-4.2265	-4.43913	1.62627e-94	8.47183e-93	Pygm	764
/				/	2.17588	1.72843e-13	7.68303e-13	Pyroxd2
Qrfp	55.9288	7.66104e-46	9.49487e-45	-5.21515	-3.35454	1.05238e-31	1.12251e-30	Qrfp	765
Rab15	210.645	4.93877e-73	1.21026e-71	-8.50775	-7.77269	5.86179e-68	1.77936e-66	Rab15	766
Rab27b	162.541	7.09932e-41	7.57746e-40	2.51313	/			/
Rab32	633.436	8.03344e-166	8.88576e-164	4.76333	4.47989	2.84505e-139	3.1469e-137	Rab32	767
Rab37	35.5118	8.02842e-33	6.71205e-32	-3.92025	-4.09576	1.97954e-26	1.68784e-25	Rab37	768
Rab39b	178.76	1.10169e-65	2.25776e-64	3.14848	2.19925	2.04784e-29	1.96148e-28	Rab39b	769
[truncated: 413 more rows]

## Sheet: Shared_PTD25_RS(sort DE)_RL
Kleinberger, Sanders, Staes et al. (2022) - Additional file 10: Table S9. Differentially expressed (DE) genes in the PTD25 cell family
[truncated: 1,391 more rows]

[truncated: 3 more sheets: Shared_PTD25_RS_RL(sort DE), Unique_PTD25_RS_NOT_RL vsPTD25, Unique_PTD25_RL_NOT_RS vs PTD25]
