# Supplementary material for: Innovative mouse models for the tumor suppressor activity of Protocadherin-10 isoforms
Source: BMC Cancer. 2022 Apr 25;22:451. doi: 10.1186/s12885-022-09381-y (PMC9040349; doi:10.1186/s12885-022-09381-y)
Supplement: Supplementary file 11 — Additional file 11: Table S10. Differentially expressed (DE) genes in Pcdh10-lacking PTD25 cells versus Pcdh10-lacking PTD7 cells. [file 12885_2022_9381_MOESM11_ESM.xlsx]

## Sheet: PTD25 vs PTD7
Kleinberger, Sanders, Staes et al. (2022) - Additional file 11: Table S10. Differentially expressed (DE) genes in Pcdh10-lacking PTD25 cells versus Pcdh10-lacking PTD7 cells
	baseMean	log2FoldChange	lfcSE	stat	pvalue	padj	MGI Gene/Marker ID	Input	Name
Identification	Mean of normalized counts of data compared	Condition PTD25 vs PTD7	Standard error	Wald statistics	Wald test p-value	Benjamini-Hochberg adjusted p-value
H19	140622	15.1577	0.28942	52.3728	0	0	MGI:95891	H19	H19, imprinted maternally expressed transcript
Des	15935	13.5215	0.456869	29.5961	1.67822e-192	1.98989e-190	MGI:94885	Des	desmin
Myog	13973.1	13.5043	0.481625	28.0391	5.42688e-173	5.13149e-171	MGI:97276	Myog	myogenin
Igfbp5	13406.9	13.4527	0.482049	27.9073	2.17738e-171	2.03313e-169	MGI:96440	Igfbp5	insulin-like growth factor binding protein 5
Actc1	9590.11	13.0009	0.489002	26.5865	9.7217e-156	7.64433e-154	MGI:87905	Actc1	actin, alpha, cardiac muscle 1
Cdh15	6702.36	12.5444	0.493773	25.4053	2.20599e-142	1.47132e-140	MGI:106672	Cdh15	cadherin 15
Myod1	5349.37	12.4454	0.52623	23.6501	1.17821e-123	6.13328e-122	MGI:97275	Myod1	myogenic differentiation 1
Igf2	16764.4	12.177	0.299266	40.6896	0	0	MGI:96434	Igf2	insulin-like growth factor 2
Myl1	4224.82	12.1409	0.531381	22.8478	1.536e-115	7.14884e-114	MGI:97269	Myl1	myosin, light polypeptide 1
Myh3	3070.09	11.7235	0.539239	21.7408	8.45009e-105	3.4399e-103	MGI:1339709	Myh3	myosin, heavy polypeptide 3, skeletal muscle, embryonic
Krt18	6566.12	11.6771	0.388309	30.0717	1.13707e-198	1.40395e-196	MGI:96692	Krt18	keratin 18
Acta1	6354.67	11.627	0.389645	29.84	1.1829e-195	1.43679e-193	MGI:87902	Acta1	actin, alpha 1, skeletal muscle
Chrnd	3239.26	11.5933	0.507479	22.8448	1.6462e-115	7.63796e-114	MGI:87893	Chrnd	cholinergic receptor, nicotinic, delta polypeptide
Tnni1	3673.24	11.5598	0.481992	23.9833	4.15176e-127	2.26377e-125	MGI:105073	Tnni1	troponin I, skeletal, slow 1
Tnni2	2114.06	11.2491	0.547642	20.541	9.26816e-94	3.22015e-92	MGI:105070	Tnni2	troponin I, skeletal, fast 2
Smyd1	3707.07	11.1372	0.421995	26.3917	1.70432e-153	1.32618e-151	MGI:104790	Smyd1	SET and MYND domain containing 1
Tnnt1	3728.57	11.0238	0.406317	27.131	4.24264e-162	3.54106e-160	MGI:1333868	Tnnt1	troponin T1, skeletal, slow
Tnnt3	3301.31	10.8549	0.408266	26.5878	9.40152e-156	7.43168e-154	MGI:109550	Tnnt3	troponin T3, skeletal, fast
Chrng	1747.16	10.788	0.520291	20.7346	1.68738e-95	5.97382e-94	MGI:87895	Chrng	cholinergic receptor, nicotinic, gamma polypeptide
Bex1	2297.48	10.627	0.446118	23.821	2.02483e-125	1.07273e-123	MGI:1328321	Bex1	brain expressed gene 1
Trim55	1484.06	10.5775	0.523643	20.1998	9.82473e-91	3.27637e-89	MGI:3036269	Trim55	tripartite motif-containing 55
Heyl	1235.06	10.5586	0.561561	18.8023	7.23639e-79	1.98007e-77	MGI:1860511	Heyl	hairy/enhancer-of-split related with YRPW motif-like
Rbm24	1067.46	10.3818	0.564489	18.3915	1.5379e-75	3.98203e-74	MGI:3610364	Rbm24	RNA binding motif protein 24
Pdlim3	1040.18	10.3409	0.566001	18.2701	1.43219e-74	3.63894e-73	MGI:1859274	Pdlim3	PDZ and LIM domain 3
Gal	1146.25	10.3251	0.577565	17.8768	1.78655e-71	4.30501e-70	MGI:95637	Gal	galanin
Tmem47	1000.38	10.1613	0.580331	17.5095	1.21154e-68	2.73833e-67	MGI:2177570	Tmem47	transmembrane protein 47
Mylpf	6977.73	10.1126	0.235497	42.9416	0	0	MGI:97273	Mylpf	myosin light chain, phosphorylatable, fast skeletal muscle
Myh1	1290.8	10.007	0.476782	20.9886	8.33453e-98	3.03702e-96	MGI:1339711	Myh1	myosin, heavy polypeptide 1, skeletal muscle, adult
Thbs4	712.972	9.8668	0.575834	17.1348	8.16041e-66	1.75419e-64	MGI:1101779	Thbs4	thrombospondin 4
Cacng1	706.211	9.85514	0.576054	17.108	1.29331e-65	2.76819e-64	MGI:1206582	Cacng1	calcium channel, voltage-dependent, gamma subunit 1
Pnmal2	2254.91	9.82458	0.352746	27.8517	1.02602e-170	9.52093e-169	MGI:3645856	Pnmal2	PNMA-like 2
Mymk	968.385	9.81128	0.505556	19.4069	6.74412e-84	2.04376e-82	MGI:1913389	Tmem8c	transmembrane protein 8C
Krt8	7678.42	9.79892	0.204354	47.9507	0	0	MGI:96705	Krt8	keratin 8
Cdkn1c	667.242	9.78617	0.577359	16.9499	1.92864e-64	4.03555e-63	MGI:104564	Cdkn1c	cyclin-dependent kinase inhibitor 1C (P57)
Lmod3	624.756	9.7015	0.579395	16.7442	6.24356e-63	1.25713e-61	MGI:2444169	Lmod3	leiomodin 3 (fetal)
Peg3	932.828	9.57307	0.483057	19.8177	2.09599e-87	6.63434e-86	MGI:104748	Peg3	paternally expressed 3
Dok7	555.504	9.54176	0.583995	16.3388	5.22917e-60	9.87659e-59	MGI:3584043	Dok7	docking protein 7
Pitx2	785.586	9.54052	0.509479	18.7261	3.03597e-78	8.21692e-77	MGI:109340	Pitx2	paired-like homeodomain transcription factor 2
Hhip	783.571	9.53748	0.509482	18.72	3.40299e-78	9.1936e-77	MGI:1341847	Hhip	Hedgehog-interacting protein
Hjv	601.571	9.49897	0.596631	15.921	4.52861e-57	8.06406e-56	MGI:1916835	Hfe2	hemochromatosis type 2 (juvenile)
Myom2	507.66	9.43678	0.585724	16.1113	2.12471e-58	3.90926e-57	MGI:1328358	Myom2	myomesin 2
Grik3	700.159	9.39069	0.511559	18.357	2.90252e-75	7.47648e-74	MGI:95816	Grik3	glutamate receptor, ionotropic, kainate 3
Mdk	781.074	9.35239	0.483653	19.337	2.62445e-83	7.85756e-82	MGI:96949	Mdk	midkine
Crhr1	1053.08	9.30603	0.421269	22.0905	3.90425e-108	1.65239e-106	MGI:88498	Crhr1	corticotropin releasing hormone receptor 1
Atp2a1	646.631	9.2845	0.513752	18.072	5.29938e-73	1.31298e-71	MGI:105058	Atp2a1	ATPase, Ca++ transporting, cardiac muscle, fast twitch 1
Neb	841.451	9.27324	0.463215	20.0193	3.74061e-89	1.23094e-87	MGI:97292	Neb	nebulin
Casq2	1335.14	9.26531	0.385138	24.0571	7.03155e-128	3.87643e-126	MGI:1309469	Casq2	calsequestrin 2
Gja5	508.313	9.26127	0.604246	15.327	5.04803e-53	8.22438e-52	MGI:95716	Gja5	gap junction protein, alpha 5
Mmp15	2490.96	9.17131	0.276055	33.2227	5.06206e-242	9.33669e-240	MGI:109320	Mmp15	matrix metallopeptidase 15
Pgm5	1007.97	9.11875	0.408162	22.341	1.47625e-110	6.43009e-109	MGI:1925668	Pgm5	phosphoglucomutase 5
Xirp1	380.087	9.05964	0.595871	15.204	3.32506e-52	5.29599e-51	MGI:1333878	Xirp1	xin actin-binding repeat containing 1
Mybph	1036.38	9.0385	0.395814	22.8352	2.04845e-115	9.47489e-114	MGI:1858196	Mybph	myosin binding protein H
Col13a1	364.947	9.02318	0.595553	15.1509	7.47015e-52	1.17354e-50	MGI:1277201	Col13a1	collagen, type XIII, alpha 1
AI467606	854.669	9.02113	0.424289	21.2618	2.56454e-100	9.67531e-99	MGI:2141979	AI467606	expressed sequence AI467606
Jph2	1097.89	9.01463	0.382017	23.5974	4.09508e-123	2.10967e-121	MGI:1891496	Jph2	junctophilin 2
Hrc	446.948	8.99813	0.555949	16.1852	6.41884e-59	1.19276e-57	MGI:96226	Hrc	histidine rich calcium binding protein
Alpk3	669.64	8.97315	0.466006	19.2554	1.27099e-82	3.73057e-81	MGI:2151224	Alpk3	alpha-kinase 3
Mylk4	661.252	8.9631	0.464635	19.2906	6.44117e-83	1.90935e-81	MGI:3643758	Mylk4	myosin light chain kinase family, member 4
Actn2	473.698	8.86614	0.522456	16.9701	1.36665e-64	2.87169e-63	MGI:109192	Actn2	actinin alpha 2
Mt3	395.661	8.86603	0.555966	15.9471	2.98471e-57	5.33392e-56	MGI:97173	Mt3	metallothionein 3
Mymx	323.318	8.85721	0.600883	14.7403	3.54989e-49	5.16913e-48	MGI:3649059	Gm7325	predicted gene 7325
Naip1	304.376	8.79411	0.601449	14.6215	2.0472e-48	2.92121e-47	MGI:1298223	Naip1	NLR family, apoptosis inhibitory protein 1
Fitm1	374.321	8.79173	0.557884	15.759	5.95239e-56	1.02808e-54	MGI:1915930	Fitm1	fat storage-inducing transmembrane protein 1
Klhl41	1445.64	8.75256	0.310605	28.1791	1.05478e-174	1.03674e-172	MGI:2683854	Klhl41	kelch-like 41
Megf10	627.525	8.74066	0.446116	19.5928	1.78121e-85	5.521e-84	MGI:2685177	Megf10	multiple EGF-like-domains 10
Mypn	356.946	8.72945	0.559177	15.6113	6.10293e-55	1.03259e-53	MGI:1916052	Mypn	myopalladin
Dusp27	482.54	8.71105	0.493188	17.6627	8.11888e-70	1.88056e-68	MGI:2685055	Dusp27	dual specificity phosphatase 27 (putative)
Prkcb	345.715	8.68711	0.560398	15.5017	3.37929e-54	5.63466e-53	MGI:97596	Prkcb	protein kinase C, beta
Tmem30b	277.294	8.67902	0.604267	14.3629	8.8462e-47	1.21028e-45	MGI:2442082	Tmem30b	transmembrane protein 30B
Klhl13	465.023	8.65881	0.494823	17.4988	1.46332e-68	3.30241e-67	MGI:1914705	Klhl13	kelch-like 13
Unc45b	396.655	8.63892	0.525788	16.4304	1.15807e-60	2.21815e-59	MGI:2443377	Unc45b	unc-45 homolog B (C. elegans)
Cap2	392.014	8.63285	0.524453	16.4607	7.02923e-61	1.35856e-59	MGI:1914502	Cap2	CAP, adenylate cyclase-associated protein, 2 (yeast)
Spock1	265.784	8.62018	0.60628	14.2181	7.07057e-46	9.41482e-45	MGI:105371	Spock1	sparc/osteonectin, cwcv and kazal-like domains proteoglycan 1
Gm15816	382.825	8.60222	0.524978	16.3859	2.4125e-60	4.59144e-59	MGI:3802114	Gm15816	predicted gene 15816
Pitx3	383.577	8.60092	0.525332	16.3724	3.01259e-60	5.71168e-59	MGI:1100498	Pitx3	paired-like homeodomain transcription factor 3
Igfbp2	1985.92	8.56257	0.260049	32.9267	9.10552e-238	1.63899e-235	MGI:96437	Igfbp2	insulin-like growth factor binding protein 2
Rapsn	1192.15	8.55057	0.318119	26.8785	3.91682e-159	3.19766e-157	MGI:99422	Rapsn	receptor-associated protein of the synapse
Myh7	250.572	8.5479	0.60806	14.0577	6.91386e-45	8.96641e-44	MGI:2155600	Myh7	myosin, heavy polypeptide 7, cardiac muscle, beta
Itga4	538.42	8.51715	0.452516	18.8218	5.00676e-79	1.37249e-77	MGI:96603	Itga4	integrin alpha 4
Trim54	1007.67	8.45881	0.334161	25.3135	2.26584e-141	1.49126e-139	MGI:1889623	Trim54	tripartite motif-containing 54
Sgca	227.593	8.42493	0.611573	13.7758	3.56228e-43	4.43874e-42	MGI:894698	Sgca	sarcoglycan, alpha (dystrophin-associated glycoprotein)
Igf2os	224.345	8.41043	0.611678	13.7498	5.1101e-43	6.34094e-42	MGI:1195257	Igf2os	insulin-like growth factor 2, opposite strand
Fcer1g	329.177	8.40164	0.529022	15.8815	8.51755e-57	1.50952e-55	MGI:95496	Fcer1g	Fc receptor, IgE, high affinity I, gamma polypeptide
Fgfr4	216.302	8.36628	0.612759	13.6535	1.92535e-42	2.35006e-41	MGI:95525	Fgfr4	fibroblast growth factor receptor 4
Asb5	1548.1	8.30371	0.264135	31.4374	6.23521e-217	9.3154e-215	MGI:1923544	Asb5	ankyrin repeat and SOCs box-containing 5
Ano5	205.924	8.30233	0.614734	13.5056	1.45003e-41	1.7248e-40	MGI:3576659	Ano5	anoctamin 5
Dpyd	354.566	8.29357	0.501673	16.5318	2.16476e-61	4.21114e-60	MGI:2139667	Dpyd	dihydropyrimidine dehydrogenase
Gbp10	395.453	8.27042	0.47496	17.4129	6.58627e-68	1.47083e-66	MGI:4359647	Gbp10	guanylate-binding protein 10
Kdm5d	191.309	8.21	0.617321	13.2994	2.33315e-40	2.69584e-39	MGI:99780	Kdm5d	lysine (K)-specific demethylase 5D
Pygm	564.384	8.20211	0.404141	20.2952	1.41896e-91	4.7746e-90	MGI:97830	Pygm	muscle glycogen phosphorylase
Myl4	2656.64	8.20053	0.269166	30.4664	7.27227e-204	9.28613e-202	MGI:97267	Myl4	myosin, light polypeptide 4
Ddx3y	239.721	8.17891	0.576261	14.1931	1.01142e-45	1.34078e-44	MGI:1349406	Ddx3y	DEAD (Asp-Glu-Ala-Asp) box polypeptide 3, Y-linked
Gbp4	499.608	8.15149	0.420226	19.3979	8.04367e-84	2.43264e-82	MGI:97072	Gbp4	guanylate binding protein 4
Ppargc1a	227.992	8.14759	0.572983	14.2196	6.92571e-46	9.23016e-45	MGI:1342774	Ppargc1a	peroxisome proliferative activated receptor, gamma, coactivator 1 alpha
Tceal7	180.711	8.14016	0.61917	13.1469	1.77301e-39	2.00825e-38	MGI:1915746	Tceal7	transcription elongation factor A (SII)-like 7
Gpr37	180.018	8.12893	0.620009	13.111	2.84808e-39	3.20409e-38	MGI:1313297	Gpr37	G protein-coupled receptor 37
Gbp6	488.352	8.12494	0.419038	19.3895	9.46182e-84	2.84999e-82	MGI:2140937	Gbp6	guanylate binding protein 6
Fam83g	482.872	8.11851	0.416951	19.4712	1.92877e-84	5.8928e-83	MGI:1916890	Fam83g	family with sequence similarity 83, member G
Synpo2l	730.069	8.08255	0.34748	23.2605	1.11501e-119	5.49775e-118	MGI:1916010	Synpo2l	synaptopodin 2-like
Cobl	459.334	8.04605	0.418428	19.2292	2.10772e-82	6.16229e-81	MGI:105056	Cobl	cordon-bleu WH2 repeat
Ckm	244.265	7.99989	0.538742	14.8492	7.03905e-50	1.04849e-48	MGI:88413	Ckm	creatine kinase, muscle
Myom3	239.839	7.97898	0.5385	14.817	1.13685e-49	1.67666e-48	MGI:2685280	Myom3	myomesin family, member 3
Csn3	158.688	7.97619	0.624005	12.7823	2.06016e-37	2.18599e-36	MGI:107461	Csn3	casein kappa
Socs2	1081.71	7.93914	0.277553	28.604	5.98748e-180	6.25546e-178	MGI:1201787	Socs2	suppressor of cytokine signaling 2
Gbp8	153.009	7.91809	0.626778	12.633	1.38856e-36	1.43367e-35	MGI:1923324	Gbp8	guanylate-binding protein 8
Trim72	456.803	7.90898	0.407744	19.3969	8.19092e-84	2.47217e-82	MGI:3612190	Trim72	tripartite motif-containing 72
Alox5	148.922	7.89883	0.626111	12.6157	1.73018e-36	1.78268e-35	MGI:87999	Alox5	arachidonate 5-lipoxygenase
Fmo1	293.187	7.87104	0.480246	16.3896	2.26987e-60	4.32549e-59	MGI:1310002	Fmo1	flavin containing monooxygenase 1
Tnnt2	1360.62	7.86535	0.248266	31.6811	2.82528e-220	4.2636e-218	MGI:104597	Tnnt2	troponin T2, cardiac
Slc14a1	3284.2	7.85521	0.167988	46.7606	0	0	MGI:1351654	Slc14a1	solute carrier family 14 (urea transporter), member 1
3300002P13Rik	136.702	7.79071	0.629433	12.3773	3.4664e-35	3.45945e-34	MGI:1917480	3300002P13Rik	RIKEN cDNA 3300002P13 gene
Sgcg	207.831	7.78909	0.542748	14.3512	1.04706e-46	1.42728e-45	MGI:1346524	Sgcg	sarcoglycan, gamma (dystrophin-associated glycoprotein)
Tnnc2	1318.81	7.78625	0.243614	31.9615	3.741e-224	6.07506e-222	MGI:98780	Tnnc2	troponin C2, fast
Eif2s3y	169.731	7.76231	0.583048	13.3133	1.93674e-40	2.24301e-39	MGI:1349430	Eif2s3y	eukaryotic translation initiation factor 2, subunit 3, structural gene Y-linked
Klhl40	574.472	7.75131	0.349492	22.1788	5.50797e-109	2.37144e-107	MGI:1919580	Klhl40	kelch-like 40
Tmem182	299.936	7.73954	0.459832	16.8312	1.44081e-63	2.94469e-62	MGI:1923725	Tmem182	transmembrane protein 182
Jsrp1	127.697	7.70565	0.632002	12.1924	3.41056e-34	3.28522e-33	MGI:1916700	Jsrp1	junctional sarcoplasmic reticulum protein 1
Afap1l1	422.813	7.70313	0.392813	19.6102	1.26641e-85	3.94994e-84	MGI:2147199	Afap1l1	actin filament associated protein 1-like 1
Trp53i11	2225.09	7.68186	0.186524	41.1842	0	0	MGI:2670995	Trp53i11	transformation related protein 53 inducible protein 11
Klhl4	126.539	7.66202	0.636041	12.0464	2.02561e-33	1.90811e-32	MGI:2442829	Klhl4	kelch-like 4
Uty	125.163	7.64801	0.636496	12.0158	2.93505e-33	2.7492e-32	MGI:894810	Uty	ubiquitously transcribed tetratricopeptide repeat gene, Y chromosome
Scn5a	696.797	7.59862	0.304996	24.9138	5.26795e-137	3.30686e-135	MGI:98251	Scn5a	sodium channel, voltage-gated, type V, alpha
Crtac1	118.489	7.59647	0.636645	11.932	8.05755e-33	7.45848e-32	MGI:1920082	Crtac1	cartilage acidic protein 1
Cacna1s	147.967	7.59372	0.586308	12.9518	2.29636e-38	2.51154e-37	MGI:88294	Cacna1s	calcium channel, voltage-dependent, L type, alpha 1S subunit
Shisal1	115.373	7.57576	0.636262	11.9067	1.09239e-32	1.00556e-31	MGI:1919551	1810041L15Rik	RIKEN cDNA 1810041L15 gene
Marchf11	222.587	7.50173	0.486653	15.4149	1.29888e-53	2.14898e-52	MGI:3608327	March11	membrane-associated ring finger (C3HC4) 11
Kcnq4	193.271	7.4958	0.514598	14.5663	4.60063e-48	6.51502e-47	MGI:1926803	Kcnq4	potassium voltage-gated channel, subfamily Q, member 4
Gdf15	219.597	7.48347	0.486597	15.3792	2.25704e-53	3.70959e-52	MGI:1346047	Gdf15	growth differentiation factor 15
Myh8	107.057	7.48304	0.63912	11.7083	1.15513e-31	1.03092e-30	MGI:1339712	Myh8	myosin, heavy polypeptide 8, skeletal muscle, perinatal
Gal3st3	190.747	7.4741	0.515995	14.4848	1.51101e-47	2.11569e-46	MGI:3617843	Gal3st3	galactose-3-O-sulfotransferase 3
Abcc9	132.185	7.45123	0.589724	12.6351	1.35215e-36	1.39703e-35	MGI:1352630	Abcc9	ATP-binding cassette, sub-family C (CFTR/MRP), member 9
Myoz2	213.921	7.43742	0.490028	15.1775	4.98121e-52	7.8834e-51	MGI:1913063	Myoz2	myozenin 2
Cd28	102.025	7.42578	0.640724	11.5897	4.6497e-31	4.05762e-30	MGI:88327	Cd28	CD28 antigen
Camk2a	129.562	7.42254	0.590612	12.5675	3.18538e-36	3.25956e-35	MGI:88256	Camk2a	calcium/calmodulin-dependent protein kinase II alpha
A930003A15Rik	101.718	7.42002	0.641064	11.5745	5.5474e-31	4.82973e-30	MGI:1915412	A930003A15Rik	RIKEN cDNA A930003A15 gene
Apobec2	179.198	7.39111	0.517206	14.2905	2.50957e-46	3.38384e-45	MGI:1343178	Apobec2	apolipoprotein B mRNA editing enzyme, catalytic polypeptide 2
Fibin	99.1716	7.38546	0.64243	11.4961	1.37965e-30	1.18869e-29	MGI:1914856	Fibin	fin bud initiation factor homolog (zebrafish)
Sox11	852.109	7.36936	0.259348	28.4149	1.32244e-177	1.34403e-175	MGI:98359	Sox11	SRY (sex determining region Y)-box 11
Cacna1i	123.092	7.3613	0.591962	12.4354	1.67835e-35	1.68739e-34	MGI:2178051	Cacna1i	calcium channel, voltage-dependent, alpha 1I subunit
Ndn	96.4171	7.35362	0.643168	11.4334	2.84651e-30	2.42318e-29	MGI:97290	Ndn	necdin
Sox8	276.682	7.35312	0.426868	17.2257	1.70267e-66	3.72443e-65	MGI:98370	Sox8	SRY (sex determining region Y)-box 8
Ephb1	96.4503	7.34973	0.643644	11.4189	3.36285e-30	2.85622e-29	MGI:1096337	Ephb1	Eph receptor B1
G0s2	96.1383	7.3424	0.644183	11.398	4.27819e-30	3.61108e-29	MGI:1316737	G0s2	G0/G1 switch gene 2
Slc7a3	1270.79	7.34038	0.217339	33.7739	4.76426e-250	9.88584e-248	MGI:1100521	Slc7a3	solute carrier family 7 (cationic amino acid transporter, y+ system), member 3
Frmpd1	92.2287	7.28735	0.646209	11.2771	1.70306e-29	1.40963e-28	MGI:2446274	Frmpd1	FERM and PDZ domain containing 1
Lrrn1	90.8913	7.27897	0.645695	11.2731	1.78224e-29	1.47353e-28	MGI:106038	Lrrn1	leucine rich repeat protein 1, neuronal
Stac3	649.899	7.26917	0.286769	25.3485	9.33712e-142	6.17241e-140	MGI:3606571	Stac3	SH3 and cysteine rich domain 3
Rem1	137.101	7.24707	0.554559	13.0682	5.00624e-39	5.58575e-38	MGI:1097696	Rem1	rad and gem related GTP binding protein 1
Art1	88.3201	7.2399	0.64723	11.186	4.77595e-29	3.88631e-28	MGI:107511	Art1	ADP-ribosyltransferase 1
Tdrd9	558.211	7.2244	0.300765	24.0201	1.71385e-127	9.3791e-126	MGI:1921941	Tdrd9	tudor domain containing 9
Smpx	85.712	7.19402	0.649436	11.0773	1.61616e-28	1.28707e-27	MGI:1913356	Smpx	small muscle protein, X-linked
Tnnc1	1737.71	7.19193	0.19526	36.8326	5.54938e-297	1.62564e-294	MGI:98779	Tnnc1	troponin C, cardiac/slow skeletal
Lvrn	222.719	7.19026	0.447198	16.0784	3.61319e-58	6.59013e-57	MGI:1921824	Lvrn	laeverin
Laptm5	106.602	7.17801	0.596784	12.0278	2.53775e-33	2.38302e-32	MGI:108046	Laptm5	lysosomal-associated protein transmembrane 5
Slc5a7	82.6819	7.15439	0.650375	11.0004	3.80359e-28	2.97828e-27	MGI:1927126	Slc5a7	solute carrier family 5 (choline transporter), member 7
Slc2a4	147.786	7.12677	0.524118	13.5976	4.13517e-42	5.00644e-41	MGI:95758	Slc2a4	solute carrier family 2 (facilitated glucose transporter), member 4
Dapk2	185.794	7.09245	0.469616	15.1027	1.55511e-51	2.41511e-50	MGI:1341297	Dapk2	death-associated protein kinase 2
Ctsc	98.8089	7.07917	0.599679	11.8049	3.68095e-32	3.3289e-31	MGI:109553	Ctsc	cathepsin C
Musk	140.965	7.07283	0.523219	13.5179	1.22623e-41	1.45975e-40	MGI:103581	Musk	muscle, skeletal, receptor tyrosine kinase
Mab21l3	246.625	7.06942	0.41434	17.0619	2.85287e-65	6.08015e-64	MGI:2446273	Mab21l3	mab-21-like 3 (C. elegans)
Pcbd1	76.7948	7.06724	0.652874	10.8248	2.62611e-27	2.00276e-26	MGI:94873	Pcbd1	pterin 4 alpha carbinolamine dehydratase/dimerization cofactor of hepatocyte nuclear factor 1 alpha (TCF1) 1
Isl1	223.427	7.05276	0.432077	16.3229	6.78259e-60	1.27783e-58	MGI:101791	Isl1	ISL1 transcription factor, LIM/homeodomain
Nrn1	97.5526	7.04773	0.602101	11.7052	1.19823e-31	1.06812e-30	MGI:1915654	Nrn1	neuritin 1
Sel1l3	411.105	7.0433	0.33503	21.0229	4.05064e-98	1.48689e-96	MGI:1916941	Sel1l3	sel-1 suppressor of lin-12-like 3 (C. elegans)
Arx	75.2611	7.03279	0.654793	10.7405	6.56978e-27	4.94222e-26	MGI:1097716	Arx	aristaless related homeobox
Hspb7	115.476	7.02242	0.559533	12.5505	3.9497e-36	4.03064e-35	MGI:1352494	Hspb7	heat shock protein family, member 7 (cardiovascular)
Pknox2	358.651	7.01451	0.345072	20.3276	7.32384e-92	2.47553e-90	MGI:2445415	Pknox2	Pbx/knotted 1 homeobox 2
Obscn	74.6113	7.00096	0.657575	10.6466	1.80792e-26	1.33847e-25	MGI:2681862	Obscn	obscurin, cytoskeletal calmodulin and titin-interacting RhoGEF
Ccdc8	92.32	6.99151	0.602248	11.609	3.70785e-31	3.25854e-30	MGI:3612184	Ccdc8	coiled-coil domain containing 8
Shisa2	515.72	6.98777	0.29848	23.4112	3.28395e-121	1.65193e-119	MGI:2444716	Shisa2	shisa family member 2
Satb1	112.33	6.98334	0.561057	12.4467	1.45666e-35	1.46747e-34	MGI:105084	Satb1	special AT-rich sequence binding protein 1
Lpl	148.177	6.95141	0.497437	13.9745	2.23206e-44	2.85261e-43	MGI:96820	Lpl	lipoprotein lipase
Itgb6	69.5877	6.93351	0.658343	10.5318	6.16749e-26	4.47945e-25	MGI:96615	Itgb6	integrin beta 6
Fap	69.9162	6.93224	0.659021	10.519	7.06151e-26	5.11138e-25	MGI:109608	Fap	fibroblast activation protein
Trim63	68.9964	6.93146	0.657733	10.5384	5.74587e-26	4.17932e-25	MGI:2447992	Trim63	tripartite motif-containing 63
Cox8b	68.7123	6.91492	0.659214	10.4896	9.63986e-26	6.95411e-25	MGI:105958	Cox8b	cytochrome c oxidase subunit VIIIb
Cyp2d22	106.251	6.91135	0.562892	12.2783	1.1847e-34	1.15682e-33	MGI:1929474	Cyp2d22	cytochrome P450, family 2, subfamily d, polypeptide 22
Lhx8	67.2709	6.89532	0.659351	10.4577	1.35047e-25	9.70933e-25	MGI:1096343	Lhx8	LIM homeobox protein 8
Capn3	121.559	6.86674	0.530132	12.9529	2.26332e-38	2.47722e-37	MGI:107437	Capn3	calpain 3
Gbp11	102.397	6.86352	0.564147	12.1662	4.70462e-34	4.51426e-33	MGI:3646307	Gbp11	guanylate binding protein 11
Zim1	66.0802	6.86327	0.661307	10.3783	3.1113e-25	2.20716e-24	MGI:1341879	Zim1	zinc finger, imprinted 1
Ablim3	282.387	6.84229	0.368341	18.576	5.02729e-77	1.34121e-75	MGI:2442582	Ablim3	actin binding LIM protein family, member 3
A430078I02Rik	64.4744	6.83492	0.662069	10.3236	5.51286e-25	3.86858e-24	MGI:2444132	A430078I02Rik	RIKEN cDNA A430078I02 gene
Asic2	62.8047	6.81646	0.661595	10.3031	6.82423e-25	4.76643e-24	MGI:1100867	Asic2	acid-sensing (proton-gated) ion channel 2
Lyn	345.12	6.80522	0.331057	20.556	6.80096e-94	2.36845e-92	MGI:96892	Lyn	LYN proto-oncogene, Src family tyrosine kinase
Srpk3	80.9187	6.804	0.609964	11.1548	6.78783e-29	5.49648e-28	MGI:1891338	Srpk3	serine/arginine-rich protein specific kinase 3
Dusp13	79.0706	6.7896	0.608518	11.1576	6.57473e-29	5.3326e-28	MGI:1351599	Dusp13	dual specificity phosphatase 13
Hpgd	60.8192	6.77364	0.66336	10.2111	1.76828e-24	1.21967e-23	MGI:108085	Hpgd	hydroxyprostaglandin dehydrogenase 15 (NAD)
Ildr2	127.787	6.75315	0.500734	13.4865	1.87765e-41	2.22283e-40	MGI:1196370	Ildr2	immunoglobulin-like domain containing receptor 2
Klhl31	59.7751	6.745	0.664948	10.1437	3.53617e-24	2.40685e-23	MGI:3045305	Klhl31	kelch-like 31
Eno3	8517.95	6.74122	0.0906759	74.3441	0	0	MGI:95395	Eno3	enolase 3, beta muscle
Tceal3	59.5232	6.73172	0.666035	10.1072	5.13512e-24	3.4636e-23	MGI:1913354	Tceal3	transcription elongation factor A (SII)-like 3
Hspb2	191.841	6.71996	0.419901	16.0037	1.20475e-57	2.16594e-56	MGI:1916503	Hspb2	heat shock protein 2
Mybpc1	58.018	6.71646	0.665276	10.0958	5.76854e-24	3.88732e-23	MGI:1336213	Mybpc1	myosin binding protein C, slow-type
St8sia5	74.6516	6.71562	0.610356	11.0028	3.70509e-28	2.9042e-27	MGI:109243	St8sia5	ST8 alpha-N-acetyl-neuraminide alpha-2,8-sialyltransferase 5
Ttn	589.286	6.71284	0.255525	26.2707	4.14221e-152	3.17357e-150	MGI:98864	Ttn	titin
Srgn	89.2205	6.68611	0.5677	11.7775	5.09646e-32	4.58958e-31	MGI:97756	Srgn	serglycin
Clrn1	57.0087	6.685	0.667166	10.02	1.24515e-23	8.28989e-23	MGI:2388124	Clrn1	clarin 1
Gucy1a1	56.7206	6.68262	0.666979	10.0192	1.25473e-23	8.34999e-23	MGI:1926562	Gucy1a3	guanylate cyclase 1, soluble, alpha 3
Cacng6	56.3055	6.66534	0.668214	9.97486	1.96379e-23	1.29761e-22	MGI:1859168	Cacng6	calcium channel, voltage-dependent, gamma subunit 6
Ky	71.4546	6.65193	0.613657	10.8398	2.22933e-27	1.70364e-26	MGI:96709	Ky	kyphoscoliosis peptidase
Tceal6	55.6281	6.6439	0.669491	9.92381	3.28007e-23	2.14554e-22	MGI:1923939	Tceal6	transcription elongation factor A (SII)-like 6
Mamstr	543.431	6.64247	0.25802	25.744	3.76704e-146	2.66728e-144	MGI:1921740	Mamstr	MEF2 activating motif and SAP domain containing transcriptional regulator
Lama2	196.071	6.63401	0.406435	16.3224	6.8381e-60	1.28667e-58	MGI:99912	Lama2	laminin, alpha 2
Mb	131.823	6.62431	0.47832	13.8491	1.2876e-43	1.61926e-42	MGI:96922	Mb	myoglobin
Mustn1	178.663	6.61421	0.424252	15.5903	8.47783e-55	1.42956e-53	MGI:1913425	Mustn1	musculoskeletal, embryonic nuclear protein 1
Arpp21	53.2388	6.60971	0.669137	9.87797	5.18722e-23	3.36797e-22	MGI:107562	Arpp21	cyclic AMP-regulated phosphoprotein, 21
Aldh3b2	52.9068	6.5985	0.669814	9.85123	6.77091e-23	4.3829e-22	MGI:2147613	Aldh3b2	aldehyde dehydrogenase 3 family, member B2
Galnt6	67.6866	6.59022	0.614562	10.7235	7.89946e-27	5.92757e-26	MGI:1891640	Galnt6	UDP-N-acetyl-alpha-D-galactosamine:polypeptide N-acetylgalactosaminyltransferase 6
Lamb3	128.095	6.58026	0.480323	13.6997	1.01982e-42	1.254e-41	MGI:99915	Lamb3	laminin, beta 3
Rsph9	66.8845	6.5682	0.616007	10.6625	1.52393e-26	1.13328e-25	MGI:1922814	Rsph9	radial spoke head 9 homolog (Chlamydomonas)
Grid1	81.2876	6.56484	0.571003	11.497	1.36512e-30	1.17685e-29	MGI:95812	Grid1	glutamate receptor, ionotropic, delta 1
Map3k7cl	50.395	6.54112	0.671697	9.73821	2.0718e-22	1.32107e-21	MGI:2446584	Map3k7cl	Map3k7 C-terminal like
Rassf4	79.5962	6.52923	0.572906	11.3967	4.34343e-30	3.66408e-29	MGI:2386853	Rassf4	Ras association (RalGDS/AF-6) domain family member 4
D630003M21Rik	50.0008	6.52701	0.672585	9.70437	2.88842e-22	1.82774e-21	MGI:3606579	D630003M21Rik	RIKEN cDNA D630003M21 gene
Lat	151.018	6.51946	0.439337	14.8393	8.15894e-50	1.21288e-48	MGI:1342293	Lat	linker for activation of T cells
Otog	49.9053	6.51398	0.673881	9.66635	4.19047e-22	2.63049e-21	MGI:1202064	Otog	otogelin
Galnt18	63.7449	6.49662	0.619487	10.4871	9.902e-26	7.13976e-25	MGI:2446239	Galnt18	UDP-N-acetyl-alpha-D-galactosamine:polypeptide N-acetylgalactosaminyltransferase 18
Mest	600.692	6.48444	0.235627	27.5199	1.01364e-166	9.01417e-165	MGI:96968	Mest	mesoderm specific transcript
Galnt5	47.7491	6.47319	0.674295	9.59993	8.00004e-22	4.97588e-21	MGI:2179403	Galnt5	UDP-N-acetyl-alpha-D-galactosamine:polypeptide N-acetylgalactosaminyltransferase 5
Tspan12	201.628	6.4633	0.383472	16.8547	9.69003e-64	1.98586e-62	MGI:1889818	Tspan12	tetraspanin 12
Elovl3	89.1577	6.45991	0.53837	11.999	3.59562e-33	3.35741e-32	MGI:1195976	Elovl3	elongation of very long chain fatty acids (FEN1/Elo2, SUR4/Elo3, yeast)-like 3
Dync1i1	60.6372	6.44811	0.619048	10.4162	2.0924e-25	1.4938e-24	MGI:107743	Dync1i1	dynein cytoplasmic 1 intermediate chain 1
Maob	60.1076	6.43617	0.619579	10.388	2.8129e-25	2.00023e-24	MGI:96916	Maob	monoamine oxidase B
Slc9a7	45.7839	6.41829	0.676583	9.48633	2.39303e-21	1.46284e-20	MGI:2444530	Slc9a7	solute carrier family 9 (sodium/hydrogen exchanger), member 7
Milr1	193.812	6.40812	0.384454	16.6681	2.23588e-62	4.43025e-61	MGI:2685731	Milr1	mast cell immunoglobulin like receptor 1
Myf5	45.0786	6.39546	0.677727	9.43663	3.84955e-21	2.33221e-20	MGI:97252	Myf5	myogenic factor 5
Pip5k1b	258.082	6.39465	0.336427	19.0075	1.47693e-80	4.17113e-79	MGI:107930	Pip5k1b	phosphatidylinositol-4-phosphate 5-kinase, type 1 beta
Chrna1	5309.97	6.38817	0.105141	60.7579	0	0	MGI:87885	Chrna1	cholinergic receptor, nicotinic, alpha polypeptide 1 (muscle)
Ablim2	70.7989	6.36637	0.579402	10.9878	4.3729e-28	3.41549e-27	MGI:2385758	Ablim2	actin-binding LIM protein 2
Mamdc2	824.335	6.36032	0.197942	32.1322	1.56673e-226	2.63e-224	MGI:1918988	Mamdc2	MAM domain containing 2
Erbb3	365.4	6.34664	0.284166	22.3343	1.71686e-110	7.45638e-109	MGI:95411	Erbb3	erb-b2 receptor tyrosine kinase 3
2610318N02Rik	55.8889	6.33998	0.622506	10.1846	2.32275e-24	1.59329e-23	MGI:1917708	2610318N02Rik	RIKEN cDNA 2610318N02 gene
Wif1	110.001	6.335	0.495301	12.7902	1.85958e-37	1.9802e-36	MGI:1344332	Wif1	Wnt inhibitory factor 1
Dmpk	1870.95	6.32624	0.139541	45.3361	0	0	MGI:94906	Dmpk	dystrophia myotonica-protein kinase
Art5	56.1321	6.31625	0.62745	10.0665	7.76602e-24	5.20055e-23	MGI:107948	Art5	ADP-ribosyltransferase 5
Tnik	181.879	6.31514	0.38872	16.246	2.38397e-59	4.46883e-58	MGI:1916264	Tnik	TRAF2 and NCK interacting kinase
Nefm	551.907	6.2904	0.240022	26.2076	2.17453e-151	1.63254e-149	MGI:97314	Nefm	neurofilament, medium polypeptide
Myh6	41.048	6.28115	0.681922	9.21096	3.23222e-20	1.87896e-19	MGI:97255	Myh6	myosin, heavy polypeptide 6, cardiac muscle, alpha
Bcam	52.5197	6.25954	0.625642	10.005	1.44921e-23	9.62707e-23	MGI:1929940	Bcam	basal cell adhesion molecule
Ppfia4	210.757	6.2524	0.358391	17.4457	3.70888e-68	8.30744e-67	MGI:1915757	Ppfia4	protein tyrosine phosphatase, receptor type, f polypeptide (PTPRF), interacting protein (liprin), alpha 4
Soga3	40.3179	6.24324	0.684625	9.11922	7.5666e-20	4.32791e-19	MGI:1914662	Soga3	SOGA family member 3
Lzts1	51.8209	6.24093	0.626507	9.96147	2.24723e-23	1.47902e-22	MGI:2684762	Lzts1	leucine zipper, putative tumor suppressor 1
Cttnbp2	39.9637	6.23395	0.684857	9.10255	8.82372e-20	5.03923e-19	MGI:1353467	Cttnbp2	cortactin binding protein 2
Cer1	38.8877	6.21359	0.684604	9.07619	1.12442e-19	6.38495e-19	MGI:1201414	Cer1	cerberus 1, DAN family BMP antagonist
Myh4	38.9358	6.20884	0.685253	9.06066	1.29661e-19	7.34041e-19	MGI:1339713	Myh4	myosin, heavy polypeptide 4, skeletal muscle
Cacna1h	284.475	6.20514	0.304564	20.3738	2.85487e-92	9.71567e-91	MGI:1928842	Cacna1h	calcium channel, voltage-dependent, T type, alpha 1H subunit
Cd36	38.565	6.19853	0.685544	9.04177	1.54156e-19	8.71393e-19	MGI:107899	Cd36	CD36 antigen
Fgf11	130.477	6.18834	0.428248	14.4504	2.49411e-47	3.46946e-46	MGI:109167	Fgf11	fibroblast growth factor 11
Sntb1	72.4649	6.17757	0.545483	11.325	9.87116e-30	8.24344e-29	MGI:101781	Sntb1	syntrophin, basic 1
Crmp1	265.398	6.16796	0.311115	19.8253	1.79989e-87	5.72135e-86	MGI:107793	Crmp1	collapsin response mediator protein 1
Lce1f	37.6914	6.16484	0.687268	8.97006	2.96345e-19	1.64832e-18	MGI:1915078	Lce1f	late cornified envelope 1F
Grik5	271.736	6.13852	0.305687	20.081	1.08088e-89	3.57263e-88	MGI:95818	Grik5	glutamate receptor, ionotropic, kainate 5 (gamma 2)
Fgf9	47.5385	6.13163	0.629992	9.73287	2.18341e-22	1.39105e-21	MGI:104723	Fgf9	fibroblast growth factor 9
Gprasp2	59.0448	6.12995	0.585253	10.474	1.13722e-25	8.18795e-25	MGI:2442071	Gprasp2	G protein-coupled receptor associated sorting protein 2
Renbp	1189.4	6.11369	0.15885	38.4872	0	0	MGI:105940	Renbp	renin binding protein
Nhlh2	35.8804	6.11156	0.688794	8.87284	7.13026e-19	3.89492e-18	MGI:97324	Nhlh2	nescient helix loop helix 2
Rtn2	1258.52	6.10514	0.153726	39.7143	0	0	MGI:107612	Rtn2	reticulon 2 (Z-band associated protein)
Kcnip3	662.29	6.09182	0.202404	30.0974	5.23835e-199	6.52175e-197	MGI:1929258	Kcnip3	Kv channel interacting protein 3, calsenilin
Gjd4	35.0123	6.0791	0.690235	8.80729	1.28203e-18	6.8873e-18	MGI:2444990	Gjd4	gap junction protein, delta 4
Parm1	98.3399	6.06408	0.467969	12.9583	2.10931e-38	2.31035e-37	MGI:2443349	Parm1	prostate androgen-regulated mucin-like protein 1
Rprm	35.068	6.06358	0.692167	8.76029	1.94755e-18	1.03509e-17	MGI:1915124	Rprm	reprimo, TP53 dependent G2 arrest mediator candidate
Hhatl	34.3242	6.05477	0.691174	8.76013	1.95026e-18	1.03616e-17	MGI:1922020	Hhatl	hedgehog acyltransferase-like
Kbtbd12	34.2844	6.05317	0.691277	8.75651	2.0139e-18	1.06883e-17	MGI:1918481	Kbtbd12	kelch repeat and BTB (POZ) domain containing 12
Calcb	44.7514	6.04894	0.632825	9.55864	1.19318e-21	7.36006e-21	MGI:2151254	Calcb	calcitonin-related polypeptide, beta
Col26a1	44.9496	6.0348	0.636391	9.48284	2.47464e-21	1.51149e-20	MGI:2155345	Col26a1	collagen, type XXVI, alpha 1
Dll1	656.857	6.03123	0.203851	29.5864	2.23537e-192	2.62964e-190	MGI:104659	Dll1	delta-like 1 (Drosophila)
Cntn1	33.4018	6.01219	0.693586	8.66827	4.38732e-18	2.28863e-17	MGI:105980	Cntn1	contactin 1
Lce1g	33.4313	6.01191	0.693683	8.66665	4.45036e-18	2.32071e-17	MGI:1913445	Lce1g	late cornified envelope 1G
Ptprd	63.89	6.00911	0.551146	10.9029	1.11583e-27	8.61526e-27	MGI:97812	Ptprd	protein tyrosine phosphatase, receptor type, D
Gbp9	598.659	5.98293	0.219354	27.2752	8.34444e-164	7.08329e-162	MGI:3605620	Gbp9	guanylate-binding protein 9
Ldb3	161.987	5.96983	0.370859	16.0973	2.66477e-58	4.87888e-57	MGI:1344412	Ldb3	LIM domain binding 3
Dhrs7c	32.4047	5.96408	0.696292	8.56549	1.07614e-17	5.53824e-17	MGI:1915710	Dhrs7c	dehydrogenase/reductase (SDR family) member 7C
Kcnf1	253.444	5.96402	0.315194	18.9217	7.55556e-80	2.10205e-78	MGI:2687399	Kcnf1	potassium voltage-gated channel, subfamily F, member 1
Mc4r	32.0513	5.94863	0.69706	8.53388	1.4152e-17	7.22346e-17	MGI:99457	Mc4r	melanocortin 4 receptor
2210409E12Rik	31.8377	5.94744	0.696593	8.5379	1.36678e-17	6.98108e-17	MGI:1919631	2210409E12Rik	RIKEN cDNA 2210409E12 gene
Bcas1	31.0951	5.92793	0.696673	8.50892	1.75562e-17	8.91218e-17	MGI:1924210	Bcas1	breast carcinoma amplified sequence 1
Myh2	30.7564	5.91654	0.696962	8.48905	2.08339e-17	1.05333e-16	MGI:1339710	Myh2	myosin, heavy polypeptide 2, skeletal muscle, adult
Cav3	30.8238	5.90506	0.698462	8.45437	2.80592e-17	1.41099e-16	MGI:107570	Cav3	caveolin 3
Ddit4l	96.4427	5.89086	0.452905	13.0068	1.11892e-38	1.23552e-37	MGI:1920534	Ddit4l	DNA-damage-inducible transcript 4-like
Dbh	30.2436	5.89065	0.698396	8.43455	3.32493e-17	1.66693e-16	MGI:94864	Dbh	dopamine beta hydroxylase
Igf2bp3	395.252	5.8785	0.242333	24.2579	5.45643e-130	3.12334e-128	MGI:1890359	Igf2bp3	insulin-like growth factor 2 mRNA binding protein 3
Ptgds	48.2547	5.86872	0.593003	9.89661	4.30604e-23	2.80314e-22	MGI:99261	Ptgds	prostaglandin D2 synthase (brain)
Unc93b1	511.917	5.86607	0.2128	27.5662	2.83323e-167	2.53463e-165	MGI:1859307	Unc93b1	unc-93 homolog B1 (C. elegans)
Cbln1	48.3124	5.85359	0.595766	9.82533	8.75886e-23	5.65015e-22	MGI:88281	Cbln1	cerebellin 1 precursor protein
Zfp385b	83.3038	5.83587	0.473653	12.321	6.98378e-35	6.91436e-34	MGI:2444734	Zfp385b	zinc finger protein 385B
Ndst4	37.9848	5.82973	0.641565	9.08673	1.02066e-19	5.81343e-19	MGI:1932545	Ndst4	N-deacetylase/N-sulfotransferase (heparin glucosaminyl) 4
Tmtc1	128.301	5.82961	0.392698	14.845	7.49262e-50	1.11494e-48	MGI:3039590	Tmtc1	transmembrane and tetratricopeptide repeat containing 1
Btbd17	191.932	5.82323	0.332051	17.5372	7.45693e-69	1.70086e-67	MGI:1919264	Btbd17	BTB (POZ) domain containing 17
Nefl	372.278	5.81966	0.252615	23.0377	1.9535e-117	9.38435e-116	MGI:97313	Nefl	neurofilament, light polypeptide
Ryr1	805.041	5.80838	0.176866	32.8405	1.55575e-236	2.76701e-234	MGI:99659	Ryr1	ryanodine receptor 1, skeletal muscle
S100a16	294.51	5.80171	0.269754	21.5074	1.32675e-102	5.20253e-101	MGI:1915110	S100a16	S100 calcium binding protein A16
Marveld2	72.0829	5.79123	0.498026	11.6284	2.95689e-31	2.60779e-30	MGI:2446166	Marveld2	MARVEL (membrane-associating) domain containing 2
Ache	107.837	5.78595	0.426093	13.5791	5.3303e-42	6.42215e-41	MGI:87876	Ache	acetylcholinesterase
Susd5	36.6051	5.78513	0.643475	8.99044	2.46236e-19	1.37627e-18	MGI:2685972	Susd5	sushi domain containing 5
Grip2	36.6797	5.74492	0.650283	8.83449	1.00559e-18	5.44529e-18	MGI:2681173	Grip2	glutamate receptor interacting protein 2
Tfpi	112.202	5.74466	0.407476	14.0982	3.89846e-45	5.07343e-44	MGI:1095418	Tfpi	tissue factor pathway inhibitor
Rgs8	76.1253	5.70537	0.477879	11.9389	7.41543e-33	6.86835e-32	MGI:108408	Rgs8	regulator of G-protein signaling 8
Reln	444.533	5.70418	0.367893	15.505	3.20956e-54	5.36363e-53	MGI:103022	Reln	reelin
Dmp1	333.628	5.70269	0.24875	22.9254	2.59273e-116	1.21428e-114	MGI:94910	Dmp1	dentin matrix protein 1
Sulf1	340.963	5.69943	0.245164	23.2475	1.50923e-119	7.41707e-118	MGI:2138563	Sulf1	sulfatase 1
Arap3	67.6828	5.69369	0.504347	11.2892	1.48327e-29	1.22975e-28	MGI:2147274	Arap3	ArfGAP with RhoGAP domain, ankyrin repeat and PH domain 3
Nrcam	247.694	5.68681	0.283922	20.0295	3.04927e-89	1.00565e-87	MGI:104750	Nrcam	neuronal cell adhesion molecule
Itgb1bp2	83.2287	5.68069	0.457938	12.4049	2.45672e-35	2.46663e-34	MGI:1353420	Itgb1bp2	integrin beta 1 binding protein 2
Ank1	1037.97	5.67875	0.152108	37.3338	4.64171e-305	1.41525e-302	MGI:88024	Ank1	ankyrin 1, erythroid
Pgap4	107.367	5.67815	0.411216	13.8082	2.27433e-43	2.84577e-42	MGI:1914313	Tmem246	transmembrane protein 246
Fndc5	531.885	5.67577	0.206779	27.4484	7.25496e-166	6.30169e-164	MGI:1917614	Fndc5	fibronectin type III domain containing 5
Dpysl4	33.5795	5.67431	0.647431	8.76435	1.87865e-18	9.99184e-18	MGI:1349764	Dpysl4	dihydropyrimidinase-like 4
Gas6	67.5632	5.66819	0.511734	11.0764	1.63225e-28	1.29919e-27	MGI:95660	Gas6	growth arrest specific 6
Ppp2r2b	33.0724	5.64758	0.648629	8.70694	3.12195e-18	1.64001e-17	MGI:1920180	Ppp2r2b	protein phosphatase 2, regulatory subunit B, beta
Tspan7	419.222	5.6281	0.222557	25.2883	4.29414e-141	2.81379e-139	MGI:1298407	Tspan7	tetraspanin 7
Serinc2	786.374	5.61007	0.165355	33.9275	2.62338e-252	5.59904e-250	MGI:1919132	Serinc2	serine incorporator 2
Agbl2	39.3999	5.59421	0.602487	9.28519	1.61416e-20	9.47567e-20	MGI:2443254	Agbl2	ATP/GTP binding protein-like 2
Serping1	91.977	5.57371	0.425356	13.1036	3.13917e-39	3.52096e-38	MGI:894696	Serping1	serine (or cysteine) peptidase inhibitor, clade G, member 1
Actn3	333.88	5.56832	0.240357	23.1669	9.82122e-119	4.79507e-117	MGI:99678	Actn3	actinin alpha 3
Aldh3b1	1442.4	5.54938	0.129359	42.8989	0	0	MGI:1914939	Aldh3b1	aldehyde dehydrogenase 3 family, member B1
Olfml2a	75.3832	5.54673	0.461183	12.0272	2.55753e-33	2.40009e-32	MGI:2444741	Olfml2a	olfactomedin-like 2A
Srpx2	967.777	5.54085	0.157914	35.0877	1.03664e-269	2.58122e-267	MGI:1916042	Srpx2	sushi-repeat-containing protein, X-linked 2
Iigp1	37.9042	5.53511	0.606763	9.12235	7.3513e-20	4.2096e-19	MGI:1926259	Iigp1	interferon inducible GTPase 1
F2	30.0565	5.52575	0.653891	8.45057	2.89882e-17	1.45623e-16	MGI:88380	F2	coagulation factor II
Olfml2b	2035.91	5.5114	0.120287	45.8188	0	0	MGI:2443310	Olfml2b	olfactomedin-like 2B
Jag2	990.577	5.51106	0.147395	37.3898	5.72903e-306	1.78316e-303	MGI:1098270	Jag2	jagged 2
Galnt17	226.88	5.50817	0.285787	19.2737	8.93895e-83	2.63408e-81	MGI:2137594	Wbscr17	Williams-Beuren syndrome chromosome region 17 homolog (human)
Atp1a2	44.043	5.49009	0.569597	9.63854	5.49636e-22	3.4358e-21	MGI:88106	Atp1a2	ATPase, Na+/K+ transporting, alpha 2 polypeptide
Prkag3	65.0355	5.47725	0.485331	11.2856	1.54577e-29	1.28085e-28	MGI:1891343	Prkag3	protein kinase, AMP-activated, gamma 3 non-catatlytic subunit
Ngfr	315.767	5.47387	0.254147	21.5382	6.827e-103	2.69117e-101	MGI:97323	Ngfr	nerve growth factor receptor (TNFR superfamily, member 16)
Lmcd1	43.1196	5.46545	0.570604	9.57836	9.85944e-22	6.10444e-21	MGI:1353635	Lmcd1	LIM and cysteine-rich domains 1
Adgre5	1450.91	5.44812	0.123832	43.9961	0	0	MGI:1347095	Adgre5	adhesion G protein-coupled receptor E5
Ednra	244.489	5.44611	0.265979	20.4757	3.54653e-93	1.21526e-91	MGI:105923	Ednra	endothelin receptor type A
Scn3b	35.6036	5.42678	0.612912	8.8541	8.43647e-19	4.58998e-18	MGI:1918882	Scn3b	sodium channel, voltage-gated, type III, beta
Traf3ip3	40.9693	5.40288	0.571032	9.46161	3.0323e-21	1.84307e-20	MGI:2441706	Traf3ip3	TRAF3 interacting protein 3
Zic1	40.9871	5.40257	0.570422	9.47117	2.76733e-21	1.68682e-20	MGI:106683	Zic1	zinc finger protein of the cerebellum 1
Radx	33.95	5.38733	0.611264	8.81342	1.21386e-18	6.53279e-18	MGI:2147848	D330045A20Rik	RIKEN cDNA D330045A20 gene
Qrfp	84.3295	5.33371	0.416783	12.7973	1.69708e-37	1.81103e-36	MGI:3630329	Qrfp	pyroglutamylated RFamide peptide
Gfi1	64.5649	5.32735	0.467819	11.3876	4.81836e-30	4.06243e-29	MGI:103170	Gfi1	growth factor independent 1
Hspb3	32.1446	5.31737	0.613228	8.6711	4.27958e-18	2.23712e-17	MGI:1928479	Hspb3	heat shock protein 3
Tppp3	461.277	5.29805	0.200399	26.4375	5.08323e-154	3.9761e-152	MGI:1915221	Tppp3	tubulin polymerization-promoting protein family member 3
Plpp7	49.9658	5.27976	0.514138	10.2691	9.70629e-25	6.73848e-24	MGI:2445183	Ppapdc3	phospholipid phosphatase 7 (inactive)
Tal2	56.2351	5.27864	0.49003	10.7721	4.66389e-27	3.52803e-26	MGI:99540	Tal2	T cell acute lymphocytic leukemia 2
C2	37.206	5.26752	0.576535	9.13652	6.44931e-20	3.7016e-19	MGI:88226	C2	complement component 2 (within H-2S)
AI504432	67.9726	5.24741	0.458903	11.4347	2.80511e-30	2.3893e-29	MGI:2139742	AI504432	expressed sequence AI504432
Slc8a1	267.779	5.24714	0.245607	21.3639	2.89386e-101	1.09732e-99	MGI:107956	Slc8a1	solute carrier family 8 (sodium/calcium exchanger), member 1
Coro6	78.9987	5.24176	0.419332	12.5003	7.4392e-36	7.54907e-35	MGI:2183448	Coro6	coronin 6
Txlnb	48.4974	5.23844	0.514494	10.1817	2.39259e-24	1.63969e-23	MGI:2671945	Txlnb	taxilin beta
Cyria	115.074	5.23769	0.355912	14.7163	5.06886e-49	7.3523e-48	MGI:1261783	Fam49a	family with sequence similarity 49, member A
C1qtnf3	48.4043	5.2319	0.515716	10.1449	3.49102e-24	2.37829e-23	MGI:1932136	C1qtnf3	C1q and tumor necrosis factor related protein 3
Armcx6	444.822	5.22676	0.200068	26.125	1.89846e-150	1.39719e-148	MGI:2147993	Armcx6	armadillo repeat containing, X-linked 6
Prob1	168.302	5.22083	0.303492	17.2025	2.54266e-66	5.53751e-65	MGI:2686460	Prob1	proline rich basic protein 1
Rps6ka6	212.619	5.19567	0.274332	18.9393	5.40658e-80	1.5098e-78	MGI:1914321	Rps6ka6	ribosomal protein S6 kinase polypeptide 6
Efs	47.0029	5.18409	0.520209	9.96539	2.16024e-23	1.42239e-22	MGI:105311	Efs	embryonal Fyn-associated substrate
Usp43	63.8466	5.17888	0.452818	11.437	2.73197e-30	2.32966e-29	MGI:2444541	Usp43	ubiquitin specific peptidase 43
Islr	253.651	5.16391	0.245468	21.037	3.00556e-98	1.10599e-96	MGI:1349645	Islr	immunoglobulin superfamily containing leucine-rich repeat
Gcfc2	1944.5	5.15207	0.119526	43.1042	0	0	MGI:2141656	Gcfc2	GC-rich sequence DNA binding factor 2
Gm20758	39.8736	5.15094	0.545722	9.43877	3.77183e-21	2.28605e-20	MGI:5434114	Gm20758	predicted gene, 20758
Lrrc4	45.7372	5.14981	0.519247	9.91784	3.48217e-23	2.27575e-22	MGI:2182081	Lrrc4	leucine rich repeat containing 4
Gnai1	57.0428	5.14736	0.473159	10.8787	1.45606e-27	1.12016e-26	MGI:95771	Gnai1	guanine nucleotide binding protein (G protein), alpha inhibiting 1
Cox6a2	56.7187	5.1467	0.473454	10.8705	1.59257e-27	1.22329e-26	MGI:104649	Cox6a2	cytochrome c oxidase subunit VIa polypeptide 2
Bik	45.3679	5.14359	0.518034	9.92905	3.11192e-23	2.03823e-22	MGI:1206591	Bik	BCL2-interacting killer
Ptpn7	62.42	5.14125	0.454326	11.3162	1.09077e-29	9.0938e-29	MGI:2156893	Ptpn7	protein tyrosine phosphatase, non-receptor type 7
Pcdhgb8	96.4895	5.12892	0.385554	13.3027	2.23155e-40	2.58045e-39	MGI:1935200	Pcdhgb8	protocadherin gamma subfamily B, 8
Col10a1	62.5509	5.12015	0.466986	10.9642	5.67752e-28	4.41322e-27	MGI:88445	Col10a1	collagen, type X, alpha 1
Serpinb6b	122.763	5.11972	0.335497	15.2601	1.41078e-52	2.27861e-51	MGI:894688	Serpinb6b	serine (or cysteine) peptidase inhibitor, clade B, member 6b
Spock2	111.061	5.10955	0.352858	14.4805	1.61e-47	2.25009e-46	MGI:1891351	Spock2	sparc/osteonectin, cwcv and kazal-like domains proteoglycan 2
Lama5	823.587	5.10476	0.149197	34.215	1.44924e-256	3.23158e-254	MGI:105382	Lama5	laminin, alpha 5
9130019O22Rik	37.7901	5.07517	0.549393	9.23779	2.51646e-20	1.46859e-19	MGI:1926171	9130019O22Rik	RIKEN cDNA 9130019O22 gene
Tbc1d8	485.778	5.06621	0.180182	28.1173	6.02397e-174	5.80633e-172	MGI:1927225	Tbc1d8	TBC1 domain family, member 8
Gfra4	139.304	5.05561	0.316768	15.96	2.42857e-57	4.35569e-56	MGI:1341873	Gfra4	glial cell line derived neurotrophic factor family receptor alpha 4
Nrap	182.786	5.05294	0.285483	17.6996	4.22287e-70	9.85775e-69	MGI:1098765	Nrap	nebulin-related anchoring protein
1700012B09Rik	31.4147	5.02711	0.587782	8.55267	1.20272e-17	6.16631e-17	MGI:1916575	1700012B09Rik	RIKEN cDNA 1700012B09 gene
Calcrl	42.2897	5.02667	0.526274	9.55143	1.27924e-21	7.8779e-21	MGI:1926944	Calcrl	calcitonin receptor-like
Eya1	120.069	5.02319	0.331738	15.142	8.55553e-52	1.34123e-50	MGI:109344	Eya1	EYA transcriptional coactivator and phosphatase 1
Calca	83.6017	5.01879	0.392451	12.7883	1.90519e-37	2.02587e-36	MGI:2151253	Calca	calcitonin/calcitonin-related polypeptide, alpha
Col18a1	3995.46	5.01712	0.0891075	56.3041	0	0	MGI:88451	Col18a1	collagen, type XVIII, alpha 1
Slc2a12	30.9214	5.01007	0.585038	8.56366	1.09344e-17	5.62342e-17	MGI:3052471	Slc2a12	solute carrier family 2 (facilitated glucose transporter), member 12
Cbfa2t3	119.353	4.94826	0.329748	15.0062	6.68747e-51	1.0195e-49	MGI:1338013	Cbfa2t3	core-binding factor, runt domain, alpha subunit 2, translocated to, 3 (human)
Spon1	68.9467	4.93775	0.414554	11.911	1.03744e-32	9.56162e-32	MGI:2385287	Spon1	spondin 1, (f-spondin) extracellular matrix protein
Srl	916.077	4.92924	0.155523	31.6946	1.84213e-220	2.83726e-218	MGI:2146620	Srl	sarcalumenin
Tent5c	274.826	4.92923	0.226826	21.7313	1.03731e-104	4.21127e-103	MGI:1921895	Fam46c	family with sequence similarity 46, member C
Tspan8	39.1377	4.91963	0.529676	9.28801	1.57201e-20	9.23547e-20	MGI:2384918	Tspan8	tetraspanin 8
Lypd6	77.7214	4.91495	0.393778	12.4815	9.41557e-36	9.53685e-35	MGI:2443848	Lypd6	LY6/PLAUR domain containing 6
Phldb3	101.962	4.91454	0.347736	14.133	2.37893e-45	3.12313e-44	MGI:3642959	Phldb3	pleckstrin homology-like domain, family B, member 3
Cecr2	105.56	4.89858	0.338986	14.4507	2.48226e-47	3.45941e-46	MGI:1923799	Cecr2	cat eye syndrome chromosome region, candidate 2
Prkg1	101.694	4.89396	0.360773	13.5652	6.43927e-42	7.73334e-41	MGI:108174	Prkg1	protein kinase, cGMP-dependent, type I
Dnah2	32.7739	4.87705	0.556796	8.75914	1.96751e-18	1.04459e-17	MGI:107731	Dnah2	dynein, axonemal, heavy chain 2
Tmem37	547.775	4.86974	0.164048	29.6848	1.20523e-193	1.44049e-191	MGI:2157899	Tmem37	transmembrane protein 37
Creld1	657.652	4.85327	0.152118	31.9046	2.30575e-223	3.70408e-221	MGI:2152539	Creld1	cysteine-rich with EGF-like domains 1
Cmbl	46.1489	4.84951	0.48259	10.0489	9.28944e-24	6.20681e-23	MGI:1916824	Cmbl	carboxymethylenebutenolidase-like (Pseudomonas)
Hsf2bp	60.7332	4.84918	0.43669	11.1044	1.19434e-28	9.55727e-28	MGI:1921627	Hsf2bp	heat shock transcription factor 2 binding protein
Nod2	74.1027	4.84207	0.394474	12.2747	1.23778e-34	1.20786e-33	MGI:2429397	Nod2	nucleotide-binding oligomerization domain containing 2
Irf8	229.682	4.835	0.235407	20.5389	9.66798e-94	3.35127e-92	MGI:96395	Irf8	interferon regulatory factor 8
Fry	131.989	4.81574	0.304713	15.8042	2.91225e-56	5.05919e-55	MGI:2443895	Fry	FRY microtubule binding protein
Scml4	165.485	4.78896	0.272011	17.6058	2.22337e-69	5.10248e-68	MGI:2446140	Scml4	sex comb on midleg-like 4 (Drosophila)
Itga7	4240.61	4.78628	0.0911134	52.531	0	0	MGI:102700	Itga7	integrin alpha 7
Cdkn1a	11865.8	4.75643	0.070771	67.2088	0	0	MGI:104556	Cdkn1a	cyclin-dependent kinase inhibitor 1A (P21)
AA467197	1097.92	4.75411	0.123906	38.3688	0	0	MGI:3034182	AA467197	expressed sequence AA467197
Syt14	38.7125	4.74887	0.510503	9.30233	1.37407e-20	8.10449e-20	MGI:2444490	Syt14	synaptotagmin XIV
Pde5a	410.756	4.74717	0.187733	25.2868	4.46198e-141	2.91101e-139	MGI:2651499	Pde5a	phosphodiesterase 5A, cGMP-specific
Insc	38.2492	4.73653	0.507796	9.32762	1.0828e-20	6.41435e-20	MGI:1917942	Insc	inscuteable homolog (Drosophila)
Gstp2	110.581	4.72195	0.319005	14.8021	1.4189e-49	2.09057e-48	MGI:95864	Gstp2	glutathione S-transferase, pi 2
Slc30a3	33.679	4.72055	0.536587	8.79735	1.40087e-18	7.50683e-18	MGI:1345280	Slc30a3	solute carrier family 30 (zinc transporter), member 3
Adora2a	54.9764	4.72005	0.434977	10.8513	1.96688e-27	1.5077e-26	MGI:99402	Adora2a	adenosine A2a receptor
Coro2b	255.031	4.71784	0.218589	21.5832	2.58541e-103	1.02729e-101	MGI:2444283	Coro2b	coronin, actin binding protein, 2B
Kbtbd11	291.181	4.70623	0.204553	23.0074	3.93344e-117	1.87151e-115	MGI:1922151	Kbtbd11	kelch repeat and BTB (POZ) domain containing 11
Postn	419.175	4.70456	0.191449	24.5735	2.42752e-133	1.46831e-131	MGI:1926321	Postn	periostin, osteoblast specific factor
Enho	181.807	4.7039	0.264161	17.8069	6.24326e-71	1.48763e-69	MGI:1916888	Enho	energy homeostasis associated
Il33	716.65	4.702	0.148094	31.75	3.17279e-221	4.98963e-219	MGI:1924375	Il33	interleukin 33
Cpne7	33.1968	4.69171	0.536225	8.74951	2.14284e-18	1.13485e-17	MGI:2142747	Cpne7	copine VII
Cacnb1	323.868	4.67725	0.200054	23.38	6.83375e-121	3.42605e-119	MGI:102522	Cacnb1	calcium channel, voltage-dependent, beta 1 subunit
Cadps	36.609	4.67305	0.510889	9.1469	5.85882e-20	3.36657e-19	MGI:1350922	Cadps	Ca2+-dependent secretion activator
Zbtb7c	32.2791	4.65796	0.535942	8.69116	3.58749e-18	1.88072e-17	MGI:2443302	Zbtb7c	zinc finger and BTB domain containing 7C
Slc16a2	511.808	4.64851	0.15901	29.2341	7.15773e-188	8.10125e-186	MGI:1203732	Slc16a2	solute carrier family 16 (monocarboxylic acid transporters), member 2
Neurl1a	846.988	4.64764	0.137048	33.9126	4.34503e-252	9.14292e-250	MGI:1334263	Neurl1a	neuralized E3 ubiquitin protein ligase 1A
Lgi2	109.311	4.64609	0.316589	14.6755	9.2571e-49	1.33624e-47	MGI:2180196	Lgi2	leucine-rich repeat LGI family, member 2
Ramp1	92.3884	4.63949	0.341352	13.5915	4.49696e-42	5.43565e-41	MGI:1858418	Ramp1	receptor (calcitonin) activity modifying protein 1
Nol4	55.8828	4.6308	0.424883	10.899	1.16531e-27	8.98801e-27	MGI:2441684	Nol4	nucleolar protein 4
Tro	133.114	4.63024	0.302866	15.2881	9.18093e-53	1.48928e-51	MGI:1928994	Tro	trophinin
Pcdh1	476.224	4.61355	0.164478	28.0497	4.0295e-173	3.83445e-171	MGI:104692	Pcdh1	protocadherin 1
Ttll11	97.9938	4.60235	0.33277	13.8304	1.66979e-43	2.09284e-42	MGI:1921660	Ttll11	tubulin tyrosine ligase-like family, member 11
Notch3	644.198	4.60174	0.15151	30.3726	1.26363e-202	1.59989e-200	MGI:99460	Notch3	notch 3
Hspb1	1834.58	4.5943	0.102539	44.8054	0	0	MGI:96240	Hspb1	heat shock protein 1
Adora1	214.502	4.58346	0.232906	19.6794	3.23775e-86	1.01622e-84	MGI:99401	Adora1	adenosine A1 receptor
Msi1	57.8437	4.56968	0.421053	10.853	1.93001e-27	1.48021e-26	MGI:107376	Msi1	musashi RNA-binding protein 1
Klhl30	524.668	4.56952	0.159745	28.6051	5.80945e-180	6.1122e-178	MGI:1918038	Klhl30	kelch-like 30
Popdc3	856.346	4.54297	0.125697	36.1422	4.92887e-286	1.4161e-283	MGI:1930153	Popdc3	popeye domain containing 3
Wfs1	4845.32	4.53856	0.0869648	52.1885	0	0	MGI:1328355	Wfs1	Wolfram syndrome 1 homolog (human)
Nkd1	74.3246	4.52225	0.36559	12.3697	3.81163e-35	3.80146e-34	MGI:2135954	Nkd1	naked cuticle 1 homolog (Drosophila)
Chchd10	286.919	4.49996	0.197398	22.7964	4.98182e-115	2.2901e-113	MGI:2143558	Chchd10	coiled-coil-helix-coiled-coil-helix domain containing 10
Serpine2	553.988	4.49971	0.163611	27.5025	1.63753e-166	1.4391e-164	MGI:101780	Serpine2	serine (or cysteine) peptidase inhibitor, clade E, member 2
Pacsin1	76.6402	4.48079	0.371986	12.0456	2.04607e-33	1.92616e-32	MGI:1345181	Pacsin1	protein kinase C and casein kinase substrate in neurons 1
Chrnb1	1338.97	4.47832	0.127067	35.2438	4.26558e-272	1.08013e-269	MGI:87890	Chrnb1	cholinergic receptor, nicotinic, beta polypeptide 1 (muscle)
Rab37	54.0537	4.47392	0.417928	10.705	9.64173e-27	7.19877e-26	MGI:1929945	Rab37	RAB37, member RAS oncogene family
Fam20c	531.501	4.44817	0.172774	25.7456	3.61344e-146	2.583e-144	MGI:2136853	Fam20c	family with sequence similarity 20, member C
Plxdc1	92.0132	4.44614	0.330011	13.4727	2.26419e-41	2.67407e-40	MGI:1919574	Plxdc1	plexin domain containing 1
Hapln1	52.8372	4.44448	0.418758	10.6135	2.57961e-26	1.89662e-25	MGI:1337006	Hapln1	hyaluronan and proteoglycan link protein 1
Mycn	31.368	4.44111	0.523879	8.47737	2.30341e-17	1.1626e-16	MGI:97357	Mycn	v-myc myelocytomatosis viral related oncogene, neuroblastoma derived (avian)
Slc22a17	62.1286	4.4153	0.390335	11.3116	1.15032e-29	9.57959e-29	MGI:1926225	Slc22a17	solute carrier family 22 (organic cation transporter), member 17
Spry1	1621.39	4.40251	0.108864	40.4403	0	0	MGI:1345139	Spry1	sprouty homolog 1 (Drosophila)
Serpinb1a	140.606	4.39124	0.278312	15.7781	4.40243e-56	7.61254e-55	MGI:1913472	Serpinb1a	serine (or cysteine) peptidase inhibitor, clade B, member 1a
Ppp1r3b	44.179	4.38362	0.451514	9.70871	2.76827e-22	1.7525e-21	MGI:2177268	Ppp1r3b	protein phosphatase 1, regulatory (inhibitor) subunit 3B
Ldhd	50.3814	4.36647	0.423281	10.3158	5.97902e-25	4.18446e-24	MGI:106428	Ldhd	lactate dehydrogenase D
Olfr1033	49.6232	4.35584	0.421421	10.3361	4.83873e-25	3.40351e-24	MGI:3030867	Olfr1033	olfactory receptor 1033
Ccdc3	159.845	4.35111	0.250648	17.3594	1.67372e-67	3.70999e-66	MGI:1921436	Ccdc3	coiled-coil domain containing 3
Hspa12a	79.3081	4.34852	0.339693	12.8013	1.61139e-37	1.72205e-36	MGI:1920692	Hspa12a	heat shock protein 12A
Slc24a3	234.832	4.33958	0.384233	11.2941	1.40302e-29	1.16451e-28	MGI:2137513	Slc24a3	solute carrier family 24 (sodium/potassium/calcium exchanger), member 3
Pde2a	51.9566	4.32626	0.416386	10.39	2.75257e-25	1.95825e-24	MGI:2446107	Pde2a	phosphodiesterase 2A, cGMP-stimulated
Myl9	303.484	4.32047	0.187734	23.0139	3.38715e-117	1.61674e-115	MGI:2138915	Myl9	myosin, light polypeptide 9, regulatory
Pkp1	182.229	4.3152	0.234298	18.4176	9.49644e-76	2.47603e-74	MGI:1328359	Pkp1	plakophilin 1
Col5a3	406.334	4.31344	0.163453	26.3895	1.80959e-153	1.40079e-151	MGI:1858212	Col5a3	collagen, type V, alpha 3
Tpd52l1	695.156	4.29099	0.133443	32.1561	7.26301e-227	1.23306e-224	MGI:1298386	Tpd52l1	tumor protein D52-like 1
Slc8a3	75.4913	4.27053	0.346855	12.3121	7.79202e-35	7.68909e-34	MGI:107976	Slc8a3	solute carrier family 8 (sodium/calcium exchanger), member 3
Zswim5	33.5948	4.25117	0.486615	8.73622	2.41046e-18	1.27297e-17	MGI:1921714	Zswim5	zinc finger SWIM-type containing 5
Rundc3a	1450.37	4.23557	0.0989109	42.8221	0	0	MGI:1858752	Rundc3a	RUN domain containing 3A
Stk32c	113.499	4.23414	0.281974	15.0161	5.76295e-51	8.83061e-50	MGI:2385336	Stk32c	serine/threonine kinase 32C
Hook1	98.4851	4.23113	0.309112	13.688	1.19727e-42	1.46857e-41	MGI:1925213	Hook1	hook microtubule tethering protein 1
Ddc	64.6199	4.22364	0.377565	11.1865	4.74667e-29	3.8667e-28	MGI:94876	Ddc	dopa decarboxylase
Rhbdl2	35.7046	4.20919	0.468669	8.98115	2.6796e-19	1.49545e-18	MGI:3608413	Rhbdl2	rhomboid, veinlet-like 2 (Drosophila)
Htra3	79.857	4.18128	0.329704	12.6819	7.44862e-37	7.75487e-36	MGI:1925808	Htra3	HtrA serine peptidase 3
Ndst3	166.327	4.17742	0.235738	17.7206	2.90807e-70	6.8205e-69	MGI:1932544	Ndst3	N-deacetylase/N-sulfotransferase (heparan glucosaminyl) 3
Macc1	135.615	4.17739	0.291662	14.3227	1.57803e-46	2.14325e-45	MGI:2685113	Macc1	metastasis associated in colon cancer 1
Col24a1	31.808	4.17232	0.490074	8.51365	1.68538e-17	8.56155e-17	MGI:1918605	Col24a1	collagen, type XXIV, alpha 1
Prkar1b	647.194	4.15083	0.133478	31.0976	2.59747e-212	3.73137e-210	MGI:97759	Prkar1b	protein kinase, cAMP dependent regulatory, type I beta
E2f2	1659.27	4.14783	0.0987223	42.0151	0	0	MGI:1096341	E2f2	E2F transcription factor 2
Smarcd3	1515.34	4.12985	0.100416	41.1274	0	0	MGI:1914243	Smarcd3	SWI/SNF related, matrix associated, actin dependent regulator of chromatin, subfamily d, member 3
Acot11	68.179	4.11986	0.347741	11.8475	2.2174e-32	2.02246e-31	MGI:1913736	Acot11	acyl-CoA thioesterase 11
Slc37a2	99.2714	4.11445	0.294993	13.9476	3.25401e-44	4.14097e-43	MGI:1929693	Slc37a2	solute carrier family 37 (glycerol-3-phosphate transporter), member 2
Tmem38a	2821.49	4.10915	0.0992284	41.411	0	0	MGI:1921416	Tmem38a	transmembrane protein 38A
Slco3a1	195.246	4.10554	0.217215	18.9008	1.12323e-79	3.10759e-78	MGI:1351867	Slco3a1	solute carrier organic anion transporter family, member 3a1
Gm13889	84.5827	4.09996	0.323202	12.6854	7.12156e-37	7.42989e-36	MGI:3652053	Gm13889	predicted gene 13889
Adssl1	1060.15	4.09553	0.126033	32.4957	1.22441e-231	2.15208e-229	MGI:87947	Adssl1	adenylosuccinate synthetase like 1
Adrb2	80.4384	4.08337	0.323364	12.6278	1.48382e-36	1.52991e-35	MGI:87938	Adrb2	adrenergic receptor, beta 2
Zfp422	483.654	4.07387	0.14804	27.5188	1.04704e-166	9.25608e-165	MGI:1914505	Zfp422	zinc finger protein 422
Nrarp	79.8697	4.06974	0.322915	12.6031	2.02986e-36	2.08858e-35	MGI:1914372	Nrarp	Notch-regulated ankyrin repeat protein
Foxs1	88.3851	4.06886	0.309667	13.1395	1.9564e-39	2.21262e-38	MGI:95546	Foxs1	forkhead box S1
Nol3	485.08	4.06865	0.147055	27.6675	1.71955e-168	1.5476e-166	MGI:1925938	Nol3	nucleolar protein 3 (apoptosis repressor with CARD domain)
Slc9a9	140.723	4.04278	0.247774	16.3164	7.54526e-60	1.41794e-58	MGI:2679732	Slc9a9	solute carrier family 9 (sodium/hydrogen exchanger), member 9
Fam189a2	129.954	4.03973	0.25478	15.8557	1.28316e-56	2.25268e-55	MGI:2685813	Fam189a2	family with sequence similarity 189, member A2
Myh14	53.7094	4.03761	0.38298	10.5426	5.49564e-26	4.00121e-25	MGI:1919210	Myh14	myosin, heavy polypeptide 14
Sema3e	86.0735	4.0337	0.308649	13.0689	4.95816e-39	5.53624e-38	MGI:1340034	Sema3e	sema domain, immunoglobulin domain (Ig), short basic domain, secreted, (semaphorin) 3E
Myl6b	990.932	4.00972	0.115579	34.6924	1.02416e-263	2.42872e-261	MGI:1917789	Myl6b	myosin, light polypeptide 6B
Ppargc1b	113.607	3.99946	0.270333	14.7946	1.58787e-49	2.33263e-48	MGI:2444934	Ppargc1b	peroxisome proliferative activated receptor, gamma, coactivator 1 beta
Mdfi	83.1441	3.98981	0.765731	5.21046	1.88374e-07	5.14123e-07	MGI:107687	Mdfi	MyoD family inhibitor
Lsp1	1746.05	3.98843	0.0967229	41.2356	0	0	MGI:96832	Lsp1	lymphocyte specific 1
Cyp1a1	41.4719	3.98637	0.428838	9.29576	1.46153e-20	8.60333e-20	MGI:88588	Cyp1a1	cytochrome P450, family 1, subfamily a, polypeptide 1
Bicdl1	99.0538	3.98348	0.289648	13.7528	4.89679e-43	6.0813e-42	MGI:1922915	Ccdc64	coiled-coil domain containing 64
Cdh23	106.806	3.97784	0.281733	14.1192	2.8938e-45	3.78245e-44	MGI:1890219	Cdh23	cadherin 23 (otocadherin)
Tspyl5	195.216	3.97579	0.217513	18.2785	1.22863e-74	3.12705e-73	MGI:2442458	Tspyl5	testis-specific protein, Y-encoded-like 5
Gprc5c	261.975	3.96955	0.189557	20.9412	2.257e-97	8.18435e-96	MGI:1917605	Gprc5c	G protein-coupled receptor, family C, group 5, member C
Srgap3	461.832	3.96929	0.151494	26.2009	2.59549e-151	1.93883e-149	MGI:2152938	Srgap3	SLIT-ROBO Rho GTPase activating protein 3
Sema4d	388.577	3.96532	0.163282	24.2851	2.81733e-130	1.63143e-128	MGI:109244	Sema4d	sema domain, immunoglobulin domain (Ig), transmembrane domain (TM) and short cytoplasmic domain, (semaphorin) 4D
Psmb9	48.2372	3.95853	0.39744	9.96009	2.27868e-23	1.49905e-22	MGI:1346526	Psmb9	proteasome (prosome, macropain) subunit, beta type 9 (large multifunctional peptidase 2)
Piezo2	146.379	3.95287	0.246373	16.0442	6.27369e-58	1.13473e-56	MGI:1918781	Piezo2	piezo-type mechanosensitive ion channel component 2
Hey1	683.499	3.95283	0.128187	30.8364	8.52639e-209	1.17948e-206	MGI:1341800	Hey1	hairy/enhancer-of-split related with YRPW motif 1
Cnksr1	73.9908	3.94911	0.326168	12.1076	9.62994e-34	9.15212e-33	MGI:2670958	Cnksr1	connector enhancer of kinase suppressor of Ras 1
Hes6	2357.6	3.91945	0.0979724	40.0057	0	0	MGI:1859852	Hes6	hairy and enhancer of split 6
Vgf	180.426	3.89912	0.214444	18.1824	7.11015e-74	1.78831e-72	MGI:1343180	Vgf	VGF nerve growth factor inducible
Cxcr4	668.976	3.88985	0.1295	30.0374	3.1934e-198	3.91061e-196	MGI:109563	Cxcr4	chemokine (C-X-C motif) receptor 4
Baiap2l1	727.217	3.87635	0.123672	31.3438	1.1813e-215	1.73025e-213	MGI:1914148	Baiap2l1	BAI1-associated protein 2-like 1
Ndrg4	1141.43	3.85286	0.11354	33.9339	2.10592e-252	4.55978e-250	MGI:2384590	Ndrg4	N-myc downstream regulated gene 4
Siglec15	42.5042	3.84763	0.406173	9.47289	2.72194e-21	1.65983e-20	MGI:3646642	Siglec15	sialic acid binding Ig-like lectin 15
Itgb4	239.603	3.83734	0.188978	20.3058	1.14295e-91	3.85456e-90	MGI:96613	Itgb4	integrin beta 4
Fuom	134.108	3.82775	0.243674	15.7085	1.32262e-55	2.26865e-54	MGI:1916314	Fuom	fucose mutarotase
Pgf	229.475	3.8271	0.193343	19.7944	3.32931e-87	1.04716e-85	MGI:105095	Pgf	placental growth factor
Cpeb2	79.9908	3.82706	0.30699	12.4664	1.13853e-35	1.1493e-34	MGI:2442640	Cpeb2	cytoplasmic polyadenylation element binding protein 2
Adamts2	225.926	3.82394	0.189853	20.1416	3.18771e-90	1.05832e-88	MGI:1347356	Adamts2	a disintegrin-like and metallopeptidase (reprolysin type) with thrombospondin type 1 motif, 2
Grtp1	363.862	3.81231	0.16145	23.6129	2.83787e-123	1.46705e-121	MGI:1914040	Grtp1	GH regulated TBC protein 1
Anxa6	17667.3	3.78578	0.0594358	63.6953	0	0	MGI:88255	Anxa6	annexin A6
Bmpr1b	49.8164	3.77617	0.381433	9.89995	4.16473e-23	2.71234e-22	MGI:107191	Bmpr1b	bone morphogenetic protein receptor, type 1B
Irf7	70.8481	3.77232	0.329417	11.4515	2.31084e-30	1.97732e-29	MGI:1859212	Irf7	interferon regulatory factor 7
Mylk2	33.8195	3.76887	0.455526	8.27366	1.2991e-16	6.32201e-16	MGI:2139434	Mylk2	myosin, light polypeptide kinase 2, skeletal muscle
Rap1gap2	167.2	3.76037	0.222106	16.9306	2.67849e-64	5.58891e-63	MGI:3028623	Rap1gap2	RAP1 GTPase activating protein 2
Trpv2	73.7903	3.75636	0.312694	12.0129	3.04027e-33	2.84597e-32	MGI:1341836	Trpv2	transient receptor potential cation channel, subfamily V, member 2
Sytl5	48.5416	3.73057	0.383612	9.72484	2.3628e-22	1.50086e-21	MGI:2668451	Sytl5	synaptotagmin-like 5
Gldc	255.771	3.7192	0.179729	20.6934	3.97398e-95	1.40027e-93	MGI:1341155	Gldc	glycine decarboxylase
Sec14l2	256.442	3.71384	0.187364	19.8215	1.94224e-87	6.16075e-86	MGI:1915065	Sec14l2	SEC14-like lipid binding 2
Fbxl22	106.002	3.71372	0.285898	12.9897	1.3999e-38	1.5367e-37	MGI:1921415	Fbxl22	F-box and leucine-rich repeat protein 22
Ccdc141	389.087	3.70577	0.171188	21.6474	6.43316e-104	2.57671e-102	MGI:1919735	Ccdc141	coiled-coil domain containing 141
Sema6a	368.401	3.7026	0.151367	24.461	3.83952e-132	2.2945e-130	MGI:1203727	Sema6a	sema domain, transmembrane domain (TM), and cytoplasmic domain, (semaphorin) 6A
Sptbn2	53.8057	3.69987	0.35785	10.3392	4.68579e-25	3.2997e-24	MGI:1313261	Sptbn2	spectrin beta, non-erythrocytic 2
Chrm3	34.2495	3.69784	0.438142	8.43982	3.1784e-17	1.59507e-16	MGI:88398	Chrm3	cholinergic receptor, muscarinic 3, cardiac
Myo5b	34.1399	3.69748	0.44573	8.29533	1.08284e-16	5.28336e-16	MGI:106598	Myo5b	myosin VB
Ankrd1	3121.03	3.69491	0.07805	47.3402	0	0	MGI:1097717	Ankrd1	ankyrin repeat domain 1 (cardiac muscle)
Armcx2	2333.14	3.69012	0.0861915	42.8131	0	0	MGI:1914666	Armcx2	armadillo repeat containing, X-linked 2
Prokr1	79.2719	3.6838	0.29782	12.3692	3.83497e-35	3.82217e-34	MGI:1929676	Prokr1	prokineticin receptor 1
4930432K21Rik	185.007	3.68324	0.206503	17.8363	3.69628e-71	8.84974e-70	MGI:1921916	4930432K21Rik	RIKEN cDNA 4930432K21 gene
Olfm1	1627.59	3.68043	0.10408	35.3615	6.66896e-274	1.71783e-271	MGI:1860437	Olfm1	olfactomedin 1
Bves	715.394	3.67039	0.123278	29.7732	8.68053e-195	1.04586e-192	MGI:1346013	Bves	blood vessel epicardial substance
Eml2	262.711	3.66923	0.179147	20.4817	3.13332e-93	1.07613e-91	MGI:1919455	Eml2	echinoderm microtubule associated protein like 2
Sytl2	396.442	3.66871	0.155584	23.5803	6.14587e-123	3.1445e-121	MGI:1933366	Sytl2	synaptotagmin-like 2
Cd82	3186.54	3.66506	0.0751828	48.7487	0	0	MGI:104651	Cd82	CD82 antigen
Cd200	457.174	3.66376	0.145361	25.2045	3.57708e-140	2.30352e-138	MGI:1196990	Cd200	CD200 antigen
Myom1	134.625	3.64741	0.237456	15.3604	3.01924e-53	4.94058e-52	MGI:1341430	Myom1	myomesin 1
Cox7a1	32.9418	3.64021	0.442022	8.23537	1.79011e-16	8.65787e-16	MGI:1316714	Cox7a1	cytochrome c oxidase subunit VIIa 1
Rasl10a	108.595	3.64001	0.259534	14.0252	1.09298e-44	1.40768e-43	MGI:1922918	Rasl10a	RAS-like, family 10, member A
Plscr4	39.35	3.63829	0.408035	8.91662	4.80754e-19	2.65036e-18	MGI:2143267	Plscr4	phospholipid scramblase 4
Sema3d	133.375	3.63441	0.234695	15.4856	4.33764e-54	7.21652e-53	MGI:1860118	Sema3d	sema domain, immunoglobulin domain (Ig), short basic domain, secreted, (semaphorin) 3D
Mmp23	43.5418	3.63421	0.392242	9.26524	1.94641e-20	1.13903e-19	MGI:1347361	Mmp23	matrix metallopeptidase 23
Ripply3	53.3983	3.63364	0.353477	10.2797	8.6999e-25	6.05668e-24	MGI:2181192	Ripply3	ripply3 homolog (zebrafish)
Rab40b	267.44	3.62579	0.193969	18.6926	5.68887e-78	1.53415e-76	MGI:2183451	Rab40b	Rab40B, member RAS oncogene family
Six1	2143.59	3.61612	0.080775	44.7678	0	0	MGI:102780	Six1	sine oculis-related homeobox 1
Hspa12b	257.818	3.61287	0.182087	19.8414	1.30728e-87	4.16433e-86	MGI:1919880	Hspa12b	heat shock protein 12B
Mfap3l	944.978	3.59427	0.126137	28.495	1.34922e-178	1.39982e-176	MGI:1918556	Mfap3l	microfibrillar-associated protein 3-like
Rsad2	54.0737	3.58764	0.351598	10.2038	1.90621e-24	1.31299e-23	MGI:1929628	Rsad2	radical S-adenosyl methionine domain containing 2
Grip1	45.6323	3.5829	0.379452	9.44231	3.64643e-21	2.21094e-20	MGI:1921303	Grip1	glutamate receptor interacting protein 1
Inha	163.615	3.58149	0.228574	15.6689	2.46958e-55	4.21663e-54	MGI:96569	Inha	inhibin alpha
Spats2l	63.6033	3.57178	0.32724	10.9149	9.78649e-28	7.5639e-27	MGI:1914448	Spats2l	spermatogenesis associated, serine-rich 2-like
Sync	164.068	3.57082	0.213708	16.7089	1.12976e-62	2.26558e-61	MGI:1916078	Sync	syncoilin
Tcn2	959.245	3.55476	0.120606	29.4742	6.1618e-191	7.08133e-189	MGI:98534	Tcn2	transcobalamin 2
Chn1	188.746	3.55327	0.200642	17.7095	3.54444e-70	8.29998e-69	MGI:1915674	Chn1	chimerin 1
Atp2a3	31.0227	3.54945	0.451468	7.86201	3.7803e-15	1.70114e-14	MGI:1194503	Atp2a3	ATPase, Ca++ transporting, ubiquitous
Acy3	83.9795	3.5431	0.284111	12.4708	1.07717e-35	1.08883e-34	MGI:1918920	Acy3	aspartoacylase (aminoacylase) 3
Tmem181c-ps	40.6953	3.53821	0.392838	9.0068	2.12157e-19	1.18891e-18	MGI:3780993	Tmem181c-ps	transmembrane protein 181C, pseudogene
Apod	58.2105	3.53728	0.346585	10.2061	1.86226e-24	1.28331e-23	MGI:88056	Apod	apolipoprotein D
Impact	224.186	3.53577	0.194972	18.1348	1.69376e-73	4.23865e-72	MGI:1098233	Impact	impact, RWD domain protein
Lrrc17	586.308	3.53432	0.143109	24.6968	1.15801e-134	7.11964e-133	MGI:1921761	Lrrc17	leucine rich repeat containing 17
Kcnh2	333.915	3.53106	0.157381	22.4364	1.73818e-111	7.70575e-110	MGI:1341722	Kcnh2	potassium voltage-gated channel, subfamily H (eag-related), member 2
Cerox1	98.6314	3.52752	0.264311	13.3461	1.24806e-40	1.45218e-39	MGI:1920084	2810468N07Rik	RIKEN cDNA 2810468N07 gene
Rhd	75.7928	3.49724	0.296074	11.812	3.38293e-32	3.0668e-31	MGI:1202882	Rhd	Rh blood group, D antigen
Hid1	787.513	3.48556	0.109989	31.6902	2.12016e-220	3.23217e-218	MGI:2445087	Hid1	HID1 domain containing
Prune2	1424.56	3.48272	0.108281	32.1636	5.7023e-227	9.79223e-225	MGI:1925004	Prune2	prune homolog 2 (Drosophila)
A930024E05Rik	131.256	3.46872	0.240698	14.4111	4.40575e-47	6.08335e-46	MGI:1924414	A930024E05Rik	RIKEN cDNA A930024E05 gene
Adgrb2	193.066	3.46705	0.197211	17.5804	3.47986e-69	7.9738e-68	MGI:2451244	Adgrb2	adhesion G protein-coupled receptor B2
Nptx1	612.317	3.44509	0.14015	24.5814	1.99528e-133	1.21177e-131	MGI:107811	Nptx1	neuronal pentraxin 1
Armcx3	1046.24	3.44334	0.112427	30.6275	5.27341e-206	6.9721e-204	MGI:1918953	Armcx3	armadillo repeat containing, X-linked 3
Pcdhb16	42.2075	3.44218	0.387026	8.89393	5.89845e-19	3.23743e-18	MGI:2136752	Pcdhb16	protocadherin beta 16
Tspan2	152.358	3.43355	0.21631	15.8733	9.70442e-57	1.71579e-55	MGI:1917997	Tspan2	tetraspanin 2
Selenop	172.371	3.43277	0.206971	16.5858	8.83426e-62	1.73663e-60	MGI:894288	Sepp1	selenoprotein P, plasma, 1
Sgk2	120.453	3.43249	0.242793	14.1375	2.23034e-45	2.93063e-44	MGI:1351318	Sgk2	serum/glucocorticoid regulated kinase 2
Osbp2	119.23	3.42959	0.242331	14.1525	1.80257e-45	2.37691e-44	MGI:1921559	Osbp2	oxysterol binding protein 2
Igfbp3	4168.69	3.42835	0.0991636	34.5727	6.50056e-262	1.49413e-259	MGI:96438	Igfbp3	insulin-like growth factor binding protein 3
Mdga1	56.0472	3.4245	0.335059	10.2206	1.6035e-24	1.10755e-23	MGI:1922012	Mdga1	MAM domain containing glycosylphosphatidylinositol anchor 1
Hdac11	296.269	3.42114	0.166652	20.5287	1.19404e-93	4.12939e-92	MGI:2385252	Hdac11	histone deacetylase 11
Tmem88b	30.4716	3.41768	0.443888	7.69941	1.36693e-14	5.91256e-14	MGI:2444329	Tmem88b	transmembrane protein 88B
Tas1r1	37.4035	3.41575	0.404413	8.44619	3.00957e-17	1.51085e-16	MGI:1927505	Tas1r1	taste receptor, type 1, member 1
Ptchd1	59.232	3.41144	0.3321	10.2723	9.38947e-25	6.52156e-24	MGI:2685233	Ptchd1	patched domain containing 1
Tmod1	134.919	3.41026	0.22721	15.0093	6.38325e-51	9.76751e-50	MGI:98775	Tmod1	tropomodulin 1
Egln3	2673.53	3.40814	0.106281	32.0674	1.25776e-225	2.06495e-223	MGI:1932288	Egln3	egl-9 family hypoxia-inducible factor 3
Disp2	93.3711	3.39709	0.276101	12.3038	8.643e-35	8.50635e-34	MGI:2388733	Disp2	dispatched homolog 2 (Drosophila)
Cmpk2	37.3755	3.39447	0.415335	8.17284	3.01205e-16	1.44091e-15	MGI:99830	Cmpk2	cytidine monophosphate (UMP-CMP) kinase 2, mitochondrial
Nup210	158.486	3.39252	0.211257	16.0587	4.96752e-58	9.01759e-57	MGI:1859555	Nup210	nucleoporin 210
Atp1a3	51.0208	3.38961	0.346723	9.77614	1.4255e-22	9.13639e-22	MGI:88107	Atp1a3	ATPase, Na+/K+ transporting, alpha 3 polypeptide
Chst2	152.411	3.37454	0.221549	15.2316	2.18248e-52	3.50229e-51	MGI:1891160	Chst2	carbohydrate sulfotransferase 2
Ifit2	144.681	3.36705	0.226288	14.8795	4.47999e-50	6.6931e-49	MGI:99449	Ifit2	interferon-induced protein with tetratricopeptide repeats 2
C430049B03Rik	228.189	3.35601	0.187427	17.9057	1.06515e-71	2.57081e-70	MGI:1924903	C430049B03Rik	RIKEN cDNA C430049B03 gene
Alpk2	160.118	3.35169	0.213211	15.72	1.10248e-55	1.89322e-54	MGI:2449492	Alpk2	alpha-kinase 2
Dglucy	54.5677	3.33683	0.33199	10.051	9.09537e-24	6.07986e-23	MGI:2444813	9030617O03Rik	RIKEN cDNA 9030617O03 gene
Strip2	85.7111	3.33214	0.275764	12.0833	1.29404e-33	1.22593e-32	MGI:2444363	Strip2	striatin interacting protein 2
Cadm4	136.653	3.31575	0.222334	14.9134	2.69814e-50	4.04721e-49	MGI:2449088	Cadm4	cell adhesion molecule 4
Plekhb1	53.8946	3.31356	0.335443	9.87814	5.17838e-23	3.3637e-22	MGI:1351469	Plekhb1	pleckstrin homology domain containing, family B (evectins) member 1
Trp53cor1	31.6979	3.31274	0.422072	7.84875	4.20189e-15	1.88142e-14	MGI:3801771	Trp53cor1	tumor protein p53 pathway corepressor 1
Iffo1	1145.82	3.30667	0.103028	32.095	5.17658e-226	8.59312e-224	MGI:2444516	Iffo1	intermediate filament family orphan 1
Acta2	7128.62	3.3025	0.0804623	41.044	0	0	MGI:87909	Acta2	actin, alpha 2, smooth muscle, aorta
Pmaip1	155.893	3.29357	0.231318	14.2383	5.30296e-46	7.09912e-45	MGI:1930146	Pmaip1	phorbol-12-myristate-13-acetate-induced protein 1
Rasgef1b	95.1311	3.29275	0.26801	12.2859	1.07811e-34	1.0562e-33	MGI:2443755	Rasgef1b	RasGEF domain family, member 1B
Nrk	225.74	3.29209	0.193215	17.0385	4.25251e-65	9.03734e-64	MGI:1351326	Nrk	Nik related kinase
Sptb	117.321	3.29146	0.243974	13.491	1.76667e-41	2.09643e-40	MGI:98387	Sptb	spectrin beta, erythrocytic
Ptprv	344.249	3.28608	0.151724	21.6582	5.08286e-104	2.04684e-102	MGI:108027	Ptprv	protein tyrosine phosphatase, receptor type, V
Prkg2	976.084	3.27332	0.234347	13.9678	2.4496e-44	3.12262e-43	MGI:108173	Prkg2	protein kinase, cGMP-dependent, type II
Bdnf	82.3718	3.27264	0.275509	11.8785	1.53025e-32	1.4043e-31	MGI:88145	Bdnf	brain derived neurotrophic factor
Cdsn	65.3844	3.26147	0.302373	10.7863	3.9975e-27	3.03006e-26	MGI:3505689	Cdsn	corneodesmosin
Ak3	863.768	3.25142	0.106539	30.5186	1.47476e-204	1.89939e-202	MGI:1860835	Ak3	adenylate kinase 3
Foxo6	53.8741	3.20737	0.340986	9.40617	5.14542e-21	3.0997e-20	MGI:2676586	Foxo6	forkhead box O6
Lef1	346.043	3.1983	0.147034	21.7522	6.58818e-105	2.68928e-103	MGI:96770	Lef1	lymphoid enhancer binding factor 1
Notch1	697.077	3.19749	0.116887	27.3555	9.30131e-165	7.94067e-163	MGI:97363	Notch1	notch 1
Pcdhga1	35.8806	3.19348	0.402093	7.94215	1.98714e-15	9.0512e-15	MGI:1935212	Pcdhga1	protocadherin gamma subfamily A, 1
Tspan33	93.0005	3.19278	0.270563	11.8005	3.88004e-32	3.50683e-31	MGI:1919012	Tspan33	tetraspanin 33
Efr3b	173.186	3.19136	0.202944	15.7253	1.01413e-55	1.7435e-54	MGI:2444851	Efr3b	EFR3 homolog B
Tpm2	14815.2	3.1864	0.074807	42.5949	0	0	MGI:98810	Tpm2	tropomyosin 2, beta
2510009E07Rik	203.679	3.17928	0.181445	17.522	9.73663e-69	2.21072e-67	MGI:1919440	2510009E07Rik	RIKEN cDNA 2510009E07 gene
Sema4c	1120.42	3.17324	0.0951525	33.349	7.53306e-244	1.42461e-241	MGI:109252	Sema4c	sema domain, immunoglobulin domain (Ig), transmembrane domain (TM) and short cytoplasmic domain, (semaphorin) 4C
Pde1b	189.156	3.16142	0.187996	16.8164	1.84969e-63	3.77004e-62	MGI:97523	Pde1b	phosphodiesterase 1B, Ca2+-calmodulin dependent
Col6a3	1872.65	3.16038	0.208499	15.1578	6.73222e-52	1.06208e-50	MGI:88461	Col6a3	collagen, type VI, alpha 3
Dusp2	370.134	3.13768	0.138609	22.6369	1.87744e-113	8.4485e-112	MGI:101911	Dusp2	dual specificity phosphatase 2
6430548M08Rik	1051.08	3.13617	0.112858	27.7885	5.97198e-170	5.50749e-168	MGI:2443793	6430548M08Rik	RIKEN cDNA 6430548M08 gene
Pik3c2b	144.049	3.13163	0.209003	14.9837	9.39084e-51	1.42291e-49	MGI:2685045	Pik3c2b	phosphoinositide-3-kinase, class 2, beta polypeptide
Zdhhc15	159.225	3.12803	0.206023	15.1829	4.59177e-52	7.28248e-51	MGI:1915336	Zdhhc15	zinc finger, DHHC domain containing 15
Ptgis	1142.33	3.12709	0.0932671	33.5283	1.86301e-246	3.66229e-244	MGI:1097156	Ptgis	prostaglandin I2 (prostacyclin) synthase
Igdcc4	220.844	3.12275	0.17662	17.6806	5.91192e-70	1.37576e-68	MGI:1858497	Igdcc4	immunoglobulin superfamily, DCC subclass, member 4
Mtss2	1108.35	3.11945	0.0925521	33.7048	4.91609e-249	1.00612e-246	MGI:3039591	Mtss1l	metastasis suppressor 1-like
Casp7	289.912	3.10652	0.151657	20.4839	2.99378e-93	1.03058e-91	MGI:109383	Casp7	caspase 7
Fhl1	120.967	3.10383	0.230538	13.4634	2.56862e-41	3.02644e-40	MGI:1298387	Fhl1	four and a half LIM domains 1
Dbndd1	115.997	3.09638	0.233193	13.2782	3.0975e-40	3.56522e-39	MGI:1919435	Dbndd1	dysbindin (dystrobrevin binding protein 1) domain containing 1
Hunk	239.15	3.09244	0.171699	18.0108	1.60259e-72	3.92504e-71	MGI:1347352	Hunk	hormonally upregulated Neu-associated kinase
Gpx7	98.7554	3.07359	0.254293	12.0868	1.23998e-33	1.17546e-32	MGI:1914555	Gpx7	glutathione peroxidase 7
Inka2	58.3944	3.06721	0.317085	9.67315	3.92129e-22	2.46566e-21	MGI:1923497	Fam212b	family with sequence similarity 212, member B
Myzap	261.221	3.05471	0.171076	17.8558	2.60301e-71	6.25224e-70	MGI:2142908	Myzap	myocardial zonula adherens protein
Wnk3	51.0446	3.03736	0.334282	9.08621	1.02552e-19	5.83892e-19	MGI:2652875	Wnk3	WNK lysine deficient protein kinase 3
Nudt14	662.065	3.02541	0.111611	27.1067	8.20145e-162	6.80721e-160	MGI:1913424	Nudt14	nudix (nucleoside diphosphate linked moiety X)-type motif 14
Mcts2	76.0736	3.02317	0.291067	10.3865	2.85677e-25	2.02852e-24	MGI:1913655	Mcts2	malignant T cell amplified sequence 2
Pla2g2e	33.3651	3.01615	0.399395	7.5518	4.29288e-14	1.80359e-13	MGI:1349660	Pla2g2e	phospholipase A2, group IIE
Ptgir	44.6894	3.01046	0.365438	8.23796	1.75173e-16	8.47503e-16	MGI:99535	Ptgir	prostaglandin I receptor (IP)
Itga1	46.1587	3.00339	0.360888	8.32223	8.63255e-17	4.23826e-16	MGI:96599	Itga1	integrin alpha 1
Ccne1	1644.16	3.00103	0.0893144	33.6007	1.63695e-247	3.30486e-245	MGI:88316	Ccne1	cyclin E1
Reep1	399.558	2.99893	0.148096	20.2499	3.56145e-91	1.19034e-89	MGI:1098827	Reep1	receptor accessory protein 1
Fmnl1	380.848	2.99131	0.133092	22.4755	7.21023e-112	3.21555e-110	MGI:1888994	Fmnl1	formin-like 1
Sdk1	610.147	2.98141	0.114618	26.0118	3.6452e-149	2.65655e-147	MGI:2444413	Sdk1	sidekick homolog 1 (chicken)
Elfn1	69.6016	2.97348	0.286945	10.3625	3.67101e-25	2.5956e-24	MGI:2442479	Elfn1	leucine rich repeat and fibronectin type III, extracellular 1
Patj	408.794	2.96857	0.14255	20.8248	2.58104e-96	9.22506e-95	MGI:1277960	Inadl	InaD-like (Drosophila)
Fgd4	40.9927	2.96413	0.371317	7.98275	1.4311e-15	6.55648e-15	MGI:2183747	Fgd4	FYVE, RhoGEF and PH domain containing 4
Atp2b4	278.137	2.95962	0.169404	17.4707	2.39379e-68	5.38603e-67	MGI:88111	Atp2b4	ATPase, Ca++ transporting, plasma membrane 4
Serpind1	66.2071	2.95793	0.295657	10.0046	1.45475e-23	9.65952e-23	MGI:96051	Serpind1	serine (or cysteine) peptidase inhibitor, clade D, member 1
Rragd	847.571	2.94769	0.114499	25.7443	3.7382e-146	2.65946e-144	MGI:1098604	Rragd	Ras-related GTP binding D
Irgm2	98.9531	2.9341	0.241741	12.1374	6.69469e-34	6.39097e-33	MGI:1926262	Irgm2	immunity-related GTPase family M member 2
Dipk2a	1080.87	2.93221	0.100531	29.1672	5.05521e-187	5.63619e-185	MGI:1916111	1190002N15Rik	RIKEN cDNA 1190002N15 gene
Setbp1	76.738	2.92018	0.271589	10.7522	5.78674e-27	4.36415e-26	MGI:1933199	Setbp1	SET binding protein 1
Cracd	112.339	2.91592	0.228061	12.7857	1.97134e-37	2.09473e-36	MGI:2444817	C530008M17Rik	RIKEN cDNA C530008M17 gene
Cavin4	1558.98	2.90537	0.0847791	34.2699	2.20625e-257	4.99416e-255	MGI:1915266	Murc	muscle-related coiled-coil protein
Akap6	202.129	2.89548	0.173946	16.6458	3.24428e-62	6.41131e-61	MGI:3050566	Akap6	A kinase (PRKA) anchor protein 6
Erfe	83.3544	2.89326	0.261735	11.0541	2.09312e-28	1.65456e-27	MGI:3606476	Fam132b	family with sequence similarity 132, member B
Slc6a17	676.631	2.89202	0.147256	19.6394	7.12985e-86	2.23312e-84	MGI:2442535	Slc6a17	solute carrier family 6 (neurotransmitter transporter), member 17
Tpcn1	2276.81	2.88987	0.0769564	37.552	0	0	MGI:2182472	Tpcn1	two pore channel 1
Meis3	141.535	2.88845	0.204497	14.1246	2.67779e-45	3.50624e-44	MGI:108519	Meis3	Meis homeobox 3
Ddr1	1086.32	2.8834	0.100159	28.7882	3.01445e-182	3.21685e-180	MGI:99216	Ddr1	discoidin domain receptor family, member 1
Cryab	726.44	2.88022	0.11847	24.3118	1.47227e-130	8.62575e-129	MGI:88516	Cryab	crystallin, alpha B
Fcgr4	36.9083	2.87949	0.369446	7.79407	6.48828e-15	2.87385e-14	MGI:2179523	Fcgr4	Fc receptor, IgG, low affinity IV
Ccnd3	7419.94	2.87743	0.0732573	39.2785	0	0	MGI:88315	Ccnd3	cyclin D3
Cst6	670.525	2.86495	0.110653	25.8913	8.3394e-148	6.04809e-146	MGI:1920970	Cst6	cystatin E/M
Ptprn	2737.35	2.85245	0.0723272	39.4381	0	0	MGI:102765	Ptprn	protein tyrosine phosphatase, receptor type, N
Mbp	73.2284	2.84874	0.268027	10.6286	2.19418e-26	1.62042e-25	MGI:96925	Mbp	myelin basic protein
Atp13a4	50.04	2.83534	0.347688	8.15483	3.49665e-16	1.66369e-15	MGI:1924456	Atp13a4	ATPase type 13A4
Ak1	562.064	2.832	0.135878	20.8421	1.79668e-96	6.43701e-95	MGI:87977	Ak1	adenylate kinase 1
Sema6c	375.054	2.82753	0.151722	18.6363	1.63198e-77	4.36949e-76	MGI:1338032	Sema6c	sema domain, transmembrane domain (TM), and cytoplasmic domain, (semaphorin) 6C
Smim1	92.5036	2.81861	0.252256	11.1736	5.49222e-29	4.46187e-28	MGI:1916109	Smim1	small integral membrane protein 1
Sfrp2	66.3141	2.80936	0.312761	8.98245	2.64797e-19	1.47835e-18	MGI:108078	Sfrp2	secreted frizzled-related protein 2
Myb	48.9479	2.79975	0.325294	8.60683	7.51098e-18	3.88822e-17	MGI:97249	Myb	myeloblastosis oncogene
Pcdhb20	36.4112	2.79678	0.36787	7.60263	2.9017e-14	1.23508e-13	MGI:2136758	Pcdhb20	protocadherin beta 20
Tceal1	114.722	2.79487	0.221836	12.5988	2.14389e-36	2.20438e-35	MGI:2385317	Tceal1	transcription elongation factor A (SII)-like 1
Sparcl1	32.5291	2.78472	0.390129	7.13794	9.47418e-13	3.69085e-12	MGI:108110	Sparcl1	SPARC-like 1
Rasa4	275.421	2.78456	0.162077	17.1805	3.71852e-66	8.0631e-65	MGI:1858600	Rasa4	RAS p21 protein activator 4
Sh2d3c	100.936	2.78326	0.231516	12.0219	2.72638e-33	2.55695e-32	MGI:1351631	Sh2d3c	SH2 domain containing 3C
Eomes	42.065	2.78255	0.346559	8.02909	9.81954e-16	4.54473e-15	MGI:1201683	Eomes	eomesodermin
Apoe	55.8965	2.78128	0.308597	9.01266	2.01124e-19	1.12962e-18	MGI:88057	Apoe	apolipoprotein E
Chrm4	87.4792	2.77861	0.24528	11.3283	9.49911e-30	7.93717e-29	MGI:88399	Chrm4	cholinergic receptor, muscarinic 4
Celf2	1291.43	2.7759	0.0946977	29.3133	7.02185e-189	8.00812e-187	MGI:1338822	Celf2	CUGBP, Elav-like family member 2
Arhgef26	49.6242	2.77453	0.330035	8.40677	4.21459e-17	2.10237e-16	MGI:1918053	Arhgef26	Rho guanine nucleotide exchange factor (GEF) 26
Retreg1	789.277	2.77167	0.103379	26.8107	2.42226e-158	1.96677e-156	MGI:1913520	Fam134b	family with sequence similarity 134, member B
Psmb8	104.876	2.75802	0.238253	11.576	5.45446e-31	4.75159e-30	MGI:1346527	Psmb8	proteasome (prosome, macropain) subunit, beta type 8 (large multifunctional peptidase 7)
Vsir	192.114	2.75048	0.174185	15.7905	3.61626e-56	6.2749e-55	MGI:1921298	4632428N05Rik	V-set immunoregulatory receptor
Ppp1r26	36.5014	2.74831	0.36966	7.4347	1.04803e-13	4.31693e-13	MGI:2685193	Ppp1r26	protein phosphatase 1, regulatory subunit 26
Crip2	2286.11	2.74554	0.0760535	36.1002	2.25315e-285	6.23371e-283	MGI:1915587	Crip2	cysteine rich protein 2
Igf2bp1	622.47	2.74107	0.11385	24.0761	4.45429e-128	2.46471e-126	MGI:1890357	Igf2bp1	insulin-like growth factor 2 mRNA binding protein 1
Aqp3	83.1064	2.74095	0.267111	10.2615	1.05103e-24	7.29324e-24	MGI:1333777	Aqp3	aquaporin 3
Ptpn6	31.7104	2.74061	0.389408	7.03788	1.95182e-12	7.45785e-12	MGI:96055	Ptpn6	protein tyrosine phosphatase, non-receptor type 6
Slc4a3	67.321	2.73268	0.283139	9.65138	4.84966e-22	3.03535e-21	MGI:109350	Slc4a3	solute carrier family 4 (anion exchanger), member 3
Mef2c	853.582	2.73213	0.127216	21.4764	2.58812e-102	1.00957e-100	MGI:99458	Mef2c	myocyte enhancer factor 2C
Stac2	927.915	2.73009	0.100401	27.1919	8.09359e-163	6.83154e-161	MGI:2144518	Stac2	SH3 and cysteine rich domain 2
Macrod1	397.503	2.72909	0.13158	20.741	1.47915e-95	5.24904e-94	MGI:2147583	Macrod1	MACRO domain containing 1
Cd24a	738.167	2.72487	0.107471	25.3545	8.00883e-142	5.31786e-140	MGI:88323	Cd24a	CD24a antigen
St3gal1	2744.37	2.72464	0.0950475	28.6661	1.00924e-180	1.06936e-178	MGI:98304	St3gal1	ST3 beta-galactoside alpha-2,3-sialyltransferase 1
Gpr146	206.233	2.72201	0.166152	16.3826	2.54526e-60	4.83793e-59	MGI:1933113	Gpr146	G protein-coupled receptor 146
Gabbr1	120.918	2.72184	0.213294	12.7609	2.70936e-37	2.86468e-36	MGI:1860139	Gabbr1	gamma-aminobutyric acid (GABA) B receptor, 1
Fbxl13	33.6117	2.71866	0.376632	7.21833	5.26288e-13	2.08672e-12	MGI:2443416	Fbxl13	F-box and leucine-rich repeat protein 13
Prdm8	43.9918	2.71387	0.333666	8.13349	4.17097e-16	1.97384e-15	MGI:1924880	Prdm8	PR domain containing 8
Ccdc162	45.8484	2.69898	0.334363	8.07199	6.91613e-16	3.23301e-15	MGI:1923223	Ccdc162	coiled-coil domain containing 162
Rgs20	74.1722	2.69401	0.276389	9.74718	1.89655e-22	1.21087e-21	MGI:1929866	Rgs20	regulator of G-protein signaling 20
Col17a1	46.8462	2.69302	0.326053	8.25947	1.46326e-16	7.10928e-16	MGI:88450	Col17a1	collagen, type XVII, alpha 1
Dock3	144.622	2.69141	0.203017	13.257	4.10887e-40	4.70755e-39	MGI:2429763	Dock3	dedicator of cyto-kinesis 3
Jak3	120.287	2.69051	0.212734	12.6473	1.15755e-36	1.20013e-35	MGI:99928	Jak3	Janus kinase 3
As3mt	55.8377	2.6887	0.306292	8.77821	1.6609e-18	8.85259e-18	MGI:1929882	As3mt	arsenic (+3 oxidation state) methyltransferase
Tmem229b	175.815	2.67917	0.184551	14.5172	9.4227e-48	1.33058e-46	MGI:2444389	Tmem229b	transmembrane protein 229B
Samd14	408.861	2.67203	0.124258	21.5039	1.43017e-102	5.5934e-101	MGI:2384945	Samd14	sterile alpha motif domain containing 14
Jam2	177.167	2.67066	0.17757	15.04	4.01418e-51	6.17629e-50	MGI:1933820	Jam2	junction adhesion molecule 2
Nsg1	421.575	2.67019	0.284724	9.37817	6.7126e-21	4.01788e-20	MGI:109149	Nsg1	neuron specific gene family member 1
Armcx4	444.631	2.66412	0.132533	20.1016	7.15052e-90	2.36871e-88	MGI:2147887	Armcx4	armadillo repeat containing, X-linked 4
Mylk	124.212	2.65526	0.221517	11.9867	4.17053e-33	3.8821e-32	MGI:894806	Mylk	myosin, light polypeptide kinase
Lrp4	265.26	2.64752	0.167302	15.8248	2.09773e-56	3.65695e-55	MGI:2442252	Lrp4	low density lipoprotein receptor-related protein 4
Plxnb1	326.001	2.64629	0.144349	18.3326	4.54823e-75	1.16754e-73	MGI:2154238	Plxnb1	plexin B1
Atf5	2535.98	2.64356	0.0773122	34.1933	3.04329e-256	6.68628e-254	MGI:2141857	Atf5	activating transcription factor 5
Prkaa2	30.7609	2.63673	0.389555	6.76856	1.30068e-11	4.75461e-11	MGI:1336173	Prkaa2	protein kinase, AMP-activated, alpha 2 catalytic subunit
Jdp2	640.08	2.6365	0.116453	22.6399	1.75345e-113	7.91435e-112	MGI:1932093	Jdp2	Jun dimerization protein 2
Drp2	84.8529	2.63436	0.249664	10.5516	4.99277e-26	3.64397e-25	MGI:107432	Drp2	dystrophin related protein 2
Abcb9	40.7413	2.63431	0.349881	7.52916	5.10666e-14	2.13947e-13	MGI:1861729	Abcb9	ATP-binding cassette, sub-family B (MDR/TAP), member 9
Fhod3	240.376	2.63359	0.165603	15.903	6.03919e-57	1.07411e-55	MGI:1925847	Fhod3	formin homology 2 domain containing 3
Bcar3	708.537	2.62271	0.102111	25.6849	1.72607e-145	1.21639e-143	MGI:1352501	Bcar3	breast cancer anti-estrogen resistance 3
Tmem141	34.9209	2.61957	0.372476	7.03284	2.02365e-12	7.72046e-12	MGI:1098773	Tmem141	transmembrane protein 141
Plcb4	62.2075	2.61885	0.296023	8.84678	9.00845e-19	4.89582e-18	MGI:107464	Plcb4	phospholipase C, beta 4
Pik3cd	313.379	2.61227	0.138345	18.8823	1.59547e-79	4.39784e-78	MGI:1098211	Pik3cd	phosphatidylinositol 3-kinase catalytic delta polypeptide
Cercam	57.9135	2.60182	0.295794	8.79604	1.41729e-18	7.58935e-18	MGI:2139134	Cercam	cerebral endothelial cell adhesion molecule
Oasl2	78.733	2.59869	0.256616	10.1267	4.20414e-24	2.84465e-23	MGI:1344390	Oasl2	2'-5' oligoadenylate synthetase-like 2
Stc1	191.713	2.59603	0.179054	14.4986	1.23656e-47	1.7363e-46	MGI:109131	Stc1	stanniocalcin 1
Cd93	40.9877	2.59559	0.348607	7.44561	9.65e-14	3.98372e-13	MGI:106664	Cd93	CD93 antigen
Lrrc75a	269.768	2.59493	0.147949	17.5394	7.16914e-69	1.63772e-67	MGI:2682293	Lrrc75a	leucine rich repeat containing 75A
Ptbp2	719.417	2.58957	0.127695	20.2793	1.95898e-91	6.57688e-90	MGI:1860489	Ptbp2	polypyrimidine tract binding protein 2
Bin1	4310.41	2.58541	0.0784695	32.948	4.52202e-238	8.23891e-236	MGI:108092	Bin1	bridging integrator 1
Aqp5	253.126	2.58237	0.168594	15.3171	5.88093e-53	9.57093e-52	MGI:106215	Aqp5	aquaporin 5
Tspan6	479.579	2.58099	0.125109	20.6299	1.48027e-94	5.19137e-93	MGI:1926264	Tspan6	tetraspanin 6
Gab2	346.423	2.57659	0.132975	19.3765	1.21943e-83	3.66565e-82	MGI:1333854	Gab2	growth factor receptor bound protein 2-associated protein 2
Gatm	1386.53	2.5753	0.084039	30.6441	3.16694e-206	4.22448e-204	MGI:1914342	Gatm	glycine amidinotransferase (L-arginine:glycine amidinotransferase)
Niban1	90.2338	2.57276	0.241387	10.6582	1.59613e-26	1.18579e-25	MGI:2137237	Fam129a	family with sequence similarity 129, member A
Ldhb	1350.37	2.56858	0.0910412	28.2134	4.0099e-175	3.96741e-173	MGI:96763	Ldhb	lactate dehydrogenase B
Zfp467	49.7636	2.56367	0.308754	8.30327	1.01281e-16	4.9465e-16	MGI:1916160	Zfp467	zinc finger protein 467
Ophn1	91.8099	2.56166	0.233949	10.9497	6.66885e-28	5.17304e-27	MGI:2151070	Ophn1	oligophrenin 1
Tcf7l1	360.354	2.55997	0.135285	18.9228	7.40464e-80	2.0639e-78	MGI:1202876	Tcf7l1	transcription factor 7 like 1 (T cell specific, HMG box)
Gdpd2	40.0823	2.55429	0.358083	7.13323	9.80383e-13	3.8153e-12	MGI:1918834	Gdpd2	glycerophosphodiester phosphodiesterase domain containing 2
Map4k1	33.5529	2.55307	0.369055	6.91786	4.58532e-12	1.7182e-11	MGI:1346882	Map4k1	mitogen-activated protein kinase kinase kinase kinase 1
Tagln	641.274	2.53802	0.116292	21.8245	1.35869e-105	5.59198e-104	MGI:106012	Tagln	transgelin
Fam81a	50.1849	2.53732	0.307426	8.25344	1.53894e-16	7.46972e-16	MGI:1924136	Fam81a	family with sequence similarity 81, member A
Phex	118.918	2.53093	0.214357	11.8071	3.58765e-32	3.24845e-31	MGI:107489	Phex	phosphate regulating endopeptidase homolog, X-linked
Add2	82.0201	2.52681	0.261604	9.65893	4.50551e-22	2.82232e-21	MGI:87919	Add2	adducin 2 (beta)
Tnfrsf11b	39.4659	2.52368	0.349587	7.21905	5.23531e-13	2.07688e-12	MGI:109587	Tnfrsf11b	tumor necrosis factor receptor superfamily, member 11b (osteoprotegerin)
Atp1b1	1037.7	2.52095	0.101318	24.8815	1.17884e-136	7.36897e-135	MGI:88108	Atp1b1	ATPase, Na+/K+ transporting, beta 1 polypeptide
Rnf122	231.709	2.51474	0.156107	16.1091	2.20166e-58	4.04586e-57	MGI:1916117	Rnf122	ring finger protein 122
Adm2	64.8665	2.50896	0.27703	9.05666	1.34507e-19	7.61185e-19	MGI:2675256	Adm2	adrenomedullin 2
Sema3b	121.299	2.50585	0.220281	11.3757	5.52628e-30	4.65142e-29	MGI:107561	Sema3b	sema domain, immunoglobulin domain (Ig), short basic domain, secreted, (semaphorin) 3B
Rab44	58.3958	2.50528	0.284887	8.79392	1.44428e-18	7.72283e-18	MGI:3045302	Rab44	RAB44, member RAS oncogene family
Mcam	112.688	2.50432	0.215919	11.5984	4.19902e-31	3.67722e-30	MGI:1933966	Mcam	melanoma cell adhesion molecule
Map3k6	43.0809	2.50398	0.329923	7.58961	3.20874e-14	1.36034e-13	MGI:1855691	Map3k6	mitogen-activated protein kinase kinase kinase 6
Rgs17	99.1174	2.50386	0.227355	11.013	3.3073e-28	2.59922e-27	MGI:1927469	Rgs17	regulator of G-protein signaling 17
Ifi203	145.556	2.50284	0.20715	12.0823	1.31061e-33	1.24085e-32	MGI:96428	Ifi203	interferon activated gene 203
Pgam2	177.97	2.49549	0.18168	13.7356	6.20972e-43	7.69264e-42	MGI:1933118	Pgam2	phosphoglycerate mutase 2
Rasl11b	116.266	2.4933	0.223637	11.1489	7.2536e-29	5.87046e-28	MGI:1916189	Rasl11b	RAS-like, family 11, member B
Pstpip2	93.8652	2.4916	0.232402	10.721	8.10844e-27	6.08133e-26	MGI:1335088	Pstpip2	proline-serine-threonine phosphatase-interacting protein 2
Dennd2a	1231.38	2.49153	0.0897021	27.7756	8.55878e-170	7.84467e-168	MGI:2444961	Dennd2a	DENN/MADD domain containing 2A
Igtp	146.284	2.4884	0.190428	13.0674	5.05534e-39	5.63633e-38	MGI:107729	Igtp	interferon gamma induced GTPase
Avil	600.714	2.48181	0.119649	20.7424	1.43668e-95	5.11048e-94	MGI:1333798	Avil	advillin
Mef2a	1116.17	2.47872	0.102096	24.2783	3.32448e-130	1.91767e-128	MGI:99532	Mef2a	myocyte enhancer factor 2A
Zfp703	790.235	2.46681	0.101512	24.3007	1.92738e-130	1.12481e-128	MGI:2662729	Zfp703	zinc finger protein 703
Sdc3	673.39	2.4617	0.118016	20.8589	1.26476e-96	4.55312e-95	MGI:1349163	Sdc3	syndecan 3
Serpinf1	4600.28	2.45098	0.0678698	36.1129	1.42119e-285	4.00616e-283	MGI:108080	Serpinf1	serine (or cysteine) peptidase inhibitor, clade F, member 1
Pdzd4	274.719	2.44017	0.153628	15.8837	8.22219e-57	1.4589e-55	MGI:2443483	Pdzd4	PDZ domain containing 4
Rusc1	400.449	2.4398	0.1243	19.6283	8.86562e-86	2.77097e-84	MGI:1919546	Rusc1	RUN and SH3 domain containing 1
Bst2	434.777	2.43724	0.127639	19.0948	2.78942e-81	7.99884e-80	MGI:1916800	Bst2	bone marrow stromal cell antigen 2
Orai1	454.449	2.43275	0.125866	19.3282	3.11335e-83	9.30269e-82	MGI:1925542	Orai1	ORAI calcium release-activated calcium modulator 1
Lpin3	235.411	2.43194	0.176692	13.7637	4.21474e-43	5.23863e-42	MGI:1891342	Lpin3	lipin 3
Ypel1	138.475	2.42651	0.203448	11.927	8.5652e-33	7.91857e-32	MGI:1913303	Ypel1	yippee-like 1 (Drosophila)
Abi3	65.5224	2.42397	0.288802	8.39319	4.73127e-17	2.35539e-16	MGI:1913860	Abi3	ABI gene family, member 3
Mboat2	329.487	2.41819	0.140669	17.1907	3.11811e-66	6.78087e-65	MGI:1914466	Mboat2	membrane bound O-acyltransferase domain containing 2
Tap1	109.901	2.4162	0.22026	10.9698	5.34117e-28	4.16043e-27	MGI:98483	Tap1	transporter 1, ATP-binding cassette, sub-family B (MDR/TAP)
Eda	180.199	2.41214	0.170411	14.1549	1.74275e-45	2.30209e-44	MGI:1195272	Eda	ectodysplasin-A
Tdrp	89.0286	2.41084	0.244807	9.8479	6.99903e-23	4.52469e-22	MGI:1919398	Tdrp	testis development related protein
Kcnab3	161.423	2.40682	0.188295	12.7822	2.06179e-37	2.18617e-36	MGI:1336208	Kcnab3	potassium voltage-gated channel, shaker-related subfamily, beta member 3
Casz1	31.7528	2.4059	0.382434	6.29102	3.15394e-10	1.05603e-09	MGI:1196251	Casz1	castor zinc finger 1
Rcan2	91.7198	2.40534	0.231372	10.396	2.58621e-25	1.84166e-24	MGI:1858219	Rcan2	regulator of calcineurin 2
Vwf	83.4336	2.40416	0.251407	9.56281	1.14607e-21	7.07241e-21	MGI:98941	Vwf	Von Willebrand factor homolog
Plce1	106.932	2.39945	0.217195	11.0474	2.25595e-28	1.77951e-27	MGI:1921305	Plce1	phospholipase C, epsilon 1
Bcl3	219.117	2.39834	0.160093	14.9809	9.78251e-51	1.47926e-49	MGI:88140	Bcl3	B cell leukemia/lymphoma 3
Snx32	115.953	2.39293	0.205461	11.6466	2.38684e-31	2.11503e-30	MGI:2444704	Snx32	sorting nexin 32
A330074K22Rik	74.312	2.3923	0.252331	9.48082	2.52304e-21	1.54042e-20	MGI:3045392	A330074K22Rik	RIKEN cDNA A330074K22 gene
Ctsf	214.346	2.39037	0.163105	14.6554	1.24443e-48	1.78596e-47	MGI:1861434	Ctsf	cathepsin F
Fgf21	45.4468	2.37651	0.33002	7.20109	5.9731e-13	2.36142e-12	MGI:1861377	Fgf21	fibroblast growth factor 21
Man2b2	202.866	2.3744	0.180008	13.1905	9.94963e-40	1.13298e-38	MGI:1195262	Man2b2	mannosidase 2, alpha B2
Fam241a	165.509	2.36931	0.175576	13.4946	1.68363e-41	2.00107e-40	MGI:1917867	5730508B09Rik	RIKEN cDNA 5730508B09 gene
Plxnd1	758.357	2.36722	0.100747	23.4968	4.39721e-122	2.2345e-120	MGI:2154244	Plxnd1	plexin D1
Rasl11a	48.2964	2.36638	0.32313	7.32331	2.41922e-13	9.7447e-13	MGI:1916145	Rasl11a	RAS-like, family 11, member A
Has2	154.289	2.35637	0.206603	11.4053	3.93347e-30	3.32952e-29	MGI:107821	Has2	hyaluronan synthase 2
Ociad2	1185.75	2.35545	0.0986026	23.8883	4.05167e-126	2.17741e-124	MGI:1916377	Ociad2	OCIA domain containing 2
Acad10	338.321	2.35372	0.130746	18.0023	1.869e-72	4.55512e-71	MGI:1919235	Acad10	acyl-Coenzyme A dehydrogenase family, member 10
Stag3	33.6032	2.34321	0.37369	6.27045	3.60003e-10	1.20135e-09	MGI:1355311	Stag3	stromal antigen 3
Pnck	36.3862	2.3419	0.36044	6.49734	8.17528e-11	2.84242e-10	MGI:1347357	Pnck	pregnancy upregulated non-ubiquitously expressed CaM kinase
Cyp46a1	43.062	2.33499	0.34541	6.76006	1.37939e-11	5.0288e-11	MGI:1341877	Cyp46a1	cytochrome P450, family 46, subfamily a, polypeptide 1
Dtna	637.074	2.32974	0.106228	21.9316	1.29768e-106	5.41546e-105	MGI:106039	Dtna	dystrobrevin alpha
Fam221a	57.2344	2.32526	0.284186	8.18218	2.78752e-16	1.33437e-15	MGI:2442161	Fam221a	family with sequence similarity 221, member A
Sh3glb1	7890.1	2.32413	0.0819576	28.3577	6.72132e-177	6.73936e-175	MGI:1859730	Sh3glb1	SH3-domain GRB2-like B1 (endophilin)
Acsl1	841.786	2.32239	0.0984279	23.5948	4.35957e-123	2.23821e-121	MGI:102797	Acsl1	acyl-CoA synthetase long-chain family member 1
Mmp28	119.806	2.32069	0.204964	11.3224	1.01632e-29	8.47788e-29	MGI:2153062	Mmp28	matrix metallopeptidase 28 (epilysin)
Slc43a2	390.322	2.32025	0.133827	17.3376	2.4458e-67	5.38149e-66	MGI:2442746	Slc43a2	solute carrier family 43, member 2
Rnf144a	117.191	2.31884	0.214474	10.8118	3.02791e-27	2.30566e-26	MGI:1344401	Rnf144a	ring finger protein 144A
Scrn1	788.898	2.31776	0.11659	19.8796	6.11689e-88	1.9653e-86	MGI:1917188	Scrn1	secernin 1
Sigirr	480.88	2.31412	0.115672	20.0058	4.8995e-89	1.60876e-87	MGI:1344402	Sigirr	single immunoglobulin and toll-interleukin 1 receptor (TIR) domain
Casp3	4327.76	2.31404	0.0843605	27.4304	1.19005e-165	1.0218e-163	MGI:107739	Casp3	caspase 3
Fndc3c1	680.182	2.29937	0.102432	22.4478	1.34508e-111	5.98082e-110	MGI:2685630	Fndc3c1	fibronectin type III domain containing 3C1
P2rx6	34.2756	2.29862	0.352415	6.52248	6.91533e-11	2.41673e-10	MGI:1337113	P2rx6	purinergic receptor P2X, ligand-gated ion channel, 6
Speg	337.708	2.29524	0.132731	17.2925	5.36055e-67	1.17774e-65	MGI:109282	Speg	SPEG complex locus
Plcb3	1680.17	2.28761	0.0807813	28.3185	2.04608e-176	2.0379e-174	MGI:104778	Plcb3	phospholipase C, beta 3
Zbtb18	648.113	2.28731	0.103589	22.0805	4.86482e-108	2.05312e-106	MGI:1353609	Zbtb18	zinc finger and BTB domain containing 18
Peg10	431.438	2.28605	0.122406	18.6759	7.77372e-78	2.0926e-76	MGI:2157785	Peg10	paternally expressed 10
2900026A02Rik	354.027	2.2858	0.142727	16.0152	1.00102e-57	1.80183e-56	MGI:1920194	2900026A02Rik	RIKEN cDNA 2900026A02 gene
Rdh5	107.444	2.28445	0.221475	10.3147	6.04632e-25	4.22705e-24	MGI:1201412	Rdh5	retinol dehydrogenase 5
Plpp3	159.129	2.27992	0.188625	12.0871	1.23631e-33	1.17273e-32	MGI:1915166	Ppap2b	phospholipid phosphatase 3
S1pr3	38.6576	2.27835	0.337813	6.7444	1.53658e-11	5.58418e-11	MGI:1339365	S1pr3	sphingosine-1-phosphate receptor 3
Antxr1	2336.61	2.26939	0.0883581	25.684	1.76614e-145	1.23879e-143	MGI:1916788	Antxr1	anthrax toxin receptor 1
Fabp3	165.354	2.26269	0.184065	12.2929	9.89263e-35	9.71064e-34	MGI:95476	Fabp3	fatty acid binding protein 3, muscle and heart
Abhd8	2992.53	2.262	0.0727747	31.0822	4.19214e-212	5.96481e-210	MGI:1918946	Abhd8	abhydrolase domain containing 8
Dmwd	1552.73	2.25946	0.0848728	26.6218	3.79926e-156	3.03535e-154	MGI:94907	Dmwd	dystrophia myotonica-containing WD repeat motif
Esrra	710.771	2.25604	0.102073	22.1022	3.01107e-108	1.28164e-106	MGI:1346831	Esrra	estrogen related receptor, alpha
Stbd1	427.519	2.2538	0.116745	19.3053	4.8499e-83	1.44338e-81	MGI:1261768	Stbd1	starch binding domain 1
Zcwpw1	501.353	2.25155	0.115355	19.5185	7.65237e-85	2.35239e-83	MGI:2685899	Zcwpw1	zinc finger, CW type with PWWP domain 1
Fyn	1274	2.2405	0.0953883	23.4882	5.38768e-122	2.72854e-120	MGI:95602	Fyn	Fyn proto-oncogene
Sh3bp2	657.676	2.23598	0.110323	20.2675	2.48766e-91	8.33309e-90	MGI:1346349	Sh3bp2	SH3-domain binding protein 2
Wdr63	31.2253	2.23571	0.376427	5.9393	2.86249e-09	8.95241e-09	MGI:3045269	Wdr63	WD repeat domain 63
Zdhhc14	33.1794	2.23504	0.388541	5.7524	8.79872e-09	2.66153e-08	MGI:2653229	Zdhhc14	zinc finger, DHHC domain containing 14
Zbp1	61.7888	2.22467	0.270408	8.22709	1.91812e-16	9.25905e-16	MGI:1927449	Zbp1	Z-DNA binding protein 1
Wnt10a	75.5494	2.22329	0.251368	8.84479	9.1702e-19	4.98011e-18	MGI:108071	Wnt10a	wingless-type MMTV integration site family, member 10A
Il12rb1	79.1399	2.21762	0.244476	9.07092	1.18019e-19	6.69146e-19	MGI:104579	Il12rb1	interleukin 12 receptor, beta 1
Cdc42ep5	65.9444	2.21546	0.262653	8.43493	3.31398e-17	1.66199e-16	MGI:1929745	Cdc42ep5	CDC42 effector protein (Rho GTPase binding) 5
Tmem120b	385.884	2.21534	0.127635	17.3568	1.75149e-67	3.86518e-66	MGI:3603158	Tmem120b	transmembrane protein 120B
Zfp287	37.1704	2.21367	0.344137	6.43254	1.2549e-10	4.32086e-10	MGI:2176561	Zfp287	zinc finger protein 287
Galnt1	1499.84	2.21214	0.0870581	25.4099	1.96007e-142	1.31316e-140	MGI:894693	Galnt1	UDP-N-acetyl-alpha-D-galactosamine:polypeptide N-acetylgalactosaminyltransferase 1
Rassf3	351.959	2.20878	0.133548	16.5393	1.91373e-61	3.73252e-60	MGI:2179722	Rassf3	Ras association (RalGDS/AF-6) domain family member 3
Ankrd10	1902.96	2.20674	0.0840061	26.2688	4.36078e-152	3.32398e-150	MGI:1921840	Ankrd10	ankyrin repeat domain 10
Traf4	2862.55	2.20457	0.0695307	31.7065	1.26529e-220	1.96911e-218	MGI:1202880	Traf4	TNF receptor associated factor 4
Hddc3	295.089	2.2007	0.136451	16.1281	1.6182e-58	2.98836e-57	MGI:1915945	Hddc3	HD domain containing 3
Adamts4	345.699	2.20025	0.134527	16.3555	3.97741e-60	7.52184e-59	MGI:1339949	Adamts4	a disintegrin-like and metallopeptidase (reprolysin type) with thrombospondin type 1 motif, 4
Gadd45a	972.214	2.19747	0.0892419	24.6238	7.02475e-134	4.28366e-132	MGI:107799	Gadd45a	growth arrest and DNA-damage-inducible 45 alpha
Lmf1	390.179	2.1974	0.125313	17.5353	7.70819e-69	1.75549e-67	MGI:1923733	Lmf1	lipase maturation factor 1
Tigd3	59.1953	2.19731	0.273822	8.02458	1.01877e-15	4.70782e-15	MGI:2681860	Tigd3	tigger transposable element derived 3
Adarb2	57.782	2.19656	0.296171	7.41653	1.20232e-13	4.93346e-13	MGI:2151118	Adarb2	adenosine deaminase, RNA-specific, B2
Pla1a	39.4409	2.19588	0.333462	6.58511	4.54562e-11	1.60645e-10	MGI:1934677	Pla1a	phospholipase A1 member A
Inpp4b	535.679	2.19211	0.155143	14.1296	2.49568e-45	3.27353e-44	MGI:2158925	Inpp4b	inositol polyphosphate-4-phosphatase, type II
Ppp1r14b	10572.1	2.19148	0.0680489	32.2045	1.5258e-227	2.65064e-225	MGI:107682	Ppp1r14b	protein phosphatase 1, regulatory (inhibitor) subunit 14B
Nrbp2	62.6689	2.19006	0.285502	7.67091	1.70783e-14	7.35513e-14	MGI:2385017	Nrbp2	nuclear receptor binding protein 2
Ndrg2	557.18	2.1873	0.111546	19.609	1.29511e-85	4.03104e-84	MGI:1352498	Ndrg2	N-myc downstream regulated gene 2
Zfp787	579.669	2.1861	0.112615	19.4121	6.1036e-84	1.85341e-82	MGI:1914359	Zfp787	zinc finger protein 787
Aldh3a1	442.439	2.18225	0.133206	16.3825	2.54877e-60	4.83845e-59	MGI:1353451	Aldh3a1	aldehyde dehydrogenase family 3, subfamily A1
Osgin1	296.204	2.1817	0.139517	15.6374	4.04675e-55	6.8781e-54	MGI:1919089	Osgin1	oxidative stress induced growth inhibitor 1
Tmem179	50.7984	2.18148	0.30627	7.12274	1.05798e-12	4.1066e-12	MGI:2144891	Tmem179	transmembrane protein 179
Lgr6	251.004	2.17861	0.165658	13.1513	1.67334e-39	1.89679e-38	MGI:2441805	Lgr6	leucine-rich repeat-containing G protein-coupled receptor 6
Vill	83.2228	2.17636	0.252444	8.62116	6.62766e-18	3.43571e-17	MGI:1201781	Vill	villin-like
Pdk4	135.296	2.17432	0.190661	11.4041	3.9893e-30	3.37295e-29	MGI:1351481	Pdk4	pyruvate dehydrogenase kinase, isoenzyme 4
Zbtb42	55.3729	2.17405	0.293461	7.4083	1.2793e-13	5.24066e-13	MGI:3644133	Zbtb42	zinc finger and BTB domain containing 42
Trpc6	31.7236	2.16902	0.376761	5.75702	8.56115e-09	2.59071e-08	MGI:109523	Trpc6	transient receptor potential cation channel, subfamily C, member 6
Gpc2	78.6179	2.16877	0.241498	8.98048	2.69594e-19	1.50401e-18	MGI:1919201	Gpc2	glypican 2 (cerebroglycan)
Nudt10	35.0892	2.16258	0.343431	6.29697	3.03526e-10	1.01834e-09	MGI:2147931	Nudt10	nudix (nucleoside diphosphate linked moiety X)-type motif 10
Prrg4	144.704	2.16132	0.197414	10.9482	6.7817e-28	5.25784e-27	MGI:2442211	Prrg4	proline rich Gla (G-carboxyglutamic acid) 4 (transmembrane)
Csdc2	364.519	2.15986	0.134756	16.0279	8.15946e-58	1.47225e-56	MGI:2146027	Csdc2	cold shock domain containing C2, RNA binding
Cyp39a1	99.2809	2.15889	0.223147	9.67474	3.86076e-22	2.42965e-21	MGI:1927096	Cyp39a1	cytochrome P450, family 39, subfamily a, polypeptide 1
Gpt2	3389.63	2.15756	0.0821247	26.2718	4.02957e-152	3.10318e-150	MGI:1915391	Gpt2	glutamic pyruvate transaminase (alanine aminotransferase) 2
Dusp4	1664.23	2.15398	0.0963309	22.3602	9.59987e-111	4.20593e-109	MGI:2442191	Dusp4	dual specificity phosphatase 4
Pdlim4	1265.88	2.15344	0.116311	18.5146	1.57463e-76	4.17109e-75	MGI:1353470	Pdlim4	PDZ and LIM domain 4
Tfeb	240.034	2.15139	0.14676	14.6593	1.17539e-48	1.68849e-47	MGI:103270	Tfeb	transcription factor EB
Svbp	1168.13	2.14585	0.0987478	21.7306	1.05432e-104	4.2687e-103	MGI:1916466	Ccdc23	small vasohibin binding protein
1500015A07Rik	61.1523	2.14374	0.275695	7.77574	7.50077e-15	3.30662e-14	MGI:1916232	1500015A07Rik	RIKEN cDNA 1500015A07 gene
Map3k9	166.879	2.1405	0.176405	12.134	6.97655e-34	6.65154e-33	MGI:2449952	Map3k9	mitogen-activated protein kinase kinase kinase 9
Usp2	47.1348	2.1365	0.306392	6.97309	3.1006e-12	1.17125e-11	MGI:1858178	Usp2	ubiquitin specific peptidase 2
Dhx34	464.049	2.13532	0.115986	18.4101	1.08948e-75	2.83567e-74	MGI:1918973	Dhx34	DEAH (Asp-Glu-Ala-His) box polypeptide 34
Pkig	1943.23	2.13483	0.0884677	24.1312	1.17551e-128	6.60232e-127	MGI:1343086	Pkig	protein kinase inhibitor, gamma
Sgce	371.382	2.13307	0.125833	16.9516	1.87264e-64	3.92388e-63	MGI:1329042	Sgce	sarcoglycan, epsilon
Gramd1b	549.968	2.13093	0.109559	19.4501	2.90681e-84	8.84475e-83	MGI:1925037	Gramd1b	GRAM domain containing 1B
Ggt7	72.7657	2.13078	0.249692	8.53363	1.41821e-17	7.23637e-17	MGI:1913385	Ggt7	gamma-glutamyltransferase 7
Syce2	533.409	2.13047	0.111645	19.0827	3.51903e-81	1.00717e-79	MGI:1919096	Syce2	synaptonemal complex central element protein 2
Cbx7	169.04	2.12918	0.170281	12.5039	7.10384e-36	7.21982e-35	MGI:1196439	Cbx7	chromobox 7
Sobp	72.7537	2.12671	0.273502	7.77583	7.49527e-15	3.30517e-14	MGI:1924427	Sobp	sine oculis-binding protein homolog (Drosophila)
Pcdhgc5	114.121	2.12629	0.22115	9.61473	6.92886e-22	4.31501e-21	MGI:1935205	Pcdhgc5	protocadherin gamma subfamily C, 5
Pdgfrl	92.613	2.12254	0.227093	9.34657	9.0539e-21	5.37834e-20	MGI:1916047	Pdgfrl	platelet-derived growth factor receptor-like
1700003F12Rik	64.4208	2.12168	0.267271	7.93831	2.04962e-15	9.33292e-15	MGI:1922730	1700003F12Rik	RIKEN cDNA 1700003F12 gene
Ifit1	104.109	2.11639	0.22241	9.51569	1.80516e-21	1.10756e-20	MGI:99450	Ifit1	interferon-induced protein with tetratricopeptide repeats 1
Svil	941.075	2.11635	0.0891918	23.728	1.85196e-124	9.70815e-123	MGI:2147319	Svil	supervillin
Capn5	181.062	2.11108	0.166031	12.715	4.8828e-37	5.11205e-36	MGI:1100859	Capn5	calpain 5
Rhbdl3	32.9593	2.11096	0.37975	5.5588	2.71628e-08	7.92758e-08	MGI:2179276	Rhbdl3	rhomboid, veinlet-like 3 (Drosophila)
Zfp568	487.447	2.11012	0.122897	17.1699	4.46334e-66	9.65012e-65	MGI:2142347	Zfp568	zinc finger protein 568
5930430L01Rik	147.56	2.10871	0.187525	11.2449	2.45322e-29	2.01935e-28	MGI:2443110	5930430L01Rik	RIKEN cDNA 5930430L01 gene
Rin3	314.138	2.09448	0.131969	15.8709	1.0074e-56	1.77903e-55	MGI:2385708	Rin3	Ras and Rab interactor 3
Arhgef10l	557.172	2.09243	0.118439	17.6668	7.55561e-70	1.75281e-68	MGI:1920004	Arhgef10l	Rho guanine nucleotide exchange factor (GEF) 10-like
Plekhg5	1521.54	2.09147	0.0846019	24.7213	6.31521e-135	3.89873e-133	MGI:2652860	Plekhg5	pleckstrin homology domain containing, family G (with RhoGef domain) member 5
Spn	57.9896	2.0882	0.284394	7.34264	2.09426e-13	8.4723e-13	MGI:98384	Spn	sialophorin
Cdk5r1	147.667	2.08694	0.179924	11.599	4.168e-31	3.65434e-30	MGI:101764	Cdk5r1	cyclin-dependent kinase 5, regulatory subunit 1 (p35)
Nectin2	350.946	2.08618	0.124524	16.7533	5.35461e-63	1.08252e-61	MGI:97822	Pvrl2	poliovirus receptor-related 2
Tle5	3671.79	2.08299	0.067369	30.9192	6.59695e-210	9.21107e-208	MGI:95806	Aes	amino-terminal enhancer of split
Fam117a	809.865	2.07796	0.0959859	21.6486	6.26755e-104	2.51713e-102	MGI:2144564	Fam117a	family with sequence similarity 117, member A
Tspan9	2478.97	2.07274	0.0992417	20.8858	7.20549e-97	2.60024e-95	MGI:1924558	Tspan9	tetraspanin 9
Stambpl1	885.218	2.07274	0.0937067	22.1194	2.05509e-108	8.77229e-107	MGI:1923880	Stambpl1	STAM binding protein like 1
Slc8b1	226.997	2.07171	0.151061	13.7144	8.32858e-43	1.02749e-41	MGI:2180781	Slc8b1	solute carrier family 8 (sodium/lithium/calcium exchanger), member B1
Extl1	60.6779	2.06958	0.277128	7.46797	8.14409e-14	3.37511e-13	MGI:1888742	Extl1	exostoses (multiple)-like 1
Scn1b	83.5156	2.06946	0.235367	8.79248	1.46299e-18	7.82008e-18	MGI:98247	Scn1b	sodium channel, voltage-gated, type I, beta
Wdr44	325.507	2.067	0.130961	15.7834	4.0509e-56	7.0128e-55	MGI:1919654	Wdr44	WD repeat domain 44
Pbxip1	2132.23	2.06635	0.0809442	25.5281	9.61072e-144	6.58643e-142	MGI:2441670	Pbxip1	pre B cell leukemia transcription factor interacting protein 1
Itga10	217.019	2.06572	0.162306	12.7273	4.16857e-37	4.37349e-36	MGI:2153482	Itga10	integrin, alpha 10
Ddah2	1154.32	2.05979	0.0932273	22.0943	3.58527e-108	1.5217e-106	MGI:1859016	Ddah2	dimethylarginine dimethylaminohydrolase 2
Tdrkh	171.555	2.05907	0.17552	11.7313	8.81247e-32	7.8743e-31	MGI:1919884	Tdrkh	tudor and KH domain containing protein
Adora2b	80.5141	2.05896	0.240429	8.56366	1.09336e-17	5.62342e-17	MGI:99403	Adora2b	adenosine A2b receptor
Snx24	221.984	2.05639	0.156543	13.1362	2.04202e-39	2.30596e-38	MGI:1916476	Snx24	sorting nexing 24
Tcea3	95.1841	2.05581	0.222714	9.23069	2.68882e-20	1.56734e-19	MGI:1196908	Tcea3	transcription elongation factor A (SII), 3
1700020L24Rik	41.6628	2.0546	0.319589	6.42887	1.28557e-10	4.42441e-10	MGI:1913580	1700020L24Rik	RIKEN cDNA 1700020L24 gene
Foxo4	1257.27	2.05161	0.086276	23.7796	5.43542e-125	2.86944e-123	MGI:1891915	Foxo4	forkhead box O4
Sik1	599.632	2.04619	0.106999	19.1235	1.60862e-81	4.62168e-80	MGI:104754	Sik1	salt inducible kinase 1
Pkia	1079.65	2.04312	0.09515	21.4726	2.80936e-102	1.09018e-100	MGI:104747	Pkia	protein kinase inhibitor, alpha
Fgfbp3	138.584	2.03959	0.18411	11.0781	1.60179e-28	1.2763e-27	MGI:1919764	Fgfbp3	fibroblast growth factor binding protein 3
Ndp	100.092	2.03689	0.217105	9.38203	6.47151e-21	3.87668e-20	MGI:102570	Ndp	Norrie disease (pseudoglioma) (human)
Tead2	3288.65	2.03336	0.0722638	28.138	3.35679e-174	3.25653e-172	MGI:104904	Tead2	TEA domain family member 2
Apcdd1	119.096	2.03313	0.219368	9.26811	1.89467e-20	1.11005e-19	MGI:3513977	Apcdd1	adenomatosis polyposis coli down-regulated 1
Hebp2	42.3496	2.03111	0.319555	6.35608	2.06972e-10	7.02444e-10	MGI:1860084	Hebp2	heme binding protein 2
Asap3	200.902	2.03095	0.156433	12.9828	1.5309e-38	1.67927e-37	MGI:2684986	Asap3	ArfGAP with SH3 domain, ankyrin repeat and PH domain 3
Tmem64	1026.48	2.02844	0.0945374	21.4564	3.97718e-102	1.53538e-100	MGI:2140359	Tmem64	transmembrane protein 64
Mgll	48.9294	2.02428	0.307384	6.58552	4.53302e-11	1.60292e-10	MGI:1346042	Mgll	monoglyceride lipase
Ampd3	162.721	2.02352	0.174489	11.5968	4.27533e-31	3.73967e-30	MGI:1096344	Ampd3	adenosine monophosphate deaminase 3
Fam78b	111.09	2.0227	0.202884	9.96971	2.06836e-23	1.36369e-22	MGI:2443050	Fam78b	family with sequence similarity 78, member B
Apobr	50.3529	2.02152	0.304221	6.64489	3.03446e-11	1.08379e-10	MGI:2176230	Apobr	apolipoprotein B receptor
Pdgfb	81.4837	2.01626	0.246252	8.18777	2.66102e-16	1.27545e-15	MGI:97528	Pdgfb	platelet derived growth factor, B polypeptide
Mid1	313.334	2.01288	0.132364	15.2072	3.16963e-52	5.05921e-51	MGI:1100537	Mid1	midline 1
Ctsh	62.409	2.0113	0.276	7.28732	3.16187e-13	1.26441e-12	MGI:107285	Ctsh	cathepsin H
Cnot6l	1387.87	2.00898	0.128946	15.58	9.95822e-55	1.67164e-53	MGI:2443154	Cnot6l	CCR4-NOT transcription complex, subunit 6-like
Dock8	414.795	2.00493	0.118558	16.9109	3.73811e-64	7.75657e-63	MGI:1921396	Dock8	dedicator of cytokinesis 8
Cand2	929.993	2.00424	0.0926381	21.6352	8.38271e-104	3.3486e-102	MGI:1914338	Cand2	cullin-associated and neddylation-dissociated 2 (putative)
Syn1	288.348	2.00059	0.13543	14.7721	2.21789e-49	3.24538e-48	MGI:98460	Syn1	synapsin I
Fam131b	128.731	-2.01627	0.200586	-10.0519	9.01104e-24	6.02618e-23	MGI:1923406	Fam131b	family with sequence similarity 131, member B
Icam5	37.5694	-2.01981	0.34008	-5.93922	2.86374e-09	8.95442e-09	MGI:109430	Icam5	intercellular adhesion molecule 5, telencephalin
Egr2	186.147	-2.0205	0.163093	-12.3886	3.01131e-35	3.0194e-34	MGI:95296	Egr2	early growth response 2
Loxl1	2756.01	-2.02196	0.0825111	-24.5053	1.29833e-132	7.82137e-131	MGI:106096	Loxl1	lysyl oxidase-like 1
2510002D24Rik	95.3627	-2.03077	0.222215	-9.13875	6.3178e-20	3.62751e-19	MGI:1919557	2510002D24Rik	RIKEN cDNA 2510002D24 gene
Ggta1	485.356	-2.03241	0.117693	-17.2687	8.09512e-67	1.77593e-65	MGI:95704	Ggta1	glycoprotein galactosyltransferase alpha 1, 3
Eva1c	101.007	-2.03368	0.220171	-9.23678	2.54029e-20	1.48192e-19	MGI:1918217	Eva1c	eva-1 homolog C (C. elegans)
Slc20a1	2928.79	-2.03529	0.0812089	-25.0624	1.2781e-138	8.12546e-137	MGI:108392	Slc20a1	solute carrier family 20, member 1
Bsn	282.777	-2.04107	0.141415	-14.4332	3.2006e-47	4.4316e-46	MGI:1277955	Bsn	bassoon
Plk2	2169.13	-2.05103	0.0860151	-23.8449	1.14281e-125	6.076e-124	MGI:1099790	Plk2	polo-like kinase 2
Gpr176	410.175	-2.05214	0.121699	-16.8625	8.4936e-64	1.74545e-62	MGI:2685858	Gpr176	G protein-coupled receptor 176
Bcl2	52.1439	-2.05564	0.300543	-6.83976	7.9325e-12	2.93128e-11	MGI:88138	Bcl2	B cell leukemia/lymphoma 2
Elk3	1211.88	-2.06112	0.0923266	-22.3242	2.15044e-110	9.31234e-109	MGI:101762	Elk3	ELK3, member of ETS oncogene family
Zmiz1	2071.82	-2.06832	0.0858782	-24.0843	3.64718e-128	2.02561e-126	MGI:3040693	Zmiz1	zinc finger, MIZ-type containing 1
Abca1	425.036	-2.07086	0.135995	-15.2275	2.32463e-52	3.72639e-51	MGI:99607	Abca1	ATP-binding cassette, sub-family A (ABC1), member 1
Trmt61b	83.9968	-2.07704	0.236868	-8.76876	1.80641e-18	9.61447e-18	MGI:1916039	Trmt61b	tRNA methyltransferase 61B
Zfp940	46.3931	-2.08463	0.312263	-6.67589	2.45729e-11	8.81016e-11	MGI:2446235	Zfp940	zinc finger protein 940
Fam13c	62.2836	-2.08477	0.274143	-7.60466	2.85661e-14	1.21624e-13	MGI:1918971	Fam13c	family with sequence similarity 13, member C
Osbpl3	1345.44	-2.10867	0.0828909	-25.4391	9.31649e-143	6.26975e-141	MGI:1918970	Osbpl3	oxysterol binding protein-like 3
Atxn1	191.454	-2.10883	0.173516	-12.1535	5.49528e-34	5.25942e-33	MGI:104783	Atxn1	ataxin 1
Elf1	499.197	-2.11112	0.113087	-18.6681	9.00803e-78	2.4205e-76	MGI:107180	Elf1	E74-like factor 1
Rdh10	535.77	-2.12383	0.115114	-18.4498	5.23466e-76	1.37203e-74	MGI:1924238	Rdh10	retinol dehydrogenase 10 (all-trans)
Htatip2	241.946	-2.13109	0.151307	-14.0845	4.72813e-45	6.14246e-44	MGI:1859271	Htatip2	HIV-1 Tat interactive protein 2
Sgk1	1951.2	-2.13242	0.081907	-26.0347	2.00612e-149	1.46919e-147	MGI:1340062	Sgk1	serum/glucocorticoid regulated kinase 1
Afap1l2	155.559	-2.14208	0.192407	-11.1331	8.65727e-29	6.96873e-28	MGI:2147658	Afap1l2	actin filament associated protein 1-like 2
Ccdc88b	47.1994	-2.14601	0.317654	-6.75582	1.42031e-11	5.1742e-11	MGI:1925567	Ccdc88b	coiled-coil domain containing 88B
Ano1	596.091	-2.15047	0.113038	-19.0244	1.07178e-80	3.03266e-79	MGI:2142149	Ano1	anoctamin 1, calcium activated chloride channel
Nfatc1	194.941	-2.15194	0.167427	-12.853	8.27853e-38	8.91075e-37	MGI:102469	Nfatc1	nuclear factor of activated T cells, cytoplasmic, calcineurin dependent 1
Prr7	94.6037	-2.15271	0.229286	-9.38875	6.07164e-21	3.64152e-20	MGI:3487246	Prr7	proline rich 7 (synaptic)
Lama4	212.328	-2.15364	0.162213	-13.2766	3.16336e-40	3.63823e-39	MGI:109321	Lama4	laminin, alpha 4
Fndc10	144.036	-2.16875	0.185363	-11.7	1.27394e-31	1.13492e-30	MGI:2444790	B930041F14Rik	RIKEN cDNA B930041F14 gene
Agpat2	289.933	-2.17318	0.139448	-15.5842	9.3225e-55	1.57022e-53	MGI:1914762	Agpat2	1-acylglycerol-3-phosphate O-acyltransferase 2 (lysophosphatidic acid acyltransferase, beta)
Dlg5	1218.49	-2.17863	0.0972328	-22.4063	3.4174e-111	1.50607e-109	MGI:1918478	Dlg5	discs, large homolog 5 (Drosophila)
Ngef	1103.1	-2.18085	0.0891517	-24.4622	3.73326e-132	2.23996e-130	MGI:1858414	Ngef	neuronal guanine nucleotide exchange factor
P2rx7	368.757	-2.18518	0.128626	-16.9886	9.97393e-65	2.09874e-63	MGI:1339957	P2rx7	purinergic receptor P2X, ligand-gated ion channel, 7
Prrx1	3731.62	-2.18597	0.0770186	-28.3823	3.341e-177	3.3726e-175	MGI:97712	Prrx1	paired related homeobox 1
Pygl	46.5114	-2.18915	0.322132	-6.79583	1.07693e-11	3.9483e-11	MGI:97829	Pygl	liver glycogen phosphorylase
H2bc4	454.353	-2.19611	0.121981	-18.0038	1.82047e-72	4.44409e-71	MGI:1915274	Hist1h2bc	histone cluster 1, H2bc
Camk1d	279.694	-2.19622	0.146337	-15.008	6.50653e-51	9.92927e-50	MGI:2442190	Camk1d	calcium/calmodulin-dependent protein kinase ID
Slc2a13	39.7984	-2.19908	0.343759	-6.39717	1.58287e-10	5.41024e-10	MGI:2146030	Slc2a13	solute carrier family 2 (facilitated glucose transporter), member 13
Hmga2-ps1	174.491	-2.20096	0.17362	-12.6769	7.94304e-37	8.26386e-36	MGI:106023	Hmga2-ps1	high mobility group AT-hook 2, pseudogene 1
Abcc4	460.526	-2.21127	0.127333	-17.366	1.49297e-67	3.31426e-66	MGI:2443111	Abcc4	ATP-binding cassette, sub-family C (CFTR/MRP), member 4
Capza2	6152.43	-2.2187	0.0964463	-23.0045	4.19958e-117	1.9918e-115	MGI:106222	Capza2	capping protein (actin filament) muscle Z-line, alpha 2
Fam171a1	1005.09	-2.22973	0.0979386	-22.7666	9.82413e-115	4.48846e-113	MGI:2442917	Fam171a1	family with sequence similarity 171, member A1
Lox	1543.61	-2.23774	0.0942806	-23.7349	1.5733e-124	8.27644e-123	MGI:96817	Lox	lysyl oxidase
Foxq1	89.2718	-2.24178	0.23466	-9.55333	1.25599e-21	7.73794e-21	MGI:1298228	Foxq1	forkhead box Q1
Nrp2	1667.16	-2.24355	0.0874617	-25.6518	4.03784e-145	2.80583e-143	MGI:1100492	Nrp2	neuropilin 2
Birc3	171.817	-2.24369	0.182597	-12.2877	1.05491e-34	1.03414e-33	MGI:1197007	Birc3	baculoviral IAP repeat-containing 3
Ppm1h	60.3837	-2.24991	0.286658	-7.84874	4.20235e-15	1.88142e-14	MGI:2442087	Ppm1h	protein phosphatase 1H (PP2C domain containing)
Myo1h	79.9511	-2.2508	0.264316	-8.51558	1.65755e-17	8.4288e-17	MGI:1914674	Myo1h	myosin 1H
Fbxl7	341.167	-2.25181	0.133776	-16.8327	1.40577e-63	2.87702e-62	MGI:3052506	Fbxl7	F-box and leucine-rich repeat protein 7
Galnt3	53.2398	-2.25522	0.299726	-7.52427	5.30142e-14	2.22044e-13	MGI:894695	Galnt3	UDP-N-acetyl-alpha-D-galactosamine:polypeptide N-acetylgalactosaminyltransferase 3
Plcb1	76.7845	-2.25622	0.251661	-8.96532	3.09384e-19	1.72021e-18	MGI:97613	Plcb1	phospholipase C, beta 1
Tcf24	121.829	-2.25638	0.204099	-11.0553	2.06565e-28	1.63457e-27	MGI:3780500	Tcf24	transcription factor 24
Il17rd	213.081	-2.25702	0.163767	-13.7819	3.27742e-43	4.08721e-42	MGI:2159727	Il17rd	interleukin 17 receptor D
Lipg	70.2034	-2.25752	0.288836	-7.81591	5.45684e-15	2.42851e-14	MGI:1341803	Lipg	lipase, endothelial
Ank	9712.51	-2.267	0.0650682	-34.8403	5.96112e-266	1.45999e-263	MGI:3045421	Ank	progressive ankylosis
Anxa2	25116.1	-2.28648	0.0589991	-38.7544	0	0	MGI:88246	Anxa2	annexin A2
Pik3ip1	212.983	-2.28866	0.162902	-14.0493	7.77942e-45	1.00714e-43	MGI:1917016	Pik3ip1	phosphoinositide-3-kinase interacting protein 1
Dipk1b	146.356	-2.28955	0.198159	-11.5541	7.03895e-31	6.11051e-30	MGI:1927576	Fam69b	family with sequence similarity 69, member B
Wincr1	281.688	-2.2966	0.144455	-15.8984	6.5009e-57	1.15486e-55	MGI:3649757	Gm12603	predicted gene 12603
Rhoj	248.436	-2.30428	0.152356	-15.1243	1.12005e-51	1.74127e-50	MGI:1931551	Rhoj	ras homolog gene family, member J
Mbnl2	1650.33	-2.30843	0.1197	-19.2852	7.1517e-83	2.11577e-81	MGI:2145597	Mbnl2	muscleblind-like 2
Igfbp6	2920.8	-2.31257	0.0883209	-26.1838	4.06634e-151	3.02244e-149	MGI:96441	Igfbp6	insulin-like growth factor binding protein 6
Procr	153.92	-2.31591	0.189447	-12.2246	2.298e-34	2.22502e-33	MGI:104596	Procr	protein C receptor, endothelial
Mgst1	451.566	-2.32033	0.122398	-18.9573	3.84035e-80	1.07443e-78	MGI:1913850	Mgst1	microsomal glutathione S-transferase 1
Pde4d	138.134	-2.32961	0.2062	-11.2978	1.34562e-29	1.1181e-28	MGI:99555	Pde4d	phosphodiesterase 4D, cAMP specific
Fjx1	71.5925	-2.33085	0.260162	-8.95924	3.26911e-19	1.81294e-18	MGI:1341907	Fjx1	four jointed box 1 (Drosophila)
Cpne8	324.161	-2.33216	0.141479	-16.4841	4.7751e-61	9.24093e-60	MGI:1914121	Cpne8	copine VIII
Myo1d	1244.66	-2.33481	0.0925479	-25.2281	1.96922e-140	1.27914e-138	MGI:107728	Myo1d	myosin ID
Tfap2a	241.199	-2.33551	0.153387	-15.2263	2.36619e-52	3.78894e-51	MGI:104671	Tfap2a	transcription factor AP-2, alpha
Tm4sf1	7432.51	-2.33695	0.0703354	-33.2258	4.56153e-242	8.51866e-240	MGI:104678	Tm4sf1	transmembrane 4 superfamily member 1
Lratd2	83.0136	-2.33843	0.255412	-9.1555	5.41059e-20	3.1126e-19	MGI:3026924	Fam84b	family with sequence similarity 84, member B
S100a4	8639.51	-2.33855	0.0913366	-25.6036	1.39075e-144	9.61934e-143	MGI:1330282	S100a4	S100 calcium binding protein A4
Prdm1	47.675	-2.3428	0.326915	-7.16639	7.70009e-13	3.0194e-12	MGI:99655	Prdm1	PR domain containing 1, with ZNF domain
Col16a1	791.291	-2.34396	0.097243	-24.1041	2.26264e-128	1.26606e-126	MGI:1095396	Col16a1	collagen, type XVI, alpha 1
Cacna1c	378.587	-2.34499	0.134685	-17.4109	6.81883e-68	1.5205e-66	MGI:103013	Cacna1c	calcium channel, voltage-dependent, L type, alpha 1C subunit
Anxa3	2248.25	-2.34847	0.0780067	-30.106	4.04768e-199	5.08171e-197	MGI:1201378	Anxa3	annexin A3
Dnm3os	76.6492	-2.35239	0.287985	-8.16846	3.12344e-16	1.4923e-15	MGI:3052332	Dnm3os	dynamin 3, opposite strand
Kctd15	153.104	-2.35439	0.200861	-11.7215	9.88804e-32	8.83008e-31	MGI:2385276	Kctd15	potassium channel tetramerisation domain containing 15
Dio2	66.3985	-2.35583	0.284956	-8.26732	1.37007e-16	6.66088e-16	MGI:1338833	Dio2	deiodinase, iodothyronine, type II
Llgl2	42.4144	-2.35965	0.333796	-7.06914	1.55902e-12	6.00147e-12	MGI:1918843	Llgl2	lethal giant larvae homolog 2 (Drosophila)
Fbln2	2554	-2.3632	0.0924678	-25.557	4.5853e-144	3.15689e-142	MGI:95488	Fbln2	fibulin 2
Atp10a	637.714	-2.36528	0.107894	-21.9222	1.59664e-106	6.64453e-105	MGI:1330809	Atp10a	ATPase, class V, type 10A
Kcnq5	50.2359	-2.36538	0.311602	-7.59103	3.17361e-14	1.34622e-13	MGI:1924937	Kcnq5	potassium voltage-gated channel, subfamily Q, member 5
Angptl4	810.674	-2.37031	0.1024	-23.1476	1.53638e-118	7.45244e-117	MGI:1888999	Angptl4	angiopoietin-like 4
Myc	5246.04	-2.37894	0.0686622	-34.647	4.95807e-263	1.1574e-260	MGI:97250	Myc	myelocytomatosis oncogene
Kalrn	149.246	-2.38527	0.195099	-12.226	2.25896e-34	2.18865e-33	MGI:2685385	Kalrn	kalirin, RhoGEF kinase
Pawr	197.294	-2.39374	0.169224	-14.1454	1.99314e-45	2.62588e-44	MGI:2149961	Pawr	PRKC, apoptosis, WT1, regulator
Dlc1	216.812	-2.39606	0.174829	-13.7052	9.4523e-43	1.16324e-41	MGI:1354949	Dlc1	deleted in liver cancer 1
Grb14	224.593	-2.3973	0.162714	-14.7332	3.94375e-49	5.73148e-48	MGI:1355324	Grb14	growth factor receptor bound protein 14
Dgkh	109.13	-2.3976	0.220516	-10.8727	1.55602e-27	1.19583e-26	MGI:2444188	Dgkh	diacylglycerol kinase, eta
Trim47	777.248	-2.4024	0.0989104	-24.2886	2.58592e-130	1.50325e-128	MGI:1917374	Trim47	tripartite motif-containing 47
Lamc2	306.308	-2.40827	0.138514	-17.3865	1.04346e-67	2.31983e-66	MGI:99913	Lamc2	laminin, gamma 2
Fbxo2	178.526	-2.4146	0.179247	-13.4708	2.32282e-41	2.74115e-40	MGI:2446216	Fbxo2	F-box protein 2
Pcsk4	68.777	-2.41594	0.282636	-8.54786	1.25394e-17	6.42451e-17	MGI:97514	Pcsk4	proprotein convertase subtilisin/kexin type 4
Sh3bgrl2	739.519	-2.4204	0.101302	-23.893	3.61934e-126	1.95209e-124	MGI:1915350	Sh3bgrl2	SH3 domain binding glutamic acid-rich protein like 2
Unc5c	140.336	-2.4223	0.206342	-11.7393	8.01912e-32	7.1697e-31	MGI:1095412	Unc5c	unc-5 homolog C (C. elegans)
Farp2	291.245	-2.42332	0.15737	-15.3989	1.66476e-53	2.7452e-52	MGI:2385126	Farp2	FERM, RhoGEF and pleckstrin domain protein 2
Atf3	325.069	-2.42407	0.157877	-15.3541	3.32378e-53	5.42702e-52	MGI:109384	Atf3	activating transcription factor 3
Tmem74	35.118	-2.42519	0.365949	-6.62714	3.42251e-11	1.21772e-10	MGI:2443417	Tmem74	transmembrane protein 74
Slc38a4	413.494	-2.42576	0.131185	-18.4912	2.43174e-76	6.40745e-75	MGI:1916604	Slc38a4	solute carrier family 38, member 4
Polm	447.976	-2.42721	0.126621	-19.1691	6.70056e-82	1.94759e-80	MGI:1860191	Polm	polymerase (DNA directed), mu
Robo1	49.9909	-2.42891	0.312801	-7.76504	8.16167e-15	3.58633e-14	MGI:1274781	Robo1	roundabout homolog 1 (Drosophila)
Cd68	63.4876	-2.42922	0.280139	-8.67149	4.26506e-18	2.23031e-17	MGI:88342	Cd68	CD68 antigen
Shpk	64.8588	-2.43594	0.275367	-8.84615	9.05881e-19	4.9214e-18	MGI:1921887	Shpk	sedoheptulokinase
Fam189a1	173.411	-2.43746	0.187635	-12.9904	1.38689e-38	1.52354e-37	MGI:1917888	Fam189a1	family with sequence similarity 189, member A1
Lpar6	99.7304	-2.44683	0.231005	-10.5921	3.24266e-26	2.38061e-25	MGI:1914418	Lpar6	lysophosphatidic acid receptor 6
Gcat	1065.44	-2.44797	0.0960834	-25.4776	3.49579e-143	2.37396e-141	MGI:1349389	Gcat	glycine C-acetyltransferase (2-amino-3-ketobutyrate-coenzyme A ligase)
Wnt10b	227.883	-2.45189	0.172747	-14.1936	1.00439e-45	1.33265e-44	MGI:108061	Wnt10b	wingless-type MMTV integration site family, member 10B
Crlf1	440.142	-2.46359	0.124368	-19.8089	2.49339e-87	7.87554e-86	MGI:1340030	Crlf1	cytokine receptor-like factor 1
Mcub	381.973	-2.46763	0.128266	-19.2384	1.76694e-82	5.17611e-81	MGI:1914065	Ccdc109b	coiled-coil domain containing 109B
Ptk2b	593.797	-2.4732	0.114967	-21.5123	1.19351e-102	4.6924e-101	MGI:104908	Ptk2b	PTK2 protein tyrosine kinase 2 beta
Zfp518b	467.081	-2.48615	0.137504	-18.0806	4.52808e-73	1.12375e-71	MGI:2140750	Zfp518b	zinc finger protein 518B
Uaca	2046.67	-2.49048	0.0783068	-31.8041	5.67811e-222	9.02458e-220	MGI:1919815	Uaca	uveal autoantigen with coiled-coil domains and ankyrin repeats
Gstm4	30.8758	-2.50169	0.390832	-6.40094	1.54425e-10	5.27943e-10	MGI:95862	Gstm4	glutathione S-transferase, mu 4
Radil	89.9431	-2.50299	0.240299	-10.4161	2.09272e-25	1.4938e-24	MGI:2443088	Radil	Ras association and DIL domains
Slc16a11	42.8048	-2.50305	0.340894	-7.3426	2.09489e-13	8.47256e-13	MGI:2663709	Slc16a11	solute carrier family 16 (monocarboxylic acid transporters), member 11
Fat4	59.6155	-2.50812	0.300085	-8.35804	6.37686e-17	3.15256e-16	MGI:3045256	Fat4	FAT atypical cadherin 4
Bmp6	50.6914	-2.53107	0.319167	-7.93024	2.18715e-15	9.93796e-15	MGI:88182	Bmp6	bone morphogenetic protein 6
Tbc1d4	186.586	-2.53216	0.176896	-14.3145	1.7776e-46	2.40556e-45	MGI:2429660	Tbc1d4	TBC1 domain family, member 4
Gsto2	194.181	-2.53627	0.173013	-14.6594	1.17326e-48	1.68706e-47	MGI:1915464	Gsto2	glutathione S-transferase omega 2
Sfxn1	1650.71	-2.55505	0.0814771	-31.3591	7.31396e-216	1.08189e-213	MGI:2137677	Sfxn1	sideroflexin 1
Gng2	211.882	-2.55626	0.186942	-13.674	1.4512e-42	1.77712e-41	MGI:102705	Gng2	guanine nucleotide binding protein (G protein), gamma 2
Spire2	219.969	-2.55689	0.166325	-15.3729	2.48816e-53	4.08496e-52	MGI:2446256	Spire2	spire homolog 2 (Drosophila)
Gm14295	113.942	-2.56171	0.218054	-11.748	7.22858e-32	6.46676e-31	MGI:3709624	Gm14295	predicted gene 14295
Prorsd1	82.644	-2.57173	0.250345	-10.2727	9.35031e-25	6.49738e-24	MGI:1915189	Prorsd1	prolyl-tRNA synthetase domain containing 1
Samd4	676.273	-2.5755	0.105635	-24.3812	2.70879e-131	1.59958e-129	MGI:1921730	Samd4	sterile alpha motif domain containing 4
Cdh11	286.571	-2.57558	0.148378	-17.3583	1.70838e-67	3.77994e-66	MGI:99217	Cdh11	cadherin 11
Bmp2	157.114	-2.58481	0.202234	-12.7813	2.08597e-37	2.21024e-36	MGI:88177	Bmp2	bone morphogenetic protein 2
Prkca	1051.81	-2.58848	0.0943216	-27.4432	8.38201e-166	7.23856e-164	MGI:97595	Prkca	protein kinase C, alpha
Tnfrsf21	62.6118	-2.62033	0.302223	-8.67017	4.3147e-18	2.25469e-17	MGI:2151075	Tnfrsf21	tumor necrosis factor receptor superfamily, member 21
Layn	362.355	-2.62086	0.145879	-17.966	3.59845e-72	8.74161e-71	MGI:2685357	Layn	layilin
Il11ra1	109.72	-2.62344	0.233341	-11.243	2.50848e-29	2.06256e-28	MGI:107426	Il11ra1	interleukin 11 receptor, alpha chain 1
Zfp970	85.7595	-2.62647	0.259473	-10.1223	4.39818e-24	2.97191e-23	MGI:3652255	Gm14420	predicted gene 14420
Vwa8	1298.99	-2.63248	0.0892425	-29.498	3.05315e-191	3.56359e-189	MGI:1919008	Vwa8	von Willebrand factor A domain containing 8
Capn6	1665.84	-2.63886	0.0859857	-30.6895	7.85541e-207	1.06691e-204	MGI:1100850	Capn6	calpain 6
Ly6a	568.937	-2.64339	0.113082	-23.3758	7.53989e-121	3.76742e-119	MGI:107527	Ly6a	lymphocyte antigen 6 complex, locus A
9930012K11Rik	87.534	-2.64384	0.246154	-10.7406	6.56135e-27	4.94086e-26	MGI:2145726	9930012K11Rik	RIKEN cDNA 9930012K11 gene
Cyp26b1	48.1185	-2.64785	0.336895	-7.85958	3.85427e-15	1.73233e-14	MGI:2176159	Cyp26b1	cytochrome P450, family 26, subfamily b, polypeptide 1
Gnao1	236.713	-2.65204	0.164696	-16.1026	2.44543e-58	4.48829e-57	MGI:95775	Gnao1	guanine nucleotide binding protein, alpha O
Adh7	395.705	-2.65252	0.132857	-19.9652	1.10523e-88	3.60529e-87	MGI:87926	Adh7	alcohol dehydrogenase 7 (class IV), mu or sigma polypeptide
Prss12	71.4708	-2.65348	0.279925	-9.47923	2.56157e-21	1.56331e-20	MGI:1100881	Prss12	protease, serine 12 neurotrypsin (motopsin)
Ptpre	169.474	-2.66617	0.187261	-14.2377	5.34554e-46	7.14972e-45	MGI:97813	Ptpre	protein tyrosine phosphatase, receptor type, E
Rnd1	253.456	-2.67105	0.155053	-17.2267	1.67533e-66	3.67e-65	MGI:2444878	Rnd1	Rho family GTPase 1
Ggact	138.405	-2.68243	0.203474	-13.1832	1.09666e-39	1.24689e-38	MGI:2385008	Ggact	gamma-glutamylamine cyclotransferase
Flnb	8385.76	-2.68719	0.0755337	-35.5761	3.28364e-277	8.6066e-275	MGI:2446089	Flnb	filamin, beta
Col12a1	1414.32	-2.6953	0.237151	-11.3653	6.22288e-30	5.22302e-29	MGI:88448	Col12a1	collagen, type XII, alpha 1
Lrrc15	49.8924	-2.70867	0.328961	-8.23402	1.81027e-16	8.74972e-16	MGI:1921738	Lrrc15	leucine rich repeat containing 15
9130008F23Rik	31.3102	-2.72591	0.398655	-6.83777	8.04333e-12	2.96783e-11	MGI:1918833	9130008F23Rik	RIKEN cDNA 9130008F23 gene
Sgcd	77.7207	-2.73721	0.263246	-10.398	2.53318e-25	1.80476e-24	MGI:1346525	Sgcd	sarcoglycan, delta (dystrophin-associated glycoprotein)
Unc5a	75.3186	-2.74461	0.269861	-10.1705	2.68637e-24	1.83765e-23	MGI:894682	Unc5a	unc-5 homolog A (C. elegans)
Csrp2	2574.72	-2.74971	0.0896677	-30.6655	1.63981e-206	2.2071e-204	MGI:1202907	Csrp2	cysteine and glycine-rich protein 2
Epb41l4b	30.8097	-2.75685	0.418651	-6.58509	4.54624e-11	1.60645e-10	MGI:1859149	Epb4.1l4b	erythrocyte membrane protein band 4.1 like 4b
Il1rn	62.7697	-2.76754	0.298566	-9.26943	1.8714e-20	1.09685e-19	MGI:96547	Il1rn	interleukin 1 receptor antagonist
Tmem238	41.86	-2.76781	0.35276	-7.84615	4.28997e-15	1.92008e-14	MGI:1922935	Tmem238	transmembrane protein 238
Hhipl1	48.8967	-2.77	0.331838	-8.34745	6.97524e-17	3.44383e-16	MGI:1919265	Hhipl1	hedgehog interacting protein-like 1
Pdlim2	532.22	-2.77615	0.123101	-22.5518	1.28892e-112	5.76539e-111	MGI:2384850	Pdlim2	PDZ and LIM domain 2
Bdkrb2	47.7997	-2.78336	0.331693	-8.39136	4.80567e-17	2.39163e-16	MGI:102845	Bdkrb2	bradykinin receptor, beta 2
Oaf	3425.5	-2.78698	0.0732089	-38.0688	0	0	MGI:94852	Oaf	OAF homolog (Drosophila)
Hbegf	759.817	-2.79744	0.11217	-24.9394	2.78456e-137	1.76277e-135	MGI:96070	Hbegf	heparin-binding EGF-like growth factor
Gls2	100.566	-2.80115	0.238236	-11.7578	6.43553e-32	5.77458e-31	MGI:2143539	Gls2	glutaminase 2 (liver, mitochondrial)
Pdk1	511.446	-2.8071	0.140994	-19.9093	3.37698e-88	1.0944e-86	MGI:1926119	Pdk1	pyruvate dehydrogenase kinase, isoenzyme 1
Clmp	548.612	-2.8104	0.122607	-22.9221	2.79998e-116	1.30724e-114	MGI:1918816	Clmp	CXADR-like membrane protein
H1f2	598.327	-2.8132	0.115281	-24.4029	1.5946e-131	9.45373e-130	MGI:1931526	Hist1h1c	histone cluster 1, H1c
Smad9	43.2511	-2.81952	0.352781	-7.99226	1.32487e-15	6.08282e-15	MGI:1859993	Smad9	SMAD family member 9
Ccdc85c	69.5517	-2.82712	0.291183	-9.70908	2.75811e-22	1.74751e-21	MGI:3644008	Ccdc85c	coiled-coil domain containing 85C
Prkd1	239.872	-2.83378	0.166572	-17.0123	6.65983e-65	1.40534e-63	MGI:99879	Prkd1	protein kinase D1
Dixdc1	139.261	-2.83873	0.209997	-13.518	1.22481e-41	1.45923e-40	MGI:2679721	Dixdc1	DIX domain containing 1
Klrg2	98.4569	-2.85786	0.245543	-11.639	2.61193e-31	2.30627e-30	MGI:1921503	Klrg2	killer cell lectin-like receptor subfamily G, member 2
Ccl2	300.239	-2.86559	0.158661	-18.0611	6.45206e-73	1.59066e-71	MGI:98259	Ccl2	chemokine (C-C motif) ligand 2
Fstl1	3232.73	-2.87001	0.0796189	-36.0468	1.54536e-284	4.19777e-282	MGI:102793	Fstl1	follistatin-like 1
Dnm1	1251.21	-2.87622	0.0929054	-30.9586	1.94859e-210	2.74641e-208	MGI:107384	Dnm1	dynamin 1
Mecom	292.449	-2.8803	0.150576	-19.1285	1.4623e-81	4.20941e-80	MGI:95457	Mecom	MDS1 and EVI1 complex locus
Asxl3	43.8225	-2.88518	0.363587	-7.93532	2.09961e-15	9.55473e-15	MGI:2685175	Asxl3	additional sex combs like 3 (Drosophila)
Mob3b	61.4278	-2.88766	0.300831	-9.59897	8.07506e-22	5.02045e-21	MGI:2664539	Mob3b	MOB kinase activator 3B
Dnm3	48.5555	-2.89185	0.349684	-8.26989	1.34077e-16	6.52268e-16	MGI:1341299	Dnm3	dynamin 3
Kirrel3	123.777	-2.90193	0.22761	-12.7496	3.13337e-37	3.30831e-36	MGI:1914953	Kirrel3	kin of IRRE like 3 (Drosophila)
Rnf144b	136.824	-2.9146	0.213208	-13.6703	1.52861e-42	1.87039e-41	MGI:2384986	Rnf144b	ring finger protein 144B
Dock4	150.253	-2.91482	0.202139	-14.4199	3.88024e-47	5.3627e-46	MGI:1918006	Dock4	dedicator of cytokinesis 4
Igsf10	234.307	-2.91494	0.177519	-16.4204	1.36596e-60	2.60965e-59	MGI:1923481	Igsf10	immunoglobulin superfamily, member 10
Elovl7	47.6364	-2.92174	0.347377	-8.41086	4.0703e-17	2.03175e-16	MGI:1921809	Elovl7	ELOVL family member 7, elongation of long chain fatty acids (yeast)
Egfl7	121.582	-2.92575	0.236353	-12.3787	3.40678e-35	3.40222e-34	MGI:2449923	Egfl7	EGF-like domain 7
Hpse	157.491	-2.93736	0.205424	-14.299	2.2182e-46	2.99638e-45	MGI:1343124	Hpse	heparanase
Cds1	36.0639	-2.93979	0.397864	-7.38893	1.48011e-13	6.0434e-13	MGI:1921846	Cds1	CDP-diacylglycerol synthase 1
Itpkb	140.545	-2.94095	0.212629	-13.8314	1.64818e-43	2.06749e-42	MGI:109235	Itpkb	inositol 1,4,5-trisphosphate 3-kinase B
Spns2	40.7972	-2.94859	0.373005	-7.90496	2.68026e-15	1.21379e-14	MGI:2384936	Spns2	spinster homolog 2
Mrgprf	146.856	-2.95676	0.211519	-13.9787	2.10288e-44	2.68981e-43	MGI:2384823	Mrgprf	MAS-related GPR, member F
Ptgs1	1540.32	-2.97086	0.0970254	-30.6193	6.76627e-206	8.86737e-204	MGI:97797	Ptgs1	prostaglandin-endoperoxide synthase 1
Emb	993.353	-2.98242	0.104675	-28.4922	1.46402e-178	1.50844e-176	MGI:95321	Emb	embigin
Kcnj2	209.616	-2.98265	0.190841	-15.629	4.6228e-55	7.83935e-54	MGI:104744	Kcnj2	potassium inwardly-rectifying channel, subfamily J, member 2
Ptpn13	1601.6	-2.98692	0.0969572	-30.8066	2.13822e-208	2.93073e-206	MGI:103293	Ptpn13	protein tyrosine phosphatase, non-receptor type 13
Cemip	218.623	-2.98927	0.188585	-15.851	1.38378e-56	2.42081e-55	MGI:2443629	Cemip	cell migration inducing protein, hyaluronan binding
Nfatc4	869.134	-2.9955	0.1032	-29.0261	3.08471e-185	3.36391e-183	MGI:1920431	Nfatc4	nuclear factor of activated T cells, cytoplasmic, calcineurin dependent 4
Cyfip2	57.0476	-3.01044	0.328403	-9.1669	4.86839e-20	2.80933e-19	MGI:1924134	Cyfip2	cytoplasmic FMR1 interacting protein 2
Shroom1	60.2029	-3.01795	0.313237	-9.63471	5.70541e-22	3.56498e-21	MGI:1919024	Shroom1	shroom family member 1
Fam83h	101.524	-3.02819	0.253997	-11.9222	9.071e-33	8.37582e-32	MGI:2145900	Fam83h	family with sequence similarity 83, member H
Shtn1	42.977	-3.03372	0.368484	-8.23297	1.82633e-16	8.82163e-16	MGI:1918903	Shtn1	shootin 1
Ccn3	123.775	-3.0485	0.224755	-13.5637	6.57425e-42	7.8891e-41	MGI:109185	Nov	nephroblastoma overexpressed gene
Fam169a	65.9598	-3.07493	0.309793	-9.92575	3.21668e-23	2.10593e-22	MGI:2444268	Fam169a	family with sequence similarity 169, member A
Gm2115	91.73	-3.08926	0.26087	-11.8421	2.36391e-32	2.14953e-31	MGI:3780284	Gm2115	predicted gene 2115
Gja1	1083.72	-3.09111	0.104873	-29.4749	6.0412e-191	6.99655e-189	MGI:95713	Gja1	gap junction protein, alpha 1
Hdgfl3	150.485	-3.10445	0.212793	-14.5891	3.29615e-48	4.68549e-47	MGI:1352760	Hdgfrp3	hepatoma-derived growth factor, related protein 3
Ptx3	303.159	-3.11504	0.171597	-18.1532	1.21151e-73	3.03691e-72	MGI:104641	Ptx3	pentraxin related gene
Gas7	120.954	-3.12123	0.229628	-13.5925	4.43432e-42	5.36427e-41	MGI:1202388	Gas7	growth arrest specific 7
Bicc1	176.428	-3.12338	0.196038	-15.9325	3.7682e-57	6.72604e-56	MGI:1933388	Bicc1	BicC family RNA binding protein 1
Pcdh19	522.123	-3.13553	0.13044	-24.0381	1.11121e-127	6.1035e-126	MGI:2685563	Pcdh19	protocadherin 19
Shank3	84.3459	-3.14435	0.273844	-11.4823	1.61941e-30	1.39206e-29	MGI:1930016	Shank3	SH3/ankyrin domain gene 3
Syt7	325.211	-3.17916	0.150751	-21.0888	1.0072e-98	3.73389e-97	MGI:1859545	Syt7	synaptotagmin VII
Pear1	442.249	-3.19558	0.13385	-23.8743	5.67019e-126	3.02545e-124	MGI:1920432	Pear1	platelet endothelial aggregation receptor 1
Ydjc	204.867	-3.19834	0.193391	-16.5382	1.94691e-61	3.79229e-60	MGI:1916351	Ydjc	YdjC homolog (bacterial)
Adgra3	755.867	-3.20717	0.110004	-29.1549	7.23046e-187	8.00171e-185	MGI:1917943	Adgra3	adhesion G protein-coupled receptor A3
Eps8l2	219.29	-3.22274	0.193388	-16.6646	2.369e-62	4.68779e-61	MGI:2138828	Eps8l2	EPS8-like 2
Runx1t1	44.8255	-3.22853	0.366762	-8.8028	1.33447e-18	7.16125e-18	MGI:104793	Runx1t1	runt-related transcription factor 1; translocated to, 1 (cyclin D-related)
Carmil1	243.743	-3.23006	0.172266	-18.7504	1.92285e-78	5.23267e-77	MGI:1915982	Lrrc16a	leucine rich repeat containing 16A
Col14a1	34.5962	-3.2467	0.426861	-7.60599	2.82729e-14	1.20444e-13	MGI:1341272	Col14a1	collagen, type XIV, alpha 1
Clstn2	54.9975	-3.25276	0.338986	-9.59557	8.34537e-22	5.18204e-21	MGI:1929897	Clstn2	calsyntenin 2
Mkx	53.8206	-3.26794	0.350665	-9.31926	1.17152e-20	6.92347e-20	MGI:2687286	Mkx	mohawk homeobox
Adam12	118.561	-3.27131	0.250739	-13.0467	6.63911e-39	7.38008e-38	MGI:105378	Adam12	a disintegrin and metallopeptidase domain 12 (meltrin alpha)
Galnt12	42.731	-3.28698	0.378922	-8.67456	4.15165e-18	2.17253e-17	MGI:2444664	Galnt12	UDP-N-acetyl-alpha-D-galactosamine:polypeptide N-acetylgalactosaminyltransferase 12
Mcc	146.956	-3.29902	0.219279	-15.0448	3.73186e-51	5.74783e-50	MGI:96930	Mcc	mutated in colorectal cancers
Arsj	113.514	-3.31462	0.245725	-13.4892	1.81116e-41	2.14751e-40	MGI:2443513	Arsj	arylsulfatase J
Pde8a	126.213	-3.32742	0.236961	-14.042	8.62077e-45	1.11317e-43	MGI:1277116	Pde8a	phosphodiesterase 8A
Lxn	1468.46	-3.33082	0.0927566	-35.9092	2.1937e-282	5.85249e-280	MGI:107633	Lxn	latexin
Otulinl	53.8019	-3.37251	0.361673	-9.32473	1.11272e-20	6.58637e-20	MGI:2687281	Fam105a	family with sequence similarity 105, member A
Tbc1d2	184.003	-3.39685	0.219143	-15.5006	3.43832e-54	5.72669e-53	MGI:2652885	Tbc1d2	TBC1 domain family, member 2
Mark1	246.815	-3.39822	0.178509	-19.0366	8.47961e-81	2.40847e-79	MGI:2664902	Mark1	MAP/microtubule affinity regulating kinase 1
Clmn	32.2361	-3.41598	0.448769	-7.61189	2.70116e-14	1.15235e-13	MGI:2136957	Clmn	calmin
Mmp2	1772.83	-3.41603	0.0924592	-36.9463	8.34056e-299	2.49216e-296	MGI:97009	Mmp2	matrix metallopeptidase 2
Gria1	525.415	-3.42672	0.140127	-24.4543	4.52699e-132	2.69455e-130	MGI:95808	Gria1	glutamate receptor, ionotropic, AMPA1 (alpha 1)
Nipal1	80.3331	-3.42844	0.293889	-11.6658	1.90709e-31	1.69393e-30	MGI:1917951	Nipal1	NIPA-like domain containing 1
Inhba	240.586	-3.43301	0.356865	-9.61991	6.58866e-22	4.10829e-21	MGI:96570	Inhba	inhibin beta-A
F2rl1	586.607	-3.44446	0.13734	-25.0798	8.25238e-139	5.26883e-137	MGI:101910	F2rl1	coagulation factor II (thrombin) receptor-like 1
Xdh	646.836	-3.44577	0.152678	-22.5689	8.75414e-113	3.92754e-111	MGI:98973	Xdh	xanthine dehydrogenase
Serpinb9b	47.5191	-3.44847	0.375157	-9.19206	3.85375e-20	2.23332e-19	MGI:894668	Serpinb9b	serine (or cysteine) peptidase inhibitor, clade B, member 9b
Apol7a	54.0271	-3.45359	0.352113	-9.80817	1.03839e-22	6.68114e-22	MGI:1923011	Apol7a	apolipoprotein L 7a
Dmtn	66.759	-3.45495	0.31878	-10.838	2.27287e-27	1.73602e-26	MGI:99670	Dmtn	dematin actin binding protein
Tgfbi	596.539	-3.46188	0.14611	-23.6937	4.18296e-124	2.18508e-122	MGI:99959	Tgfbi	transforming growth factor, beta induced
Cp	405.982	-3.46881	0.150376	-23.0677	9.7831e-118	4.71483e-116	MGI:88476	Cp	ceruloplasmin
Brinp3	266.211	-3.48858	0.185021	-18.8551	2.66995e-79	7.33255e-78	MGI:2443035	Brinp3	bone morphogenetic protein/retinoic acid inducible neural specific 3
Aspa	145.359	-3.48906	0.247168	-14.1162	3.0194e-45	3.94317e-44	MGI:87914	Aspa	aspartoacylase
Fam43a	555.16	-3.49882	0.158174	-22.12	2.02976e-108	8.689e-107	MGI:2676309	Fam43a	family with sequence similarity 43, member A
Ror2	439.571	-3.511	0.148992	-23.565	8.8036e-123	4.48894e-121	MGI:1347521	Ror2	receptor tyrosine kinase-like orphan receptor 2
Wwc1	370.626	-3.51177	0.152537	-23.0224	2.78068e-117	1.33152e-115	MGI:2388637	Wwc1	WW, C2 and coiled-coil domain containing 1
Emilin1	552.458	-3.51326	0.133926	-26.2329	1.12065e-151	8.49874e-150	MGI:1926189	Emilin1	elastin microfibril interfacer 1
4930523C07Rik	134.582	-3.52494	0.240445	-14.6601	1.16175e-48	1.67212e-47	MGI:1914897	4930523C07Rik	RIKEN cDNA 4930523C07 gene
Gm14137	75.4508	-3.5427	0.316598	-11.1899	4.56845e-29	3.72762e-28	MGI:3651144	Gm14137	predicted gene 14137
Erc2	82.1609	-3.54545	0.297338	-11.9239	8.8804e-33	8.20489e-32	MGI:1098749	Erc2	ELKS/RAB6-interacting/CAST family member 2
Afp	82.5743	-3.54915	0.304892	-11.6407	2.55943e-31	2.26126e-30	MGI:87951	Afp	alpha fetoprotein
Gap43	361.76	-3.5551	0.164696	-21.5858	2.44048e-103	9.72289e-102	MGI:95639	Gap43	growth associated protein 43
Scly	243.666	-3.55732	0.18457	-19.2735	8.95877e-83	2.63472e-81	MGI:1355310	Scly	selenocysteine lyase
Cytip	193.392	-3.574	0.201003	-17.7808	9.96139e-71	2.35853e-69	MGI:2183535	Cytip	cytohesin 1 interacting protein
Prickle2	72.6409	-3.57995	0.320865	-11.1572	6.60472e-29	5.35401e-28	MGI:1925144	Prickle2	prickle homolog 2
Mab21l1	31.0304	-3.58352	0.458527	-7.81529	5.48372e-15	2.43902e-14	MGI:1333773	Mab21l1	mab-21-like 1 (C. elegans)
Anks1b	73.8259	-3.60284	0.320509	-11.241	2.56429e-29	2.10729e-28	MGI:1924781	Anks1b	ankyrin repeat and sterile alpha motif domain containing 1B
Rarres1	34.1449	-3.61378	0.445794	-8.10638	5.21485e-16	2.45772e-15	MGI:1924461	Rarres1	retinoic acid receptor responder (tazarotene induced) 1
Tkt	5162.41	-3.62329	0.0754946	-47.994	0	0	MGI:105992	Tkt	transketolase
Slco1a5	141.984	-3.62776	0.249026	-14.5678	4.50106e-48	6.38612e-47	MGI:1351865	Slco1a5	solute carrier organic anion transporter family, member 1a5
Scara3	406.408	-3.63317	0.156036	-23.2842	6.41585e-120	3.17393e-118	MGI:2444418	Scara3	scavenger receptor class A, member 3
Gxylt2	216.332	-3.63888	0.198851	-18.2995	8.34888e-75	2.13949e-73	MGI:2682940	Gxylt2	glucoside xylosyltransferase 2
Plin4	64.5526	-3.64178	0.744627	-4.89075	1.00454e-06	2.58667e-06	MGI:1929709	Plin4	perilipin 4
Veph1	32.622	-3.64767	0.460145	-7.92722	2.24113e-15	1.01802e-14	MGI:1920039	Veph1	ventricular zone expressed PH domain-containing 1
Ltbp2	462.306	-3.64916	0.157631	-23.15	1.45388e-118	7.07522e-117	MGI:99502	Ltbp2	latent transforming growth factor beta binding protein 2
Enpp2	368.162	-3.66562	0.15705	-23.3405	1.72103e-120	8.57073e-119	MGI:1321390	Enpp2	ectonucleotide pyrophosphatase/phosphodiesterase 2
Cped1	158.465	-3.67973	0.230586	-15.9582	2.49964e-57	4.47777e-56	MGI:2444814	Cped1	cadherin-like and PC-esterase domain containing 1
Ccbe1	124.678	-3.68576	0.258802	-14.2416	5.05479e-46	6.77296e-45	MGI:2445053	Ccbe1	collagen and calcium binding EGF domains 1
Emilin2	515.818	-3.70096	0.139078	-26.6107	5.10067e-156	4.0534e-154	MGI:2389136	Emilin2	elastin microfibril interfacer 2
Pdzd2	100.98	-3.70399	0.280237	-13.2174	6.96666e-40	7.96952e-39	MGI:1922394	Pdzd2	PDZ domain containing 2
Rgl1	1057.78	-3.70525	0.106375	-34.8319	8.00428e-266	1.92877e-263	MGI:107484	Rgl1	ral guanine nucleotide dissociation stimulator,-like 1
Rab32	246.865	-3.71	0.194451	-19.0794	3.74834e-81	1.06871e-79	MGI:1915094	Rab32	RAB32, member RAS oncogene family
Glis1	31.6086	-3.72742	0.466147	-7.99624	1.28279e-15	5.89691e-15	MGI:2386723	Glis1	GLIS family zinc finger 1
Tnfaip6	36.8139	-3.73304	0.437763	-8.52753	1.4951e-17	7.61826e-17	MGI:1195266	Tnfaip6	tumor necrosis factor alpha induced protein 6
Pctp	70.699	-3.74075	0.338072	-11.065	1.85555e-28	1.47144e-27	MGI:107375	Pctp	phosphatidylcholine transfer protein
Crim1	312.474	-3.75352	0.172411	-21.7707	4.39596e-105	1.80427e-103	MGI:1354756	Crim1	cysteine rich transmembrane BMP regulator 1 (chordin like)
Tgfbr3	459.353	-3.787	0.153168	-24.7245	5.82969e-135	3.61392e-133	MGI:104637	Tgfbr3	transforming growth factor, beta receptor III
Acpp	36.1254	-3.78705	0.461317	-8.20921	2.22657e-16	1.0703e-15	MGI:1928480	Acpp	acid phosphatase, prostate
Hic1	172.482	-3.78853	0.223992	-16.9137	3.56619e-64	7.41015e-63	MGI:1338010	Hic1	hypermethylated in cancer 1
Rgs2	182.825	-3.78908	0.214927	-17.6296	1.45993e-69	3.36076e-68	MGI:1098271	Rgs2	regulator of G-protein signaling 2
Gchfr	282.824	-3.79642	0.359949	-10.5471	5.2398e-26	3.81866e-25	MGI:2443977	Gchfr	GTP cyclohydrolase I feedback regulator
Cavin2	361.457	-3.7991	0.163049	-23.3004	4.38904e-120	2.17848e-118	MGI:99513	Sdpr	serum deprivation response
Shfl	110.309	-3.80445	0.271816	-13.9964	1.63945e-44	2.10424e-43	MGI:2441788	A230050P20Rik	RIKEN cDNA A230050P20 gene
Ereg	683.007	-3.83604	0.132133	-29.0317	2.61832e-185	2.87631e-183	MGI:107508	Ereg	epiregulin
Col7a1	119.138	-3.83943	0.274917	-13.9658	2.52166e-44	3.21173e-43	MGI:88462	Col7a1	collagen, type VII, alpha 1
Shc2	204.815	-3.85528	0.211583	-18.2211	3.50898e-74	8.88545e-73	MGI:106180	Shc2	SHC (Src homology 2 domain containing) transforming protein 2
Slc1a3	104.104	-3.86386	0.290773	-13.2882	2.70922e-40	3.12072e-39	MGI:99917	Slc1a3	solute carrier family 1 (glial high affinity glutamate transporter), member 3
Fbln5	974.887	-3.8649	0.139502	-27.7049	6.09262e-169	5.55023e-167	MGI:1346091	Fbln5	fibulin 5
Gm14403	44.8619	-3.91314	0.427314	-9.15753	5.30994e-20	3.05823e-19	MGI:3649813	Gm14403	predicted gene 14403
Rgcc	126.022	-3.9143	0.44501	-8.79599	1.41797e-18	7.59028e-18	MGI:1913464	Rgcc	regulator of cell cycle
Il18rap	131.676	-3.93036	0.260656	-15.0787	2.2352e-51	3.45335e-50	MGI:1338888	Il18rap	interleukin 18 receptor accessory protein
Itgb3	695.7	-3.94472	0.135184	-29.1804	3.4402e-187	3.86441e-185	MGI:96612	Itgb3	integrin beta 3
Tnfrsf4	87.4852	-3.97014	0.311407	-12.749	3.15634e-37	3.3302e-36	MGI:104512	Tnfrsf4	tumor necrosis factor receptor superfamily, member 4
Crlf2	70.3986	-3.98008	0.347901	-11.4403	2.63011e-30	2.24536e-29	MGI:1889506	Crlf2	cytokine receptor-like factor 2
Dlx1	34.9348	-3.986	0.477069	-8.35518	6.53313e-17	3.22768e-16	MGI:94901	Dlx1	distal-less homeobox 1
Pvt1	1015.36	-3.98907	0.118771	-33.5861	2.6757e-247	5.32999e-245	MGI:97824	Pvt1	plasmacytoma variant translocation 1
Efemp1	558.004	-3.99732	0.152864	-26.1496	9.95019e-151	7.3592e-149	MGI:1339998	Efemp1	epidermal growth factor-containing fibulin-like extracellular matrix protein 1
Itga8	142.539	-4.01446	0.26116	-15.3716	2.53642e-53	4.15962e-52	MGI:109442	Itga8	integrin alpha 8
Akr1c14	47.8917	-4.02222	0.415658	-9.67675	3.78543e-22	2.38525e-21	MGI:2145458	Akr1c14	aldo-keto reductase family 1, member C14
Cxcl16	128.444	-4.03514	0.268556	-15.0253	5.00984e-51	7.7003e-50	MGI:1932682	Cxcl16	chemokine (C-X-C motif) ligand 16
Car12	64.2882	-4.04501	0.36876	-10.9692	5.3743e-28	4.18405e-27	MGI:1923709	Car12	carbonic anyhydrase 12
P2ry2	157.776	-4.04658	0.246072	-16.4447	9.15054e-61	1.75945e-59	MGI:105107	P2ry2	purinergic receptor P2Y, G-protein coupled 2
Epb41l3	853.302	-4.0504	0.120869	-33.5106	3.3804e-246	6.55885e-244	MGI:103008	Epb4.1l3	erythrocyte membrane protein band 4.1 like 3
Artn	276.784	-4.05358	0.189328	-21.4103	1.0707e-101	4.0911e-100	MGI:1333791	Artn	artemin
Lhx6	111.291	-4.0546	0.285306	-14.2114	7.78438e-46	1.03469e-44	MGI:1306803	Lhx6	LIM homeobox protein 6
Wnk4	40.0244	-4.07482	0.453756	-8.98019	2.70288e-19	1.50732e-18	MGI:1917097	Wnk4	WNK lysine deficient protein kinase 4
Vegfd	129.324	-4.08147	0.268988	-15.1734	5.30245e-52	8.37407e-51	MGI:108037	Figf	c-fos induced growth factor
Sox2	725.524	-4.08943	0.13137	-31.1291	9.74163e-213	1.41301e-210	MGI:98364	Sox2	SRY (sex determining region Y)-box 2
Inka1	130.025	-4.16467	0.273371	-15.2345	2.08797e-52	3.35422e-51	MGI:1915426	Fam212a	family with sequence similarity 212, member A
Pcsk6	33.5286	-4.20526	0.505678	-8.31607	9.09265e-17	4.45683e-16	MGI:102897	Pcsk6	proprotein convertase subtilisin/kexin type 6
Pthlh	162.647	-4.21919	0.249978	-16.8782	6.50776e-64	1.3429e-62	MGI:97800	Pthlh	parathyroid hormone-like peptide
Hoxa5	37.2891	-4.22937	0.478363	-8.84134	9.45768e-19	5.13064e-18	MGI:96177	Hoxa5	homeobox A5
Foxc2	168.375	-4.24067	0.247504	-17.1338	8.30936e-66	1.78365e-64	MGI:1347481	Foxc2	forkhead box C2
Ccl9	37.8076	-4.24239	0.480128	-8.83595	9.92491e-19	5.37629e-18	MGI:104533	Ccl9	chemokine (C-C motif) ligand 9
Iglon5	88.0275	-4.25183	0.334426	-12.7138	4.95465e-37	5.18364e-36	MGI:2686277	Iglon5	IgLON family member 5
Zfp503	421.746	-4.25703	0.176227	-24.1565	6.38211e-129	3.61169e-127	MGI:1353644	Zfp503	zinc finger protein 503
Acot1	82.2856	-4.27825	0.346176	-12.3586	4.3781e-35	4.35188e-34	MGI:1349396	Acot1	acyl-CoA thioesterase 1
Dapk1	355.247	-4.32956	0.184919	-23.4132	3.13291e-121	1.58128e-119	MGI:1916885	Dapk1	death associated protein kinase 1
Il11	45.3072	-4.37346	0.459371	-9.52055	1.72262e-21	1.05735e-20	MGI:107613	Il11	interleukin 11
Gfpt2	148.248	-4.52323	0.280969	-16.0987	2.60523e-58	4.77572e-57	MGI:1338883	Gfpt2	glutamine fructose-6-phosphate transaminase 2
Slc6a4	33.5167	-4.54877	0.535181	-8.4995	1.90413e-17	9.64e-17	MGI:96285	Slc6a4	solute carrier family 6 (neurotransmitter transporter, serotonin), member 4
Slc35f2	34.2003	-4.55023	0.544625	-8.35479	6.55496e-17	3.23739e-16	MGI:1919272	Slc35f2	solute carrier family 35, member F2
Gda	33.536	-4.55088	0.534258	-8.51813	1.62154e-17	8.24851e-17	MGI:95678	Gda	guanine deaminase
Gstt3	78.8071	-4.58489	0.375407	-12.2131	2.64512e-34	2.55781e-33	MGI:2143526	Gstt3	glutathione S-transferase, theta 3
Samd5	67.6017	-4.63055	0.405637	-11.4155	3.49968e-30	2.96906e-29	MGI:2444815	Samd5	sterile alpha motif domain containing 5
Efhd1	68.2968	-4.64487	0.406678	-11.4215	3.266e-30	2.77712e-29	MGI:1921607	Efhd1	EF hand domain containing 1
Msx2	31.3287	-4.64872	0.560449	-8.29463	1.08921e-16	5.31269e-16	MGI:97169	Msx2	msh homeobox 2
Slc7a8	154.322	-4.66518	0.288779	-16.1548	1.04988e-58	1.94364e-57	MGI:1355323	Slc7a8	solute carrier family 7 (cationic amino acid transporter, y+ system), member 8
Foxg1	168.864	-4.67608	0.273229	-17.1142	1.16331e-65	2.49352e-64	MGI:1347464	Foxg1	forkhead box G1
5430421F17Rik	33.8941	-4.75785	0.556175	-8.55459	1.18283e-17	6.06644e-17	MGI:1921739	5430421F17Rik	RIKEN cDNA 5430421F17 gene
Cd59a	34.9666	-4.7841	0.559774	-8.54648	1.26895e-17	6.4992e-17	MGI:109177	Cd59a	CD59a antigen
Irx3	209.929	-4.79959	0.260885	-18.3973	1.3795e-75	3.5843e-74	MGI:1197522	Irx3	Iroquois related homeobox 3
Dkk2	847.799	-4.81466	0.157697	-30.5311	1.00815e-204	1.30972e-202	MGI:1890663	Dkk2	dickkopf WNT signaling pathway inhibitor 2
Slit2	1552.8	-4.83341	0.128073	-37.7394	0	0	MGI:1315205	Slit2	slit homolog 2 (Drosophila)
Lif	539.465	-4.84717	0.172716	-28.0644	2.66507e-173	2.55232e-171	MGI:96787	Lif	leukemia inhibitory factor
Fgf10	319.412	-4.85402	0.22175	-21.8896	3.26104e-106	1.35333e-104	MGI:1099809	Fgf10	fibroblast growth factor 10
Ramp3	373.711	-4.86316	0.201114	-24.1811	3.51477e-129	1.9966e-127	MGI:1860292	Ramp3	receptor (calcitonin) activity modifying protein 3
Als2cl	63.9105	-4.87071	0.443895	-10.9727	5.17292e-28	4.03148e-27	MGI:2447532	Als2cl	ALS2 C-terminal like
Thbd	31.5549	-4.88178	0.585872	-8.3325	7.91509e-17	3.9014e-16	MGI:98736	Thbd	thrombomodulin
Epha8	32.0779	-4.90183	0.585854	-8.36698	5.91145e-17	2.92925e-16	MGI:109378	Epha8	Eph receptor A8
Ptgfr	93.5015	-4.91591	0.378071	-13.0026	1.18241e-38	1.30467e-37	MGI:97796	Ptgfr	prostaglandin F receptor
Gm14322	38.0409	-4.92296	0.549259	-8.96291	3.1622e-19	1.75625e-18	MGI:3652185	Gm14322	predicted gene 14322
Tnxb	32.9602	-4.93443	0.58557	-8.42671	3.55527e-17	1.78061e-16	MGI:1932137	Tnxb	tenascin XB
Bean1	33.4415	-4.96258	0.582327	-8.52198	1.56851e-17	7.98415e-17	MGI:1929597	Bean1	brain expressed, associated with Nedd4, 1
Arnt2	59.1351	-5.02909	0.472534	-10.6428	1.88363e-26	1.39383e-25	MGI:107188	Arnt2	aryl hydrocarbon receptor nuclear translocator 2
Ism1	80.108	-5.08652	0.419385	-12.1285	7.4584e-34	7.1064e-33	MGI:2442963	Ism1	isthmin 1, angiogenesis inhibitor
Ctsk	68.9034	-5.10596	0.453299	-11.264	1.97568e-29	1.63165e-28	MGI:107823	Ctsk	cathepsin K
Ptgs2os	54.076	-5.21938	0.511639	-10.2013	1.95644e-24	1.34635e-23	MGI:2443180	Ptgs2os	prostaglandin-endoperoxide synthase 2, opposite strand
Hopx	48.6095	-5.25349	0.540426	-9.72102	2.45309e-22	1.55623e-21	MGI:1916782	Hopx	HOP homeobox
Ptgs2os2	50.2192	-5.30207	0.538049	-9.85424	6.5709e-23	4.25713e-22	MGI:5477181	Ptgs2os2	prostaglandin-endoperoxide synthase 2, opposite strand 2
Fgf7	359.694	-5.3606	0.233155	-22.9916	5.66249e-117	2.66869e-115	MGI:95521	Fgf7	fibroblast growth factor 7
Fbn2	536.464	-5.38408	0.208546	-25.8173	5.67302e-147	4.07475e-145	MGI:95490	Fbn2	fibrillin 2
Casp4	64.3816	-5.45092	0.509108	-10.7068	9.45726e-27	7.06458e-26	MGI:107700	Casp4	caspase 4, apoptosis-related cysteine peptidase
Galnt15	32.1414	-5.4525	0.655151	-8.32252	8.61125e-17	4.23058e-16	MGI:1926004	Galnt15	UDP-N-acetyl-alpha-D-galactosamine:polypeptide N-acetylgalactosaminyltransferase 15
Pdgfra	1951.92	-5.4807	0.124905	-43.879	0	0	MGI:97530	Pdgfra	platelet derived growth factor receptor, alpha polypeptide
Fam217b	49.9761	-5.5146	0.562266	-9.8078	1.04211e-22	6.70219e-22	MGI:1918782	Fam217b	family with sequence similarity 217, member B
Prdm16	67.7071	-5.53478	0.502139	-11.0224	2.97938e-28	2.34644e-27	MGI:1917923	Prdm16	PR domain containing 16
Apbb1ip	296.622	-5.5425	0.263689	-21.0191	4.38819e-98	1.60685e-96	MGI:1861354	Apbb1ip	amyloid beta (A4) precursor protein-binding, family B, member 1 interacting protein
Tuba8	174.625	-5.5825	0.339198	-16.458	7.35411e-61	1.41768e-59	MGI:1858225	Tuba8	tubulin, alpha 8
Scube3	47.8532	-5.69809	0.595612	-9.56678	1.10285e-21	6.81412e-21	MGI:3045253	Scube3	signal peptide, CUB domain, EGF-like 3
Hoxa2	48.8316	-5.72607	0.594751	-9.62767	6.10987e-22	3.81292e-21	MGI:96174	Hoxa2	homeobox A2
Foxd1	80.6571	-5.76502	0.499741	-11.536	8.68556e-31	7.52245e-30	MGI:1347463	Foxd1	forkhead box D1
Akr1c18	130.168	-5.77369	0.405596	-14.2351	5.55159e-46	7.41867e-45	MGI:2145420	Akr1c18	aldo-keto reductase family 1, member C18
Hgf	139.916	-5.7743	0.391469	-14.7504	3.0605e-49	4.46086e-48	MGI:96079	Hgf	hepatocyte growth factor
Nova1	32.7347	-5.82423	0.700906	-8.30958	9.60428e-17	4.70298e-16	MGI:104297	Nova1	neuro-oncological ventral antigen 1
Hs3st1	33.0536	-5.84656	0.699465	-8.35861	6.34595e-17	3.13831e-16	MGI:1201606	Hs3st1	heparan sulfate (glucosamine) 3-O-sulfotransferase 1
Flt4	65.0845	-5.85866	0.555354	-10.5494	5.11194e-26	3.7273e-25	MGI:95561	Flt4	FMS-like tyrosine kinase 4
Notum	359.53	-5.86144	0.263671	-22.2301	1.75723e-109	7.58757e-108	MGI:1924833	Notum	notum pectinacetylesterase homolog (Drosophila)
Cnnm1	75.4973	-5.86317	0.521671	-11.2392	2.61695e-29	2.14938e-28	MGI:1891366	Cnnm1	cyclin M1
Nppb	67.1664	-5.90891	0.551376	-10.7167	8.50097e-27	6.36934e-26	MGI:97368	Nppb	natriuretic peptide type B
Ptgs2	1887.51	-5.95153	0.141058	-42.192	0	0	MGI:97798	Ptgs2	prostaglandin-endoperoxide synthase 2
Sox21	36.7833	-5.9946	0.692148	-8.66087	4.68197e-18	2.43893e-17	MGI:2654070	Sox21	SRY (sex determining region Y)-box 21
Osr2	202.461	-6.02217	0.357927	-16.8252	1.59626e-63	3.25793e-62	MGI:1930813	Osr2	odd-skipped related 2
Tie1	38.1476	-6.04108	0.690111	-8.75377	2.06335e-18	1.09352e-17	MGI:99906	Tie1	tyrosine kinase with immunoglobulin-like and EGF-like domains 1
Tns4	74.6858	-6.05192	0.547512	-11.0535	2.10856e-28	1.66588e-27	MGI:2144377	Tns4	tensin 4
Nkx6-1	38.5798	-6.05851	0.689162	-8.79112	1.48081e-18	7.90966e-18	MGI:1206039	Nkx6-1	NK6 homeobox 1
Elmod1	39.619	-6.09185	0.687833	-8.85659	8.25004e-19	4.49346e-18	MGI:3583900	Elmod1	ELMO/CED-12 domain containing 1
Zic2	53.2164	-6.12275	0.628234	-9.74598	1.91923e-22	1.22483e-21	MGI:106679	Zic2	zinc finger protein of the cerebellum 2
Sprr1a	204.877	-6.12565	0.364567	-16.8026	2.33692e-63	4.73726e-62	MGI:106660	Sprr1a	small proline-rich protein 1A
Cacna1g	130.57	-6.13559	0.446388	-13.745	5.46021e-43	6.76975e-42	MGI:1201678	Cacna1g	calcium channel, voltage-dependent, T type, alpha 1G subunit
4930447F24Rik	261.94	-6.16149	0.330398	-18.6486	1.29511e-77	3.47377e-76	MGI:1924123	4930447F24Rik	RIKEN cDNA 4930447F24 gene
Sim2	84.5444	-6.22437	0.541712	-11.4902	1.47796e-30	1.27193e-29	MGI:98307	Sim2	single-minded homolog 2 (Drosophila)
Nos1	541.478	-6.25015	0.248772	-25.124	2.72186e-139	1.74526e-137	MGI:97360	Nos1	nitric oxide synthase 1, neuronal
Gjb4	62.3099	-6.3258	0.621367	-10.1805	2.42417e-24	1.66057e-23	MGI:95722	Gjb4	gap junction protein, beta 4
Pi15	125.208	-6.36517	0.486173	-13.0924	3.63945e-39	4.07291e-38	MGI:1934659	Pi15	peptidase inhibitor 15
Homer2	50.0016	-6.3812	0.676649	-9.4306	4.07742e-21	2.46726e-20	MGI:1347354	Homer2	homer scaffolding protein 2
Foxf1	118.646	-6.6774	0.530759	-12.5808	2.69124e-36	2.75769e-35	MGI:1347470	Foxf1	forkhead box F1
Mafb	67.9083	-6.74971	0.664081	-10.164	2.87107e-24	1.9613e-23	MGI:104555	Mafb	v-maf musculoaponeurotic fibrosarcoma oncogene family, protein B (avian)
Twist2	1126.39	-6.76996	0.202809	-33.381	2.59106e-244	4.96287e-242	MGI:104685	Twist2	twist basic helix-loop-helix transcription factor 2
Pcdhga10	132.717	-6.82746	0.52743	-12.9448	2.51493e-38	2.74456e-37	MGI:1935227	Pcdhga10	protocadherin gamma subfamily A, 10
Cd34	4538.29	-6.86568	0.120808	-56.8314	0	0	MGI:88329	Cd34	CD34 antigen
Mab21l2	102.966	-6.97455	0.601411	-11.597	4.26823e-31	3.73564e-30	MGI:1346022	Mab21l2	mab-21-like 2 (C. elegans)
Grem1	793.735	-6.99875	0.254501	-27.4999	1.75977e-166	1.53748e-164	MGI:1344337	Grem1	gremlin 1, DAN family BMP antagonist
Pax9	109.309	-7.05068	0.599176	-11.7673	5.75389e-32	5.16916e-31	MGI:97493	Pax9	paired box 9
Thbs2	4156.56	-7.23289	0.140687	-51.4113	0	0	MGI:98738	Thbs2	thrombospondin 2
Gpr50	137.262	-7.3219	0.594682	-12.3123	7.77867e-35	7.68099e-34	MGI:1333877	Gpr50	G-protein-coupled receptor 50
Itgbl1	488.565	-7.61438	0.38277	-19.8928	4.69679e-88	1.51883e-86	MGI:2443439	Itgbl1	integrin, beta-like 1
Dsp	190.376	-8.04433	0.621686	-12.9395	2.69238e-38	2.93607e-37	MGI:109611	Dsp	desmoplakin
Acan	785.262	-8.09211	0.355654	-22.7527	1.34867e-114	6.14305e-113	MGI:99602	Acan	aggrecan
Irx1	282.093	-8.54048	0.607676	-14.0543	7.24615e-45	9.38921e-44	MGI:1197515	Irx1	Iroquois related homeobox 1 (Drosophila)
Barx1	390.958	-8.95006	0.597092	-14.9894	8.61018e-51	1.30595e-49	MGI:103124	Barx1	BarH-like homeobox 1
Prxl2a	485.484	-8.95983	0.554265	-16.1652	8.8684e-59	1.64385e-57	MGI:1917814	Fam213a	family with sequence similarity 213, member A
Morc1	408.909	-9.00005	0.596365	-15.0915	1.84199e-51	2.8547e-50	MGI:1316740	Morc1	microrchidia 1
Slit3	750.496	-9.51463	0.544094	-17.4871	1.79624e-68	4.04764e-67	MGI:1315202	Slit3	slit homolog 3 (Drosophila)
Dlk1	1065.5	-9.59403	0.480068	-19.9848	7.4747e-89	2.44895e-87	MGI:94900	Dlk1	delta-like 1 homolog (Drosophila)
Xist	3435.79	-10.0288	0.345533	-29.0241	3.26983e-185	3.53995e-183	MGI:98974	Xist	inactive X specific transcripts
Rpl39l	1964.84	-10.2487	0.449411	-22.8048	4.10811e-115	1.89429e-113	MGI:1915422	Rpl39l	ribosomal protein L39-like
Il1rl1	4152.3	-10.7638	0.382506	-28.1401	3.16649e-174	3.09198e-172	MGI:98427	Il1rl1	interleukin 1 receptor-like 1
Crabp1	15796.1	-11.6359	0.274826	-42.3393	0	0	MGI:88490	Crabp1	cellular retinoic acid binding protein I
